# Supplementary material for: Robustness in population-structure and demographic-inference results derived from the Aedes aegypti genotyping chip and whole-genome sequencing data
Source: G3 (Bethesda). 2024 Apr 16;14(6):jkae082. doi: 10.1093/g3journal/jkae082 (PMC11152066; doi:10.1093/g3journal/jkae082)
Supplement: jkae082_Supplementary_Data [file jkae082_supplementary_data.zip]

Archive with 34 entries (30 files):
- Figure_S1_G3-2024-404967.pdf
- Figure_S2_G3-2024-404967.pdf
- Figure_S3_G3-2024-404967.pdf
- Figure_S4_G3-2024-404967.pdf
- Figure_S5_G3-2024-404967.pdf
- Figure_S6_G3-2024-404967.pdf
- Figure_S7_G3-2024-404967.pdf
- Figure_S8_G3-2024-404967.pdf
- Figure_S9_G3-2024-404967.pdf
- File_S1_G3-2024-404967/
- File_S1_G3-2024-404967/Supplementary_file1_merge/
- File_S1_G3-2024-404967/Supplementary_file1_merge/conc_50.txt
- File_S1_G3-2024-404967/Supplementary_file1_merge/pos.txt
- File_S1_G3-2024-404967/Supplementary_file1_merge/sfile1.txt
- File_S1_G3-2024-404967/Supplementary_file1_merge/vcf_annotate.txt
- File_S1_G3-2024-404967/__MACOSX/
- File_S1_G3-2024-404967/__MACOSX/._Supplementary_file1_merge
- File_S1_G3-2024-404967/__MACOSX/Supplementary_file1_merge/
- File_S1_G3-2024-404967/__MACOSX/Supplementary_file1_merge/._conc_50.txt
- File_S1_G3-2024-404967/__MACOSX/Supplementary_file1_merge/._pos.txt
- File_S1_G3-2024-404967/__MACOSX/Supplementary_file1_merge/._sfile1.txt
- File_S1_G3-2024-404967/__MACOSX/Supplementary_file1_merge/._vcf_annotate.txt
- File_S2_G3-2024-404967.xlsx
- File_S3_G3-2024-404967.txt
- Table_S10_G3-2024-404967.pdf
- Table_S1_G3-2024-404967.xlsx
- Table_S2_G3-2024-404967.pdf
- Table_S3_G3-2024-404967.pdf
- Table_S4_G3-2024-404967.pdf
- Table_S5_G3-2024-404967.pdf
- Table_S6_G3-2024-404967.pdf
- Table_S7_G3-2024-404967.pdf
- Table_S8_G3-2024-404967.pdf
- Table_S9_G3-2024-404967.pdf
