# Supplementary material for: Robustness in population-structure and demographic-inference results derived from the Aedes aegypti genotyping chip and whole-genome sequencing data
Source: G3 (Bethesda). 2024 Apr 16;14(6):jkae082. doi: 10.1093/g3journal/jkae082 (PMC11152066; doi:10.1093/g3journal/jkae082)
Supplement: jkae082_Supplementary_Data [file jkae082_supplementary_data.zip › File_S1_G3-2024-404967/Supplementary_file1_merge/conc_50.txt]

AX-93213911
AX-93213912
AX-93213913
AX-93213914
AX-93213915
AX-93213916
AX-93213917
AX-93213918
AX-93213919
AX-93213920
AX-93213921
AX-93213922
AX-93213923
AX-93213924
AX-93213925
AX-93213927
AX-93213928
AX-93213929
AX-93213930
AX-93213931
AX-93213933
AX-93213935
AX-93213936
AX-93213937
AX-93213938
AX-93213939
AX-93213941
AX-93213942
AX-93213944
AX-93213945
AX-93213947
AX-93213948
AX-93213950
AX-93213951
AX-93213952
AX-93213954
AX-93213955
AX-93213957
AX-93213958
AX-93213959
AX-93213960
AX-93213961
AX-93213964
AX-93213965
AX-93213966
AX-93213967
AX-93213971
AX-93213972
AX-93213973
AX-93213974
AX-93213975
AX-93213977
AX-93213978
AX-93213979
AX-93213980
AX-93213981
AX-93213982
AX-93213983
AX-93213984
AX-93213985
AX-93213986
AX-93213987
AX-93213988
AX-93213989
AX-93213990
AX-93213991
AX-93213992
AX-93213993
AX-93213994
AX-93213995
AX-93213996
AX-93213999
AX-93214000
AX-93214001
AX-93214003
AX-93214004
AX-93214005
AX-93214008
AX-93214011
AX-93214012
AX-93214013
AX-93214014
AX-93214015
AX-93214016
AX-93214017
AX-93214018
AX-93214019
AX-93214020
AX-93214022
AX-93214023
AX-93214024
AX-93214025
AX-93214026
AX-93214027
AX-93214028
AX-93214029
AX-93214030
AX-93214032
AX-93214034
AX-93214035
AX-93214036
AX-93214037
AX-93214040
AX-93214041
AX-93214042
AX-93214046
AX-93214047
AX-93214048
AX-93214049
AX-93214050
AX-93214051
AX-93214052
AX-93214053
AX-93214054
AX-93214055
AX-93214056
AX-93214057
AX-93214058
AX-93214059
AX-93214060
AX-93214061
AX-93214063
AX-93214064
AX-93214066
AX-93214067
AX-93214068
AX-93214069
AX-93214070
AX-93214071
AX-93214072
AX-93214073
AX-93214074
AX-93214075
AX-93214076
AX-93214077
AX-93214078
AX-93214079
AX-93214080
AX-93214081
AX-93214083
AX-93214084
AX-93214085
AX-93214086
AX-93214087
AX-93214088
AX-93214089
AX-93214091
AX-93214092
AX-93214093
AX-93214094
AX-93214095
AX-93214096
AX-93214097
AX-93214098
AX-93214099
AX-93214101
AX-93214102
AX-93214103
AX-93214104
AX-93214106
AX-93214107
AX-93214110
AX-93214111
AX-93214112
AX-93214113
AX-93214114
AX-93214115
AX-93214116
AX-93214117
AX-93214118
AX-93214119
AX-93214120
AX-93214121
AX-93214122
AX-93214123
AX-93214124
AX-93214125
AX-93214126
AX-93214127
AX-93214128
AX-93214129
AX-93214130
AX-93214132
AX-93214133
AX-93214134
AX-93214135
AX-93214136
AX-93214137
AX-93214139
AX-93214140
AX-93214145
AX-93214146
AX-93214147
AX-93214148
AX-93214149
AX-93214150
AX-93214152
AX-93214153
AX-93214154
AX-93214155
AX-93214156
AX-93214157
AX-93214158
AX-93214160
AX-93214161
AX-93214162
AX-93214163
AX-93214164
AX-93214166
AX-93214167
AX-93214169
AX-93214171
AX-93214172
AX-93214173
AX-93214174
AX-93214176
AX-93214177
AX-93214178
AX-93214179
AX-93214180
AX-93214181
AX-93214182
AX-93214183
AX-93214184
AX-93214185
AX-93214186
AX-93214187
AX-93214188
AX-93214189
AX-93214190
AX-93214191
AX-93214192
AX-93214193
AX-93214195
AX-93214196
AX-93214197
AX-93214198
AX-93214199
AX-93214200
AX-93214201
AX-93214202
AX-93214205
AX-93214206
AX-93214207
AX-93214208
AX-93214209
AX-93214210
AX-93214212
AX-93214213
AX-93214214
AX-93214216
AX-93214217
AX-93214218
AX-93214219
AX-93214220
AX-93214221
AX-93214222
AX-93214223
AX-93214224
AX-93214225
AX-93214226
AX-93214227
AX-93214228
AX-93214229
AX-93214231
AX-93214232
AX-93214233
AX-93214234
AX-93214235
AX-93214236
AX-93214237
AX-93214238
AX-93214241
AX-93214242
AX-93214243
AX-93214244
AX-93214246
AX-93214247
AX-93214248
AX-93214249
AX-93214250
AX-93214251
AX-93214252
AX-93214253
AX-93214254
AX-93214255
AX-93214256
AX-93214257
AX-93214258
AX-93214262
AX-93214263
AX-93214264
AX-93214265
AX-93214266
AX-93214268
AX-93214269
AX-93214270
AX-93214271
AX-93214272
AX-93214273
AX-93214277
AX-93214278
AX-93214279
AX-93214280
AX-93214281
AX-93214282
AX-93214283
AX-93214285
AX-93214286
AX-93214287
AX-93214288
AX-93214291
AX-93214292
AX-93214293
AX-93214294
AX-93214296
AX-93214297
AX-93214298
AX-93214299
AX-93214300
AX-93214301
AX-93214302
AX-93214306
AX-93214309
AX-93214312
AX-93214313
AX-93214314
AX-93214315
AX-93214316
AX-93214317
AX-93214318
AX-93214319
AX-93214320
AX-93214322
AX-93214323
AX-93214324
AX-93214325
AX-93214326
AX-93214332
AX-93214333
AX-93214334
AX-93214335
AX-93214336
AX-93214338
AX-93214339
AX-93214343
AX-93214344
AX-93214345
AX-93214346
AX-93214347
AX-93214363
AX-93214364
AX-93214365
AX-93214366
AX-93214367
AX-93214368
AX-93214369
AX-93214370
AX-93214374
AX-93214375
AX-93214376
AX-93214377
AX-93214378
AX-93214379
AX-93214380
AX-93214381
AX-93214382
AX-93214383
AX-93214384
AX-93214385
AX-93214386
AX-93214387
AX-93214389
AX-93214390
AX-93214391
AX-93214392
AX-93214393
AX-93214395
AX-93214396
AX-93214397
AX-93214398
AX-93214399
AX-93214400
AX-93214401
AX-93214402
AX-93214403
AX-93214404
AX-93214405
AX-93214406
AX-93214407
AX-93214408
AX-93214409
AX-93214412
AX-93214415
AX-93214417
AX-93214418
AX-93214421
AX-93214422
AX-93214424
AX-93214425
AX-93214427
AX-93214430
AX-93214432
AX-93214433
AX-93214435
AX-93214436
AX-93214437
AX-93214440
AX-93214441
AX-93214442
AX-93214443
AX-93214444
AX-93214445
AX-93214446
AX-93214447
AX-93214448
AX-93214449
AX-93214450
AX-93214451
AX-93214452
AX-93214453
AX-93214454
AX-93214455
AX-93214456
AX-93214457
AX-93214458
AX-93214459
AX-93214460
AX-93214461
AX-93214462
AX-93214464
AX-93214465
AX-93214466
AX-93214468
AX-93214469
AX-93214470
AX-93214471
AX-93214472
AX-93214473
AX-93214474
AX-93214475
AX-93214476
AX-93214477
AX-93214478
AX-93214479
AX-93214480
AX-93214481
AX-93214482
AX-93214483
AX-93214485
AX-93214486
AX-93214487
AX-93214488
AX-93214489
AX-93214490
AX-93214491
AX-93214492
AX-93214493
AX-93214494
AX-93214495
AX-93214496
AX-93214497
AX-93214498
AX-93214499
AX-93214500
AX-93214501
AX-93214502
AX-93214503
AX-93214504
AX-93214505
AX-93214507
AX-93214508
AX-93214509
AX-93214510
AX-93214512
AX-93214513
AX-93214514
AX-93214515
AX-93214516
AX-93214517
AX-93214518
AX-93214519
AX-93214520
AX-93214521
AX-93214522
AX-93214523
AX-93214524
AX-93214525
AX-93214526
AX-93214527
AX-93214528
AX-93214529
AX-93214530
AX-93214531
AX-93214532
AX-93214533
AX-93214534
AX-93214535
AX-93214536
AX-93214537
AX-93214538
AX-93214539
AX-93214540
AX-93214541
AX-93214542
AX-93214543
AX-93214544
AX-93214545
AX-93214546
AX-93214547
AX-93214548
AX-93214549
AX-93214550
AX-93214551
AX-93214552
AX-93214553
AX-93214554
AX-93214556
AX-93214557
AX-93214558
AX-93214559
AX-93214561
AX-93214562
AX-93214565
AX-93214566
AX-93214567
AX-93214568
AX-93214569
AX-93214570
AX-93214571
AX-93214572
AX-93214574
AX-93214575
AX-93214576
AX-93214577
AX-93214578
AX-93214579
AX-93214580
AX-93214581
AX-93214582
AX-93214584
AX-93214585
AX-93214586
AX-93214587
AX-93214588
AX-93214589
AX-93214590
AX-93214592
AX-93214593
AX-93214594
AX-93214595
AX-93214596
AX-93214597
AX-93214598
AX-93214599
AX-93214600
AX-93214601
AX-93214602
AX-93214603
AX-93214604
AX-93214605
AX-93214606
AX-93214607
AX-93214608
AX-93214609
AX-93214610
AX-93214611
AX-93214618
AX-93214619
AX-93214620
AX-93214621
AX-93214622
AX-93214623
AX-93214624
AX-93214625
AX-93214626
AX-93214627
AX-93214628
AX-93214629
AX-93214630
AX-93214631
AX-93214632
AX-93214633
AX-93214634
AX-93214635
AX-93214636
AX-93214637
AX-93214638
AX-93214639
AX-93214640
AX-93214641
AX-93214642
AX-93214643
AX-93214644
AX-93214646
AX-93214647
AX-93214649
AX-93214650
AX-93214651
AX-93214652
AX-93214653
AX-93214654
AX-93214655
AX-93214656
AX-93214657
AX-93214658
AX-93214659
AX-93214660
AX-93214661
AX-93214662
AX-93214663
AX-93214664
AX-93214665
AX-93214666
AX-93214667
AX-93214668
AX-93214669
AX-93214670
AX-93214671
AX-93214672
AX-93214673
AX-93214675
AX-93214676
AX-93214677
AX-93214678
AX-93214679
AX-93214680
AX-93214681
AX-93214683
AX-93214684
AX-93214685
AX-93214686
AX-93214687
AX-93214689
AX-93214690
AX-93214691
AX-93214692
AX-93214693
AX-93214694
AX-93214695
AX-93214696
AX-93214697
AX-93214698
AX-93214699
AX-93214700
AX-93214701
AX-93214702
AX-93214703
AX-93214704
AX-93214705
AX-93214706
AX-93214707
AX-93214708
AX-93214709
AX-93214710
AX-93214711
AX-93214712
AX-93214713
AX-93214714
AX-93214715
AX-93214716
AX-93214718
AX-93214719
AX-93214720
AX-93214721
AX-93214722
AX-93214723
AX-93214724
AX-93214725
AX-93214726
AX-93214727
AX-93214728
AX-93214729
AX-93214730
AX-93214731
AX-93214732
AX-93214733
AX-93214734
AX-93214735
AX-93214736
AX-93214737
AX-93214738
AX-93214739
AX-93214740
AX-93214741
AX-93214742
AX-93214743
AX-93214744
AX-93214745
AX-93214746
AX-93214747
AX-93214748
AX-93214752
AX-93214753
AX-93214754
AX-93214755
AX-93214756
AX-93214757
AX-93214758
AX-93214759
AX-93214760
AX-93214761
AX-93214762
AX-93214763
AX-93214766
AX-93214767
AX-93214768
AX-93214769
AX-93214770
AX-93214771
AX-93214772
AX-93214774
AX-93214776
AX-93214777
AX-93214778
AX-93214779
AX-93214780
AX-93214782
AX-93214783
AX-93214784
AX-93214786
AX-93214787
AX-93214788
AX-93214789
AX-93214790
AX-93214796
AX-93214797
AX-93214799
AX-93214800
AX-93214801
AX-93214802
AX-93214803
AX-93214804
AX-93214805
AX-93214806
AX-93214807
AX-93214808
AX-93214809
AX-93214810
AX-93214813
AX-93214815
AX-93214816
AX-93214817
AX-93214818
AX-93214819
AX-93214823
AX-93214824
AX-93214825
AX-93214826
AX-93214828
AX-93214830
AX-93214831
AX-93214832
AX-93214833
AX-93214834
AX-93214835
AX-93214836
AX-93214837
AX-93214838
AX-93214839
AX-93214840
AX-93214841
AX-93214843
AX-93214844
AX-93214845
AX-93214846
AX-93214847
AX-93214848
AX-93214849
AX-93214850
AX-93214851
AX-93214852
AX-93214853
AX-93214854
AX-93214855
AX-93214856
AX-93214857
AX-93214858
AX-93214859
AX-93214860
AX-93214861
AX-93214862
AX-93214863
AX-93214864
AX-93214865
AX-93214866
AX-93214868
AX-93214870
AX-93214872
AX-93214873
AX-93214874
AX-93214875
AX-93214876
AX-93214877
AX-93214878
AX-93214879
AX-93214880
AX-93214881
AX-93214882
AX-93214883
AX-93214884
AX-93214885
AX-93214886
AX-93214887
AX-93214888
AX-93214889
AX-93214890
AX-93214891
AX-93214892
AX-93214893
AX-93214894
AX-93214895
AX-93214896
AX-93214897
AX-93214898
AX-93214899
AX-93214900
AX-93214901
AX-93214906
AX-93214907
AX-93214908
AX-93214909
AX-93214910
AX-93214911
AX-93214912
AX-93214913
AX-93214914
AX-93214915
AX-93214916
AX-93214917
AX-93214918
AX-93214919
AX-93214920
AX-93214921
AX-93214922
AX-93214924
AX-93214925
AX-93214927
AX-93214928
AX-93214930
AX-93214931
AX-93214932
AX-93214933
AX-93214934
AX-93214935
AX-93214936
AX-93214937
AX-93214938
AX-93214939
AX-93214942
AX-93214943
AX-93214944
AX-93214945
AX-93214946
AX-93214948
AX-93214949
AX-93214952
AX-93214953
AX-93214956
AX-93214957
AX-93214958
AX-93214959
AX-93214960
AX-93214961
AX-93214964
AX-93214967
AX-93214968
AX-93214970
AX-93214971
AX-93214972
AX-93214973
AX-93214974
AX-93214975
AX-93214976
AX-93214977
AX-93214978
AX-93214979
AX-93214981
AX-93214982
AX-93214983
AX-93214984
AX-93214985
AX-93214986
AX-93214987
AX-93214988
AX-93214989
AX-93214990
AX-93214991
AX-93214992
AX-93214993
AX-93214994
AX-93214997
AX-93214998
AX-93214999
AX-93215000
AX-93215001
AX-93215002
AX-93215003
AX-93215004
AX-93215005
AX-93215006
AX-93215007
AX-93215008
AX-93215009
AX-93215010
AX-93215011
AX-93215012
AX-93215014
AX-93215015
AX-93215016
AX-93215017
AX-93215019
AX-93215024
AX-93215025
AX-93215026
AX-93215027
AX-93215028
AX-93215029
AX-93215030
AX-93215031
AX-93215032
AX-93215033
AX-93215034
AX-93215035
AX-93215036
AX-93215037
AX-93215038
AX-93215039
AX-93215042
AX-93215044
AX-93215045
AX-93215046
AX-93215048
AX-93215049
AX-93215052
AX-93215053
AX-93215054
AX-93215056
AX-93215057
AX-93215058
AX-93215059
AX-93215060
AX-93215061
AX-93215062
AX-93215063
AX-93215064
AX-93215065
AX-93215066
AX-93215067
AX-93215068
AX-93215070
AX-93215071
AX-93215073
AX-93215074
AX-93215075
AX-93215076
AX-93215077
AX-93215078
AX-93215079
AX-93215082
AX-93215083
AX-93215084
AX-93215086
AX-93215087
AX-93215088
AX-93215089
AX-93215090
AX-93215092
AX-93215093
AX-93215094
AX-93215095
AX-93215096
AX-93215097
AX-93215099
AX-93215100
AX-93215101
AX-93215102
AX-93215103
AX-93215104
AX-93215106
AX-93215108
AX-93215109
AX-93215110
AX-93215111
AX-93215113
AX-93215114
AX-93215115
AX-93215116
AX-93215117
AX-93215118
AX-93215119
AX-93215120
AX-93215121
AX-93215123
AX-93215124
AX-93215125
AX-93215126
AX-93215127
AX-93215128
AX-93215129
AX-93215130
AX-93215131
AX-93215132
AX-93215134
AX-93215136
AX-93215137
AX-93215138
AX-93215139
AX-93215140
AX-93215141
AX-93215143
AX-93215144
AX-93215145
AX-93215146
AX-93215147
AX-93215148
AX-93215149
AX-93215151
AX-93215153
AX-93215154
AX-93215155
AX-93215156
AX-93215157
AX-93215158
AX-93215159
AX-93215161
AX-93215163
AX-93215164
AX-93215165
AX-93215166
AX-93215167
AX-93215168
AX-93215169
AX-93215170
AX-93215171
AX-93215172
AX-93215173
AX-93215174
AX-93215175
AX-93215176
AX-93215177
AX-93215178
AX-93215179
AX-93215180
AX-93215181
AX-93215182
AX-93215184
AX-93215185
AX-93215186
AX-93215187
AX-93215188
AX-93215189
AX-93215190
AX-93215191
AX-93215192
AX-93215193
AX-93215194
AX-93215196
AX-93215199
AX-93215200
AX-93215201
AX-93215202
AX-93215203
AX-93215204
AX-93215205
AX-93215206
AX-93215208
AX-93215209
AX-93215210
AX-93215211
AX-93215212
AX-93215213
AX-93215214
AX-93215215
AX-93215217
AX-93215218
AX-93215219
AX-93215220
AX-93215221
AX-93215222
AX-93215223
AX-93215224
AX-93215225
AX-93215226
AX-93215227
AX-93215228
AX-93215229
AX-93215230
AX-93215231
AX-93215233
AX-93215234
AX-93215235
AX-93215236
AX-93215237
AX-93215238
AX-93215239
AX-93215240
AX-93215241
AX-93215243
AX-93215244
AX-93215245
AX-93215246
AX-93215248
AX-93215249
AX-93215250
AX-93215251
AX-93215252
AX-93215253
AX-93215254
AX-93215256
AX-93215257
AX-93215258
AX-93215259
AX-93215260
AX-93215262
AX-93215264
AX-93215265
AX-93215266
AX-93215267
AX-93215268
AX-93215269
AX-93215270
AX-93215271
AX-93215272
AX-93215273
AX-93215274
AX-93215275
AX-93215277
AX-93215278
AX-93215279
AX-93215280
AX-93215283
AX-93215284
AX-93215287
AX-93215288
AX-93215290
AX-93215291
AX-93215294
AX-93215295
AX-93215296
AX-93215297
AX-93215298
AX-93215299
AX-93215300
AX-93215305
AX-93215306
AX-93215307
AX-93215308
AX-93215309
AX-93215310
AX-93215312
AX-93215313
AX-93215314
AX-93215315
AX-93215316
AX-93215317
AX-93215318
AX-93215319
AX-93215320
AX-93215321
AX-93215322
AX-93215323
AX-93215324
AX-93215325
AX-93215326
AX-93215327
AX-93215328
AX-93215330
AX-93215331
AX-93215332
AX-93215333
AX-93215334
AX-93215335
AX-93215336
AX-93215337
AX-93215338
AX-93215339
AX-93215340
AX-93215341
AX-93215342
AX-93215343
AX-93215344
AX-93215345
AX-93215346
AX-93215347
AX-93215348
AX-93215349
AX-93215350
AX-93215351
AX-93215353
AX-93215354
AX-93215355
AX-93215356
AX-93215357
AX-93215358
AX-93215359
AX-93215361
AX-93215362
AX-93215363
AX-93215364
AX-93215365
AX-93215366
AX-93215368
AX-93215369
AX-93215370
AX-93215371
AX-93215372
AX-93215373
AX-93215374
AX-93215378
AX-93215379
AX-93215380
AX-93215381
AX-93215382
AX-93215384
AX-93215385
AX-93215386
AX-93215387
AX-93215388
AX-93215390
AX-93215391
AX-93215392
AX-93215394
AX-93215395
AX-93215397
AX-93215398
AX-93215399
AX-93215400
AX-93215401
AX-93215402
AX-93215403
AX-93215404
AX-93215405
AX-93215406
AX-93215407
AX-93215408
AX-93215410
AX-93215411
AX-93215412
AX-93215413
AX-93215414
AX-93215416
AX-93215417
AX-93215418
AX-93215420
AX-93215422
AX-93215423
AX-93215425
AX-93215426
AX-93215427
AX-93215428
AX-93215430
AX-93215431
AX-93215434
AX-93215435
AX-93215436
AX-93215437
AX-93215438
AX-93215440
AX-93215441
AX-93215442
AX-93215443
AX-93215444
AX-93215445
AX-93215446
AX-93215447
AX-93215448
AX-93215449
AX-93215450
AX-93215451
AX-93215452
AX-93215453
AX-93215454
AX-93215455
AX-93215456
AX-93215457
AX-93215458
AX-93215459
AX-93215460
AX-93215461
AX-93215462
AX-93215463
AX-93215465
AX-93215466
AX-93215467
AX-93215468
AX-93215469
AX-93215470
AX-93215471
AX-93215472
AX-93215473
AX-93215475
AX-93215476
AX-93215477
AX-93215478
AX-93215479
AX-93215480
AX-93215481
AX-93215496
AX-93215497
AX-93215498
AX-93215499
AX-93215500
AX-93215501
AX-93215502
AX-93215503
AX-93215504
AX-93215505
AX-93215506
AX-93215507
AX-93215508
AX-93215509
AX-93215510
AX-93215511
AX-93215512
AX-93215513
AX-93215515
AX-93215516
AX-93215518
AX-93215519
AX-93215520
AX-93215521
AX-93215522
AX-93215524
AX-93215525
AX-93215526
AX-93215527
AX-93215528
AX-93215529
AX-93215530
AX-93215531
AX-93215532
AX-93215533
AX-93215534
AX-93215535
AX-93215536
AX-93215537
AX-93215538
AX-93215539
AX-93215540
AX-93215541
AX-93215543
AX-93215544
AX-93215545
AX-93215546
AX-93215547
AX-93215548
AX-93215550
AX-93215554
AX-93215566
AX-93215567
AX-93215568
AX-93215569
AX-93215570
AX-93215572
AX-93215574
AX-93215575
AX-93215576
AX-93215577
AX-93215578
AX-93215579
AX-93215580
AX-93215581
AX-93215582
AX-93215583
AX-93215584
AX-93215585
AX-93215586
AX-93215587
AX-93215588
AX-93215589
AX-93215590
AX-93215591
AX-93215592
AX-93215593
AX-93215594
AX-93215595
AX-93215596
AX-93215597
AX-93215598
AX-93215599
AX-93215602
AX-93215603
AX-93215604
AX-93215605
AX-93215606
AX-93215607
AX-93215612
AX-93215617
AX-93215618
AX-93215619
AX-93215620
AX-93215621
AX-93215622
AX-93215623
AX-93215624
AX-93215625
AX-93215626
AX-93215627
AX-93215629
AX-93215630
AX-93215631
AX-93215632
AX-93215633
AX-93215634
AX-93215635
AX-93215636
AX-93215638
AX-93215639
AX-93215640
AX-93215641
AX-93215642
AX-93215643
AX-93215644
AX-93215645
AX-93215647
AX-93215648
AX-93215649
AX-93215650
AX-93215651
AX-93215652
AX-93215653
AX-93215654
AX-93215655
AX-93215656
AX-93215657
AX-93215658
AX-93215659
AX-93215660
AX-93215661
AX-93215662
AX-93215663
AX-93215665
AX-93215666
AX-93215667
AX-93215668
AX-93215670
AX-93215671
AX-93215672
AX-93215673
AX-93215674
AX-93215675
AX-93215676
AX-93215677
AX-93215678
AX-93215679
AX-93215680
AX-93215681
AX-93215682
AX-93215683
AX-93215684
AX-93215686
AX-93215687
AX-93215688
AX-93215689
AX-93215690
AX-93215691
AX-93215692
AX-93215693
AX-93215694
AX-93215695
AX-93215696
AX-93215697
AX-93215698
AX-93215699
AX-93215700
AX-93215701
AX-93215702
AX-93215703
AX-93215704
AX-93215706
AX-93215707
AX-93215709
AX-93215710
AX-93215711
AX-93215712
AX-93215713
AX-93215716
AX-93215721
AX-93215722
AX-93215723
AX-93215724
AX-93215725
AX-93215726
AX-93215727
AX-93215728
AX-93215729
AX-93215730
AX-93215731
AX-93215732
AX-93215733
AX-93215734
AX-93215735
AX-93215737
AX-93215738
AX-93215740
AX-93215741
AX-93215742
AX-93215743
AX-93215744
AX-93215745
AX-93215746
AX-93215747
AX-93215749
AX-93215751
AX-93215753
AX-93215754
AX-93215755
AX-93215757
AX-93215758
AX-93215760
AX-93215761
AX-93215762
AX-93215765
AX-93215766
AX-93215767
AX-93215768
AX-93215770
AX-93215771
AX-93215772
AX-93215773
AX-93215774
AX-93215775
AX-93215776
AX-93215777
AX-93215778
AX-93215780
AX-93215781
AX-93215782
AX-93215785
AX-93215786
AX-93215787
AX-93215788
AX-93215790
AX-93215791
AX-93215792
AX-93215793
AX-93215794
AX-93215795
AX-93215796
AX-93215797
AX-93215798
AX-93215799
AX-93215800
AX-93215801
AX-93215803
AX-93215804
AX-93215805
AX-93215806
AX-93215807
AX-93215808
AX-93215809
AX-93215810
AX-93215811
AX-93215812
AX-93215813
AX-93215814
AX-93215815
AX-93215816
AX-93215817
AX-93215818
AX-93215820
AX-93215821
AX-93215822
AX-93215823
AX-93215827
AX-93215828
AX-93215829
AX-93215830
AX-93215831
AX-93215832
AX-93215833
AX-93215834
AX-93215835
AX-93215836
AX-93215837
AX-93215838
AX-93215839
AX-93215840
AX-93215841
AX-93215842
AX-93215843
AX-93215844
AX-93215845
AX-93215846
AX-93215847
AX-93215849
AX-93215850
AX-93215851
AX-93215852
AX-93215853
AX-93215854
AX-93215855
AX-93215856
AX-93215857
AX-93215858
AX-93215859
AX-93215860
AX-93215861
AX-93215862
AX-93215863
AX-93215864
AX-93215865
AX-93215866
AX-93215867
AX-93215869
AX-93215871
AX-93215872
AX-93215873
AX-93215874
AX-93215875
AX-93215876
AX-93215877
AX-93215878
AX-93215879
AX-93215880
AX-93215881
AX-93215882
AX-93215883
AX-93215884
AX-93215885
AX-93215886
AX-93215887
AX-93215888
AX-93215889
AX-93215890
AX-93215891
AX-93215892
AX-93215893
AX-93215894
AX-93215895
AX-93215896
AX-93215897
AX-93215898
AX-93215899
AX-93215900
AX-93215901
AX-93215902
AX-93215903
AX-93215904
AX-93215905
AX-93215906
AX-93215908
AX-93215909
AX-93215910
AX-93215911
AX-93215912
AX-93215914
AX-93215915
AX-93215916
AX-93215917
AX-93215918
AX-93215919
AX-93215920
AX-93215921
AX-93215922
AX-93215923
AX-93215924
AX-93215925
AX-93215926
AX-93215927
AX-93215928
AX-93215929
AX-93215930
AX-93215931
AX-93215932
AX-93215933
AX-93215934
AX-93215935
AX-93215936
AX-93215937
AX-93215938
AX-93215939
AX-93215940
AX-93215941
AX-93215942
AX-93215945
AX-93215946
AX-93215947
AX-93215948
AX-93215949
AX-93215952
AX-93215953
AX-93215954
AX-93215955
AX-93215956
AX-93215957
AX-93215958
AX-93215959
AX-93215960
AX-93215961
AX-93215962
AX-93215963
AX-93215964
AX-93215965
AX-93215966
AX-93215967
AX-93215968
AX-93215969
AX-93215970
AX-93215971
AX-93215972
AX-93215973
AX-93215974
AX-93215975
AX-93215976
AX-93215977
AX-93215978
AX-93215979
AX-93215980
AX-93215981
AX-93215982
AX-93215983
AX-93215984
AX-93215985
AX-93215986
AX-93215987
AX-93215988
AX-93215989
AX-93215990
AX-93215991
AX-93215992
AX-93215993
AX-93215994
AX-93215995
AX-93215996
AX-93215997
AX-93215998
AX-93215999
AX-93216000
AX-93216001
AX-93216012
AX-93216020
AX-93216021
AX-93216022
AX-93216023
AX-93216024
AX-93216025
AX-93216027
AX-93216028
AX-93216029
AX-93216030
AX-93216031
AX-93216032
AX-93216033
AX-93216034
AX-93216035
AX-93216036
AX-93216037
AX-93216038
AX-93216039
AX-93216040
AX-93216041
AX-93216042
AX-93216043
AX-93216044
AX-93216046
AX-93216047
AX-93216048
AX-93216049
AX-93216050
AX-93216051
AX-93216052
AX-93216053
AX-93216054
AX-93216055
AX-93216056
AX-93216057
AX-93216058
AX-93216059
AX-93216060
AX-93216061
AX-93216062
AX-93216063
AX-93216064
AX-93216065
AX-93216066
AX-93216068
AX-93216069
AX-93216070
AX-93216071
AX-93216072
AX-93216073
AX-93216074
AX-93216075
AX-93216076
AX-93216077
AX-93216078
AX-93216079
AX-93216080
AX-93216081
AX-93216082
AX-93216084
AX-93216085
AX-93216086
AX-93216087
AX-93216088
AX-93216089
AX-93216090
AX-93216091
AX-93216092
AX-93216093
AX-93216096
AX-93216097
AX-93216098
AX-93216099
AX-93216100
AX-93216101
AX-93216103
AX-93216104
AX-93216105
AX-93216106
AX-93216107
AX-93216108
AX-93216109
AX-93216110
AX-93216111
AX-93216112
AX-93216113
AX-93216115
AX-93216116
AX-93216117
AX-93216118
AX-93216119
AX-93216120
AX-93216121
AX-93216122
AX-93216123
AX-93216124
AX-93216125
AX-93216126
AX-93216127
AX-93216128
AX-93216129
AX-93216130
AX-93216131
AX-93216132
AX-93216133
AX-93216134
AX-93216135
AX-93216136
AX-93216137
AX-93216138
AX-93216139
AX-93216140
AX-93216141
AX-93216142
AX-93216143
AX-93216144
AX-93216145
AX-93216147
AX-93216148
AX-93216150
AX-93216152
AX-93216153
AX-93216154
AX-93216155
AX-93216156
AX-93216157
AX-93216158
AX-93216159
AX-93216160
AX-93216161
AX-93216162
AX-93216163
AX-93216164
AX-93216165
AX-93216168
AX-93216169
AX-93216170
AX-93216171
AX-93216172
AX-93216173
AX-93216174
AX-93216175
AX-93216176
AX-93216177
AX-93216178
AX-93216179
AX-93216180
AX-93216181
AX-93216182
AX-93216183
AX-93216188
AX-93216189
AX-93216190
AX-93216191
AX-93216193
AX-93216194
AX-93216195
AX-93216197
AX-93216200
AX-93216201
AX-93216203
AX-93216204
AX-93216206
AX-93216207
AX-93216208
AX-93216209
AX-93216210
AX-93216211
AX-93216214
AX-93216215
AX-93216216
AX-93216217
AX-93216218
AX-93216220
AX-93216221
AX-93216222
AX-93216223
AX-93216224
AX-93216225
AX-93216226
AX-93216227
AX-93216228
AX-93216229
AX-93216230
AX-93216231
AX-93216233
AX-93216234
AX-93216235
AX-93216236
AX-93216237
AX-93216238
AX-93216239
AX-93216240
AX-93216241
AX-93216245
AX-93216247
AX-93216248
AX-93216249
AX-93216250
AX-93216251
AX-93216252
AX-93216253
AX-93216254
AX-93216255
AX-93216256
AX-93216257
AX-93216258
AX-93216259
AX-93216260
AX-93216261
AX-93216262
AX-93216263
AX-93216264
AX-93216265
AX-93216266
AX-93216267
AX-93216268
AX-93216269
AX-93216270
AX-93216271
AX-93216272
AX-93216273
AX-93216274
AX-93216275
AX-93216276
AX-93216278
AX-93216280
AX-93216288
AX-93216289
AX-93216290
AX-93216291
AX-93216292
AX-93216295
AX-93216296
AX-93216298
AX-93216299
AX-93216300
AX-93216301
AX-93216303
AX-93216304
AX-93216305
AX-93216307
AX-93216308
AX-93216309
AX-93216310
AX-93216311
AX-93216312
AX-93216313
AX-93216314
AX-93216315
AX-93216316
AX-93216317
AX-93216318
AX-93216319
AX-93216321
AX-93216327
AX-93216328
AX-93216329
AX-93216330
AX-93216331
AX-93216332
AX-93216333
AX-93216334
AX-93216335
AX-93216336
AX-93216337
AX-93216338
AX-93216339
AX-93216340
AX-93216341
AX-93216343
AX-93216344
AX-93216345
AX-93216346
AX-93216347
AX-93216349
AX-93216350
AX-93216351
AX-93216352
AX-93216353
AX-93216354
AX-93216355
AX-93216356
AX-93216357
AX-93216358
AX-93216359
AX-93216360
AX-93216361
AX-93216362
AX-93216363
AX-93216364
AX-93216365
AX-93216366
AX-93216367
AX-93216368
AX-93216369
AX-93216370
AX-93216371
AX-93216372
AX-93216373
AX-93216374
AX-93216375
AX-93216376
AX-93216377
AX-93216378
AX-93216379
AX-93216380
AX-93216381
AX-93216382
AX-93216383
AX-93216384
AX-93216385
AX-93216386
AX-93216389
AX-93216390
AX-93216391
AX-93216392
AX-93216393
AX-93216397
AX-93216398
AX-93216401
AX-93216402
AX-93216404
AX-93216405
AX-93216406
AX-93216408
AX-93216409
AX-93216410
AX-93216411
AX-93216412
AX-93216413
AX-93216414
AX-93216415
AX-93216416
AX-93216417
AX-93216418
AX-93216419
AX-93216422
AX-93216423
AX-93216424
AX-93216425
AX-93216426
AX-93216427
AX-93216428
AX-93216429
AX-93216430
AX-93216431
AX-93216432
AX-93216433
AX-93216434
AX-93216435
AX-93216436
AX-93216437
AX-93216438
AX-93216439
AX-93216440
AX-93216441
AX-93216442
AX-93216443
AX-93216444
AX-93216445
AX-93216447
AX-93216448
AX-93216449
AX-93216450
AX-93216451
AX-93216452
AX-93216454
AX-93216455
AX-93216456
AX-93216457
AX-93216458
AX-93216459
AX-93216460
AX-93216461
AX-93216462
AX-93216463
AX-93216464
AX-93216465
AX-93216466
AX-93216467
AX-93216469
AX-93216470
AX-93216471
AX-93216472
AX-93216473
AX-93216474
AX-93216475
AX-93216476
AX-93216477
AX-93216478
AX-93216479
AX-93216480
AX-93216481
AX-93216482
AX-93216483
AX-93216485
AX-93216486
AX-93216487
AX-93216488
AX-93216490
AX-93216496
AX-93216497
AX-93216498
AX-93216500
AX-93216501
AX-93216502
AX-93216503
AX-93216504
AX-93216505
AX-93216506
AX-93216507
AX-93216508
AX-93216509
AX-93216510
AX-93216511
AX-93216512
AX-93216514
AX-93216515
AX-93216516
AX-93216517
AX-93216518
AX-93216519
AX-93216520
AX-93216522
AX-93216524
AX-93216525
AX-93216526
AX-93216527
AX-93216528
AX-93216529
AX-93216530
AX-93216531
AX-93216532
AX-93216533
AX-93216534
AX-93216535
AX-93216536
AX-93216537
AX-93216538
AX-93216539
AX-93216540
AX-93216541
AX-93216542
AX-93216543
AX-93216544
AX-93216545
AX-93216546
AX-93216547
AX-93216548
AX-93216549
AX-93216550
AX-93216551
AX-93216552
AX-93216553
AX-93216554
AX-93216555
AX-93216556
AX-93216557
AX-93216558
AX-93216559
AX-93216560
AX-93216562
AX-93216563
AX-93216564
AX-93216565
AX-93216566
AX-93216567
AX-93216568
AX-93216569
AX-93216570
AX-93216571
AX-93216572
AX-93216573
AX-93216574
AX-93216575
AX-93216576
AX-93216577
AX-93216578
AX-93216579
AX-93216580
AX-93216581
AX-93216582
AX-93216583
AX-93216584
AX-93216585
AX-93216586
AX-93216587
AX-93216588
AX-93216589
AX-93216594
AX-93216595
AX-93216598
AX-93216599
AX-93216600
AX-93216601
AX-93216603
AX-93216604
AX-93216606
AX-93216607
AX-93216608
AX-93216609
AX-93216610
AX-93216611
AX-93216612
AX-93216613
AX-93216615
AX-93216616
AX-93216617
AX-93216618
AX-93216619
AX-93216620
AX-93216621
AX-93216622
AX-93216623
AX-93216624
AX-93216625
AX-93216626
AX-93216627
AX-93216628
AX-93216629
AX-93216630
AX-93216631
AX-93216632
AX-93216633
AX-93216634
AX-93216635
AX-93216636
AX-93216637
AX-93216639
AX-93216640
AX-93216641
AX-93216644
AX-93216645
AX-93216648
AX-93216650
AX-93216652
AX-93216653
AX-93216654
AX-93216655
AX-93216657
AX-93216660
AX-93216661
AX-93216662
AX-93216663
AX-93216664
AX-93216665
AX-93216666
AX-93216667
AX-93216668
AX-93216669
AX-93216670
AX-93216672
AX-93216673
AX-93216675
AX-93216677
AX-93216679
AX-93216680
AX-93216681
AX-93216682
AX-93216683
AX-93216684
AX-93216685
AX-93216687
AX-93216688
AX-93216689
AX-93216693
AX-93216694
AX-93216696
AX-93216697
AX-93216698
AX-93216699
AX-93216700
AX-93216701
AX-93216702
AX-93216703
AX-93216704
AX-93216705
AX-93216706
AX-93216707
AX-93216708
AX-93216710
AX-93216711
AX-93216712
AX-93216713
AX-93216714
AX-93216715
AX-93216716
AX-93216717
AX-93216718
AX-93216719
AX-93216721
AX-93216722
AX-93216723
AX-93216724
AX-93216725
AX-93216728
AX-93216729
AX-93216730
AX-93216731
AX-93216733
AX-93216734
AX-93216735
AX-93216738
AX-93216739
AX-93216740
AX-93216741
AX-93216742
AX-93216743
AX-93216745
AX-93216746
AX-93216747
AX-93216748
AX-93216749
AX-93216750
AX-93216751
AX-93216752
AX-93216753
AX-93216754
AX-93216756
AX-93216759
AX-93216760
AX-93216761
AX-93216762
AX-93216765
AX-93216766
AX-93216768
AX-93216769
AX-93216771
AX-93216772
AX-93216773
AX-93216774
AX-93216776
AX-93216777
AX-93216778
AX-93216779
AX-93216780
AX-93216781
AX-93216782
AX-93216783
AX-93216785
AX-93216786
AX-93216788
AX-93216789
AX-93216790
AX-93216791
AX-93216793
AX-93216794
AX-93216795
AX-93216797
AX-93216798
AX-93216799
AX-93216800
AX-93216802
AX-93216803
AX-93216804
AX-93216805
AX-93216806
AX-93216807
AX-93216808
AX-93216809
AX-93216810
AX-93216811
AX-93216812
AX-93216817
AX-93216818
AX-93216819
AX-93216820
AX-93216821
AX-93216822
AX-93216823
AX-93216824
AX-93216825
AX-93216826
AX-93216827
AX-93216828
AX-93216829
AX-93216830
AX-93216831
AX-93216833
AX-93216834
AX-93216836
AX-93216837
AX-93216838
AX-93216839
AX-93216840
AX-93216841
AX-93216842
AX-93216843
AX-93216844
AX-93216845
AX-93216846
AX-93216847
AX-93216848
AX-93216849
AX-93216850
AX-93216851
AX-93216852
AX-93216853
AX-93216858
AX-93216860
AX-93216862
AX-93216863
AX-93216864
AX-93216866
AX-93216867
AX-93216868
AX-93216869
AX-93216870
AX-93216871
AX-93216872
AX-93216874
AX-93216875
AX-93216877
AX-93216878
AX-93216879
AX-93216881
AX-93216882
AX-93216883
AX-93216884
AX-93216885
AX-93216887
AX-93216888
AX-93216889
AX-93216890
AX-93216891
AX-93216892
AX-93216893
AX-93216894
AX-93216895
AX-93216896
AX-93216897
AX-93216899
AX-93216900
AX-93216901
AX-93216902
AX-93216903
AX-93216904
AX-93216905
AX-93216906
AX-93216907
AX-93216908
AX-93216909
AX-93216910
AX-93216911
AX-93216913
AX-93216914
AX-93216915
AX-93216917
AX-93216918
AX-93216921
AX-93216924
AX-93216925
AX-93216928
AX-93216929
AX-93216931
AX-93216932
AX-93216933
AX-93216934
AX-93216935
AX-93216936
AX-93216937
AX-93216938
AX-93216939
AX-93216940
AX-93216941
AX-93216942
AX-93216943
AX-93216944
AX-93216945
AX-93216946
AX-93216947
AX-93216948
AX-93216949
AX-93216950
AX-93216952
AX-93216953
AX-93216954
AX-93216955
AX-93216956
AX-93216957
AX-93216958
AX-93216959
AX-93216960
AX-93216961
AX-93216962
AX-93216963
AX-93216964
AX-93216965
AX-93216966
AX-93216967
AX-93216968
AX-93216969
AX-93216970
AX-93216971
AX-93216972
AX-93216973
AX-93216976
AX-93216977
AX-93216978
AX-93216979
AX-93216980
AX-93216981
AX-93216982
AX-93216983
AX-93216987
AX-93216988
AX-93216989
AX-93216990
AX-93216991
AX-93216993
AX-93216994
AX-93216995
AX-93216996
AX-93216997
AX-93216999
AX-93217001
AX-93217002
AX-93217003
AX-93217004
AX-93217005
AX-93217009
AX-93217010
AX-93217011
AX-93217012
AX-93217013
AX-93217014
AX-93217015
AX-93217016
AX-93217018
AX-93217019
AX-93217020
AX-93217021
AX-93217023
AX-93217024
AX-93217025
AX-93217026
AX-93217027
AX-93217028
AX-93217030
AX-93217031
AX-93217032
AX-93217033
AX-93217034
AX-93217035
AX-93217036
AX-93217037
AX-93217039
AX-93217040
AX-93217041
AX-93217042
AX-93217043
AX-93217045
AX-93217048
AX-93217049
AX-93217050
AX-93217051
AX-93217052
AX-93217053
AX-93217054
AX-93217055
AX-93217056
AX-93217057
AX-93217058
AX-93217059
AX-93217061
AX-93217062
AX-93217063
AX-93217064
AX-93217067
AX-93217069
AX-93217070
AX-93217071
AX-93217074
AX-93217075
AX-93217076
AX-93217077
AX-93217078
AX-93217079
AX-93217081
AX-93217082
AX-93217083
AX-93217084
AX-93217085
AX-93217090
AX-93217091
AX-93217092
AX-93217093
AX-93217094
AX-93217095
AX-93217096
AX-93217097
AX-93217098
AX-93217099
AX-93217100
AX-93217101
AX-93217102
AX-93217103
AX-93217104
AX-93217105
AX-93217106
AX-93217107
AX-93217108
AX-93217109
AX-93217110
AX-93217111
AX-93217112
AX-93217113
AX-93217114
AX-93217115
AX-93217116
AX-93217118
AX-93217120
AX-93217121
AX-93217122
AX-93217124
AX-93217125
AX-93217126
AX-93217131
AX-93217132
AX-93217134
AX-93217135
AX-93217136
AX-93217137
AX-93217138
AX-93217139
AX-93217140
AX-93217142
AX-93217143
AX-93217144
AX-93217145
AX-93217146
AX-93217147
AX-93217148
AX-93217149
AX-93217150
AX-93217151
AX-93217152
AX-93217153
AX-93217157
AX-93217158
AX-93217159
AX-93217160
AX-93217161
AX-93217162
AX-93217164
AX-93217165
AX-93217167
AX-93217168
AX-93217169
AX-93217170
AX-93217171
AX-93217172
AX-93217173
AX-93217175
AX-93217176
AX-93217177
AX-93217178
AX-93217179
AX-93217184
AX-93217185
AX-93217187
AX-93217188
AX-93217189
AX-93217190
AX-93217192
AX-93217193
AX-93217194
AX-93217196
AX-93217197
AX-93217198
AX-93217199
AX-93217200
AX-93217201
AX-93217202
AX-93217203
AX-93217204
AX-93217205
AX-93217221
AX-93217222
AX-93217223
AX-93217224
AX-93217225
AX-93217226
AX-93217227
AX-93217228
AX-93217229
AX-93217230
AX-93217231
AX-93217232
AX-93217233
AX-93217234
AX-93217235
AX-93217236
AX-93217237
AX-93217238
AX-93217239
AX-93217240
AX-93217241
AX-93217242
AX-93217243
AX-93217244
AX-93217245
AX-93217246
AX-93217247
AX-93217248
AX-93217249
AX-93217250
AX-93217251
AX-93217253
AX-93217254
AX-93217255
AX-93217256
AX-93217258
AX-93217260
AX-93217261
AX-93217264
AX-93217265
AX-93217266
AX-93217267
AX-93217268
AX-93217269
AX-93217270
AX-93217271
AX-93217272
AX-93217273
AX-93217274
AX-93217275
AX-93217276
AX-93217277
AX-93217278
AX-93217279
AX-93217280
AX-93217281
AX-93217282
AX-93217284
AX-93217285
AX-93217287
AX-93217289
AX-93217293
AX-93217294
AX-93217295
AX-93217297
AX-93217298
AX-93217299
AX-93217300
AX-93217301
AX-93217303
AX-93217304
AX-93217305
AX-93217306
AX-93217307
AX-93217308
AX-93217309
AX-93217310
AX-93217311
AX-93217312
AX-93217314
AX-93217315
AX-93217316
AX-93217317
AX-93217319
AX-93217320
AX-93217321
AX-93217324
AX-93217327
AX-93217328
AX-93217329
AX-93217330
AX-93217331
AX-93217332
AX-93217333
AX-93217335
AX-93217336
AX-93217338
AX-93217340
AX-93217341
AX-93217342
AX-93217343
AX-93217344
AX-93217345
AX-93217346
AX-93217347
AX-93217348
AX-93217349
AX-93217350
AX-93217351
AX-93217352
AX-93217353
AX-93217354
AX-93217355
AX-93217356
AX-93217357
AX-93217358
AX-93217359
AX-93217360
AX-93217362
AX-93217363
AX-93217365
AX-93217367
AX-93217368
AX-93217369
AX-93217370
AX-93217371
AX-93217372
AX-93217375
AX-93217376
AX-93217378
AX-93217379
AX-93217381
AX-93217382
AX-93217383
AX-93217384
AX-93217385
AX-93217386
AX-93217387
AX-93217388
AX-93217389
AX-93217390
AX-93217391
AX-93217392
AX-93217393
AX-93217395
AX-93217396
AX-93217397
AX-93217398
AX-93217400
AX-93217401
AX-93217402
AX-93217403
AX-93217405
AX-93217406
AX-93217407
AX-93217409
AX-93217410
AX-93217413
AX-93217414
AX-93217415
AX-93217416
AX-93217417
AX-93217418
AX-93217419
AX-93217420
AX-93217421
AX-93217422
AX-93217424
AX-93217425
AX-93217427
AX-93217428
AX-93217429
AX-93217430
AX-93217431
AX-93217433
AX-93217434
AX-93217435
AX-93217436
AX-93217437
AX-93217438
AX-93217440
AX-93217441
AX-93217442
AX-93217443
AX-93217444
AX-93217445
AX-93217446
AX-93217448
AX-93217449
AX-93217451
AX-93217452
AX-93217453
AX-93217454
AX-93217455
AX-93217456
AX-93217457
AX-93217458
AX-93217459
AX-93217460
AX-93217461
AX-93217462
AX-93217463
AX-93217465
AX-93217466
AX-93217467
AX-93217468
AX-93217470
AX-93217471
AX-93217472
AX-93217473
AX-93217476
AX-93217480
AX-93217481
AX-93217483
AX-93217485
AX-93217487
AX-93217490
AX-93217491
AX-93217495
AX-93217496
AX-93217497
AX-93217499
AX-93217500
AX-93217501
AX-93217502
AX-93217503
AX-93217504
AX-93217505
AX-93217506
AX-93217507
AX-93217508
AX-93217509
AX-93217510
AX-93217511
AX-93217515
AX-93217519
AX-93217520
AX-93217521
AX-93217522
AX-93217523
AX-93217526
AX-93217527
AX-93217528
AX-93217529
AX-93217530
AX-93217531
AX-93217532
AX-93217533
AX-93217534
AX-93217535
AX-93217536
AX-93217537
AX-93217539
AX-93217540
AX-93217541
AX-93217542
AX-93217543
AX-93217545
AX-93217547
AX-93217548
AX-93217550
AX-93217551
AX-93217552
AX-93217553
AX-93217554
AX-93217555
AX-93217556
AX-93217557
AX-93217558
AX-93217559
AX-93217560
AX-93217561
AX-93217563
AX-93217564
AX-93217566
AX-93217567
AX-93217568
AX-93217569
AX-93217570
AX-93217571
AX-93217572
AX-93217573
AX-93217576
AX-93217583
AX-93217584
AX-93217585
AX-93217586
AX-93217587
AX-93217588
AX-93217589
AX-93217590
AX-93217591
AX-93217593
AX-93217595
AX-93217597
AX-93217599
AX-93217601
AX-93217603
AX-93217604
AX-93217605
AX-93217606
AX-93217607
AX-93217609
AX-93217610
AX-93217612
AX-93217614
AX-93217615
AX-93217616
AX-93217617
AX-93217618
AX-93217620
AX-93217621
AX-93217622
AX-93217623
AX-93217624
AX-93217625
AX-93217626
AX-93217627
AX-93217629
AX-93217630
AX-93217631
AX-93217634
AX-93217636
AX-93217637
AX-93217638
AX-93217639
AX-93217640
AX-93217641
AX-93217642
AX-93217643
AX-93217644
AX-93217645
AX-93217646
AX-93217647
AX-93217648
AX-93217649
AX-93217650
AX-93217651
AX-93217652
AX-93217653
AX-93217654
AX-93217655
AX-93217656
AX-93217657
AX-93217663
AX-93217664
AX-93217665
AX-93217666
AX-93217667
AX-93217668
AX-93217669
AX-93217670
AX-93217671
AX-93217673
AX-93217674
AX-93217676
AX-93217678
AX-93217680
AX-93217681
AX-93217682
AX-93217683
AX-93217684
AX-93217685
AX-93217686
AX-93217687
AX-93217688
AX-93217691
AX-93217692
AX-93217693
AX-93217694
AX-93217695
AX-93217696
AX-93217697
AX-93217698
AX-93217699
AX-93217700
AX-93217702
AX-93217703
AX-93217704
AX-93217705
AX-93217706
AX-93217707
AX-93217708
AX-93217709
AX-93217710
AX-93217711
AX-93217712
AX-93217714
AX-93217715
AX-93217716
AX-93217717
AX-93217718
AX-93217719
AX-93217721
AX-93217722
AX-93217723
AX-93217724
AX-93217725
AX-93217727
AX-93217728
AX-93217729
AX-93217730
AX-93217731
AX-93217732
AX-93217735
AX-93217736
AX-93217737
AX-93217738
AX-93217739
AX-93217740
AX-93217741
AX-93217742
AX-93217743
AX-93217744
AX-93217745
AX-93217746
AX-93217747
AX-93217748
AX-93217749
AX-93217750
AX-93217751
AX-93217752
AX-93217753
AX-93217754
AX-93217755
AX-93217756
AX-93217757
AX-93217758
AX-93217759
AX-93217760
AX-93217761
AX-93217762
AX-93217763
AX-93217764
AX-93217766
AX-93217767
AX-93217768
AX-93217769
AX-93217770
AX-93217771
AX-93217772
AX-93217775
AX-93217776
AX-93217777
AX-93217778
AX-93217779
AX-93217781
AX-93217782
AX-93217783
AX-93217784
AX-93217785
AX-93217786
AX-93217787
AX-93217789
AX-93217790
AX-93217791
AX-93217792
AX-93217793
AX-93217794
AX-93217795
AX-93217796
AX-93217797
AX-93217798
AX-93217799
AX-93217800
AX-93217801
AX-93217802
AX-93217803
AX-93217804
AX-93217805
AX-93217806
AX-93217807
AX-93217809
AX-93217812
AX-93217814
AX-93217815
AX-93217817
AX-93217818
AX-93217819
AX-93217820
AX-93217822
AX-93217823
AX-93217826
AX-93217827
AX-93217832
AX-93217833
AX-93217834
AX-93217835
AX-93217836
AX-93217837
AX-93217838
AX-93217839
AX-93217841
AX-93217842
AX-93217843
AX-93217844
AX-93217846
AX-93217847
AX-93217848
AX-93217849
AX-93217850
AX-93217851
AX-93217852
AX-93217853
AX-93217854
AX-93217855
AX-93217856
AX-93217858
AX-93217859
AX-93217860
AX-93217861
AX-93217862
AX-93217864
AX-93217866
AX-93217867
AX-93217868
AX-93217869
AX-93217870
AX-93217871
AX-93217872
AX-93217875
AX-93217878
AX-93217879
AX-93217880
AX-93217881
AX-93217882
AX-93217883
AX-93217885
AX-93217886
AX-93217887
AX-93217889
AX-93217890
AX-93217891
AX-93217892
AX-93217893
AX-93217894
AX-93217900
AX-93217903
AX-93217905
AX-93217906
AX-93217907
AX-93217908
AX-93217909
AX-93217910
AX-93217911
AX-93217912
AX-93217914
AX-93217915
AX-93217916
AX-93217917
AX-93217918
AX-93217920
AX-93217921
AX-93217924
AX-93217925
AX-93217927
AX-93217928
AX-93217929
AX-93217931
AX-93217932
AX-93217933
AX-93217935
AX-93217936
AX-93217938
AX-93217939
AX-93217941
AX-93217942
AX-93217943
AX-93217944
AX-93217945
AX-93217946
AX-93217947
AX-93217948
AX-93217949
AX-93217950
AX-93217951
AX-93217954
AX-93217955
AX-93217956
AX-93217957
AX-93217958
AX-93217959
AX-93217960
AX-93217961
AX-93217962
AX-93217963
AX-93217964
AX-93217965
AX-93217966
AX-93217967
AX-93217968
AX-93217969
AX-93217970
AX-93217972
AX-93217973
AX-93217974
AX-93217975
AX-93217978
AX-93217980
AX-93217981
AX-93217982
AX-93217983
AX-93217984
AX-93217986
AX-93217987
AX-93217988
AX-93217989
AX-93217990
AX-93217991
AX-93217992
AX-93217998
AX-93218000
AX-93218001
AX-93218002
AX-93218003
AX-93218005
AX-93218006
AX-93218007
AX-93218008
AX-93218009
AX-93218010
AX-93218011
AX-93218012
AX-93218013
AX-93218014
AX-93218015
AX-93218016
AX-93218020
AX-93218022
AX-93218026
AX-93218027
AX-93218029
AX-93218031
AX-93218032
AX-93218033
AX-93218035
AX-93218036
AX-93218037
AX-93218038
AX-93218040
AX-93218042
AX-93218047
AX-93218048
AX-93218049
AX-93218051
AX-93218053
AX-93218054
AX-93218055
AX-93218056
AX-93218057
AX-93218062
AX-93218063
AX-93218064
AX-93218065
AX-93218066
AX-93218067
AX-93218068
AX-93218069
AX-93218070
AX-93218071
AX-93218072
AX-93218073
AX-93218074
AX-93218075
AX-93218076
AX-93218077
AX-93218078
AX-93218079
AX-93218080
AX-93218081
AX-93218083
AX-93218085
AX-93218086
AX-93218087
AX-93218088
AX-93218089
AX-93218090
AX-93218091
AX-93218092
AX-93218093
AX-93218095
AX-93218097
AX-93218098
AX-93218099
AX-93218100
AX-93218101
AX-93218102
AX-93218103
AX-93218104
AX-93218105
AX-93218107
AX-93218109
AX-93218110
AX-93218111
AX-93218112
AX-93218113
AX-93218114
AX-93218115
AX-93218116
AX-93218117
AX-93218118
AX-93218119
AX-93218120
AX-93218121
AX-93218122
AX-93218123
AX-93218124
AX-93218125
AX-93218126
AX-93218127
AX-93218129
AX-93218130
AX-93218131
AX-93218132
AX-93218133
AX-93218134
AX-93218135
AX-93218136
AX-93218137
AX-93218139
AX-93218140
AX-93218143
AX-93218144
AX-93218145
AX-93218146
AX-93218147
AX-93218148
AX-93218150
AX-93218152
AX-93218153
AX-93218154
AX-93218155
AX-93218156
AX-93218157
AX-93218158
AX-93218159
AX-93218160
AX-93218161
AX-93218162
AX-93218163
AX-93218166
AX-93218167
AX-93218168
AX-93218169
AX-93218170
AX-93218172
AX-93218173
AX-93218174
AX-93218176
AX-93218178
AX-93218179
AX-93218180
AX-93218181
AX-93218182
AX-93218183
AX-93218184
AX-93218185
AX-93218186
AX-93218187
AX-93218188
AX-93218189
AX-93218190
AX-93218191
AX-93218192
AX-93218193
AX-93218194
AX-93218195
AX-93218196
AX-93218197
AX-93218198
AX-93218199
AX-93218200
AX-93218201
AX-93218202
AX-93218204
AX-93218205
AX-93218206
AX-93218207
AX-93218208
AX-93218212
AX-93218214
AX-93218215
AX-93218216
AX-93218217
AX-93218218
AX-93218219
AX-93218220
AX-93218221
AX-93218223
AX-93218224
AX-93218225
AX-93218226
AX-93218227
AX-93218229
AX-93218230
AX-93218231
AX-93218232
AX-93218233
AX-93218234
AX-93218238
AX-93218239
AX-93218240
AX-93218241
AX-93218242
AX-93218243
AX-93218244
AX-93218245
AX-93218247
AX-93218248
AX-93218249
AX-93218250
AX-93218251
AX-93218252
AX-93218253
AX-93218254
AX-93218255
AX-93218256
AX-93218257
AX-93218258
AX-93218259
AX-93218260
AX-93218261
AX-93218263
AX-93218264
AX-93218266
AX-93218267
AX-93218268
AX-93218270
AX-93218271
AX-93218272
AX-93218273
AX-93218274
AX-93218275
AX-93218276
AX-93218277
AX-93218278
AX-93218279
AX-93218280
AX-93218281
AX-93218283
AX-93218284
AX-93218285
AX-93218286
AX-93218287
AX-93218289
AX-93218291
AX-93218297
AX-93218298
AX-93218299
AX-93218300
AX-93218301
AX-93218302
AX-93218303
AX-93218304
AX-93218307
AX-93218308
AX-93218310
AX-93218311
AX-93218312
AX-93218313
AX-93218314
AX-93218315
AX-93218316
AX-93218317
AX-93218318
AX-93218319
AX-93218320
AX-93218321
AX-93218322
AX-93218323
AX-93218324
AX-93218325
AX-93218326
AX-93218327
AX-93218328
AX-93218331
AX-93218332
AX-93218333
AX-93218335
AX-93218336
AX-93218337
AX-93218338
AX-93218340
AX-93218341
AX-93218342
AX-93218343
AX-93218344
AX-93218345
AX-93218346
AX-93218347
AX-93218349
AX-93218350
AX-93218351
AX-93218352
AX-93218353
AX-93218354
AX-93218355
AX-93218356
AX-93218357
AX-93218358
AX-93218362
AX-93218363
AX-93218364
AX-93218365
AX-93218366
AX-93218367
AX-93218370
AX-93218372
AX-93218374
AX-93218375
AX-93218377
AX-93218378
AX-93218380
AX-93218381
AX-93218383
AX-93218384
AX-93218385
AX-93218386
AX-93218387
AX-93218388
AX-93218390
AX-93218392
AX-93218393
AX-93218394
AX-93218395
AX-93218397
AX-93218398
AX-93218400
AX-93218402
AX-93218403
AX-93218404
AX-93218405
AX-93218406
AX-93218407
AX-93218408
AX-93218411
AX-93218412
AX-93218413
AX-93218414
AX-93218416
AX-93218417
AX-93218419
AX-93218420
AX-93218421
AX-93218422
AX-93218423
AX-93218424
AX-93218425
AX-93218428
AX-93218430
AX-93218431
AX-93218432
AX-93218433
AX-93218434
AX-93218435
AX-93218436
AX-93218437
AX-93218440
AX-93218441
AX-93218442
AX-93218443
AX-93218444
AX-93218445
AX-93218446
AX-93218447
AX-93218448
AX-93218449
AX-93218450
AX-93218451
AX-93218452
AX-93218453
AX-93218454
AX-93218455
AX-93218456
AX-93218457
AX-93218458
AX-93218459
AX-93218460
AX-93218461
AX-93218462
AX-93218463
AX-93218464
AX-93218466
AX-93218467
AX-93218468
AX-93218469
AX-93218470
AX-93218472
AX-93218473
AX-93218474
AX-93218475
AX-93218476
AX-93218477
AX-93218478
AX-93218479
AX-93218481
AX-93218483
AX-93218484
AX-93218485
AX-93218486
AX-93218487
AX-93218488
AX-93218489
AX-93218490
AX-93218491
AX-93218492
AX-93218493
AX-93218494
AX-93218495
AX-93218496
AX-93218497
AX-93218499
AX-93218501
AX-93218502
AX-93218503
AX-93218505
AX-93218506
AX-93218507
AX-93218508
AX-93218509
AX-93218511
AX-93218512
AX-93218513
AX-93218514
AX-93218515
AX-93218516
AX-93218517
AX-93218518
AX-93218519
AX-93218520
AX-93218522
AX-93218524
AX-93218525
AX-93218526
AX-93218527
AX-93218528
AX-93218529
AX-93218531
AX-93218533
AX-93218534
AX-93218535
AX-93218536
AX-93218537
AX-93218538
AX-93218539
AX-93218540
AX-93218542
AX-93218543
AX-93218544
AX-93218547
AX-93218548
AX-93218549
AX-93218550
AX-93218552
AX-93218553
AX-93218554
AX-93218555
AX-93218556
AX-93218557
AX-93218558
AX-93218559
AX-93218562
AX-93218563
AX-93218567
AX-93218568
AX-93218570
AX-93218572
AX-93218574
AX-93218575
AX-93218576
AX-93218577
AX-93218578
AX-93218579
AX-93218581
AX-93218583
AX-93218584
AX-93218585
AX-93218587
AX-93218588
AX-93218590
AX-93218596
AX-93218597
AX-93218598
AX-93218601
AX-93218605
AX-93218608
AX-93218610
AX-93218611
AX-93218613
AX-93218615
AX-93218616
AX-93218620
AX-93218622
AX-93218627
AX-93218628
AX-93218629
AX-93218630
AX-93218631
AX-93218632
AX-93218633
AX-93218634
AX-93218636
AX-93218637
AX-93218639
AX-93218640
AX-93218642
AX-93218643
AX-93218644
AX-93218646
AX-93218647
AX-93218648
AX-93218649
AX-93218650
AX-93218653
AX-93218654
AX-93218655
AX-93218656
AX-93218657
AX-93218658
AX-93218659
AX-93218660
AX-93218661
AX-93218662
AX-93218663
AX-93218665
AX-93218670
AX-93218671
AX-93218672
AX-93218673
AX-93218674
AX-93218677
AX-93218678
AX-93218679
AX-93218680
AX-93218681
AX-93218682
AX-93218683
AX-93218684
AX-93218685
AX-93218686
AX-93218687
AX-93218688
AX-93218689
AX-93218692
AX-93218695
AX-93218697
AX-93218698
AX-93218699
AX-93218700
AX-93218702
AX-93218703
AX-93218704
AX-93218705
AX-93218707
AX-93218708
AX-93218711
AX-93218713
AX-93218714
AX-93218715
AX-93218716
AX-93218717
AX-93218718
AX-93218719
AX-93218721
AX-93218722
AX-93218723
AX-93218724
AX-93218725
AX-93218726
AX-93218727
AX-93218728
AX-93218729
AX-93218731
AX-93218733
AX-93218735
AX-93218736
AX-93218737
AX-93218738
AX-93218740
AX-93218741
AX-93218742
AX-93218744
AX-93218745
AX-93218746
AX-93218747
AX-93218748
AX-93218749
AX-93218750
AX-93218751
AX-93218752
AX-93218753
AX-93218754
AX-93218755
AX-93218756
AX-93218757
AX-93218758
AX-93218759
AX-93218760
AX-93218761
AX-93218762
AX-93218763
AX-93218764
AX-93218765
AX-93218766
AX-93218767
AX-93218770
AX-93218772
AX-93218773
AX-93218774
AX-93218776
AX-93218780
AX-93218781
AX-93218782
AX-93218783
AX-93218785
AX-93218786
AX-93218787
AX-93218788
AX-93218789
AX-93218790
AX-93218791
AX-93218792
AX-93218794
AX-93218795
AX-93218796
AX-93218797
AX-93218798
AX-93218799
AX-93218800
AX-93218801
AX-93218803
AX-93218804
AX-93218805
AX-93218806
AX-93218807
AX-93218808
AX-93218809
AX-93218811
AX-93218813
AX-93218814
AX-93218815
AX-93218816
AX-93218817
AX-93218818
AX-93218819
AX-93218820
AX-93218821
AX-93218822
AX-93218823
AX-93218824
AX-93218826
AX-93218827
AX-93218828
AX-93218830
AX-93218831
AX-93218832
AX-93218833
AX-93218834
AX-93218835
AX-93218836
AX-93218837
AX-93218838
AX-93218840
AX-93218845
AX-93218846
AX-93218847
AX-93218849
AX-93218850
AX-93218851
AX-93218852
AX-93218853
AX-93218854
AX-93218856
AX-93218857
AX-93218858
AX-93218859
AX-93218860
AX-93218861
AX-93218862
AX-93218863
AX-93218864
AX-93218865
AX-93218866
AX-93218867
AX-93218868
AX-93218869
AX-93218870
AX-93218871
AX-93218872
AX-93218873
AX-93218874
AX-93218875
AX-93218876
AX-93218877
AX-93218878
AX-93218879
AX-93218880
AX-93218881
AX-93218882
AX-93218883
AX-93218884
AX-93218885
AX-93218886
AX-93218887
AX-93218888
AX-93218889
AX-93218890
AX-93218891
AX-93218892
AX-93218893
AX-93218894
AX-93218895
AX-93218896
AX-93218897
AX-93218898
AX-93218901
AX-93218902
AX-93218903
AX-93218904
AX-93218905
AX-93218906
AX-93218907
AX-93218908
AX-93218909
AX-93218910
AX-93218911
AX-93218912
AX-93218913
AX-93218914
AX-93218915
AX-93218916
AX-93218917
AX-93218918
AX-93218919
AX-93218920
AX-93218921
AX-93218922
AX-93218923
AX-93218924
AX-93218925
AX-93218926
AX-93218927
AX-93218928
AX-93218929
AX-93218930
AX-93218931
AX-93218932
AX-93218933
AX-93218934
AX-93218935
AX-93218936
AX-93218937
AX-93218938
AX-93218939
AX-93218940
AX-93218941
AX-93218942
AX-93218944
AX-93218945
AX-93218946
AX-93218947
AX-93218948
AX-93218949
AX-93218950
AX-93218951
AX-93218952
AX-93218953
AX-93218954
AX-93218955
AX-93218956
AX-93218957
AX-93218958
AX-93218959
AX-93218960
AX-93218961
AX-93218962
AX-93218971
AX-93218972
AX-93218973
AX-93218974
AX-93218975
AX-93218976
AX-93218977
AX-93218978
AX-93218979
AX-93218980
AX-93218982
AX-93218984
AX-93218986
AX-93218987
AX-93218988
AX-93218989
AX-93218990
AX-93218991
AX-93218992
AX-93218993
AX-93218994
AX-93218995
AX-93218997
AX-93218998
AX-93218999
AX-93219000
AX-93219002
AX-93219003
AX-93219004
AX-93219005
AX-93219006
AX-93219008
AX-93219010
AX-93219012
AX-93219013
AX-93219014
AX-93219015
AX-93219016
AX-93219018
AX-93219019
AX-93219020
AX-93219021
AX-93219023
AX-93219024
AX-93219025
AX-93219029
AX-93219030
AX-93219032
AX-93219034
AX-93219035
AX-93219036
AX-93219037
AX-93219038
AX-93219041
AX-93219042
AX-93219043
AX-93219044
AX-93219045
AX-93219046
AX-93219047
AX-93219048
AX-93219049
AX-93219050
AX-93219051
AX-93219052
AX-93219054
AX-93219055
AX-93219056
AX-93219057
AX-93219058
AX-93219059
AX-93219060
AX-93219061
AX-93219063
AX-93219064
AX-93219065
AX-93219067
AX-93219068
AX-93219069
AX-93219070
AX-93219072
AX-93219073
AX-93219074
AX-93219075
AX-93219077
AX-93219078
AX-93219079
AX-93219080
AX-93219081
AX-93219083
AX-93219084
AX-93219085
AX-93219086
AX-93219087
AX-93219088
AX-93219089
AX-93219091
AX-93219093
AX-93219094
AX-93219095
AX-93219096
AX-93219097
AX-93219098
AX-93219099
AX-93219100
AX-93219101
AX-93219102
AX-93219103
AX-93219104
AX-93219105
AX-93219106
AX-93219107
AX-93219110
AX-93219111
AX-93219112
AX-93219113
AX-93219114
AX-93219115
AX-93219116
AX-93219117
AX-93219118
AX-93219119
AX-93219121
AX-93219122
AX-93219123
AX-93219124
AX-93219125
AX-93219126
AX-93219127
AX-93219128
AX-93219129
AX-93219130
AX-93219131
AX-93219132
AX-93219133
AX-93219134
AX-93219135
AX-93219136
AX-93219137
AX-93219138
AX-93219139
AX-93219140
AX-93219141
AX-93219142
AX-93219143
AX-93219145
AX-93219146
AX-93219147
AX-93219148
AX-93219149
AX-93219151
AX-93219152
AX-93219153
AX-93219154
AX-93219155
AX-93219156
AX-93219157
AX-93219158
AX-93219159
AX-93219160
AX-93219161
AX-93219162
AX-93219163
AX-93219164
AX-93219165
AX-93219166
AX-93219167
AX-93219168
AX-93219169
AX-93219170
AX-93219174
AX-93219175
AX-93219177
AX-93219179
AX-93219181
AX-93219182
AX-93219183
AX-93219185
AX-93219186
AX-93219187
AX-93219188
AX-93219189
AX-93219190
AX-93219192
AX-93219193
AX-93219194
AX-93219195
AX-93219196
AX-93219197
AX-93219198
AX-93219199
AX-93219200
AX-93219201
AX-93219202
AX-93219203
AX-93219204
AX-93219205
AX-93219206
AX-93219207
AX-93219208
AX-93219209
AX-93219210
AX-93219211
AX-93219212
AX-93219213
AX-93219214
AX-93219215
AX-93219216
AX-93219217
AX-93219218
AX-93219219
AX-93219220
AX-93219221
AX-93219222
AX-93219223
AX-93219224
AX-93219225
AX-93219226
AX-93219227
AX-93219228
AX-93219230
AX-93219231
AX-93219235
AX-93219236
AX-93219237
AX-93219238
AX-93219239
AX-93219240
AX-93219242
AX-93219244
AX-93219245
AX-93219246
AX-93219247
AX-93219248
AX-93219249
AX-93219250
AX-93219251
AX-93219252
AX-93219253
AX-93219254
AX-93219255
AX-93219256
AX-93219257
AX-93219258
AX-93219260
AX-93219261
AX-93219262
AX-93219263
AX-93219264
AX-93219265
AX-93219266
AX-93219267
AX-93219268
AX-93219269
AX-93219270
AX-93219272
AX-93219273
AX-93219274
AX-93219275
AX-93219276
AX-93219277
AX-93219278
AX-93219279
AX-93219280
AX-93219281
AX-93219282
AX-93219283
AX-93219284
AX-93219286
AX-93219287
AX-93219288
AX-93219289
AX-93219290
AX-93219291
AX-93219292
AX-93219293
AX-93219294
AX-93219295
AX-93219296
AX-93219297
AX-93219298
AX-93219299
AX-93219300
AX-93219301
AX-93219302
AX-93219303
AX-93219304
AX-93219305
AX-93219306
AX-93219307
AX-93219308
AX-93219309
AX-93219310
AX-93219311
AX-93219312
AX-93219313
AX-93219314
AX-93219317
AX-93219318
AX-93219319
AX-93219320
AX-93219321
AX-93219322
AX-93219323
AX-93219324
AX-93219325
AX-93219326
AX-93219327
AX-93219328
AX-93219329
AX-93219330
AX-93219331
AX-93219332
AX-93219334
AX-93219335
AX-93219336
AX-93219337
AX-93219338
AX-93219339
AX-93219340
AX-93219341
AX-93219343
AX-93219346
AX-93219347
AX-93219348
AX-93219350
AX-93219351
AX-93219352
AX-93219353
AX-93219354
AX-93219356
AX-93219357
AX-93219360
AX-93219361
AX-93219363
AX-93219365
AX-93219366
AX-93219367
AX-93219368
AX-93219369
AX-93219370
AX-93219371
AX-93219372
AX-93219373
AX-93219374
AX-93219376
AX-93219377
AX-93219379
AX-93219380
AX-93219382
AX-93219383
AX-93219384
AX-93219386
AX-93219387
AX-93219388
AX-93219389
AX-93219390
AX-93219391
AX-93219392
AX-93219393
AX-93219394
AX-93219395
AX-93219398
AX-93219400
AX-93219401
AX-93219403
AX-93219404
AX-93219406
AX-93219407
AX-93219409
AX-93219410
AX-93219412
AX-93219414
AX-93219415
AX-93219416
AX-93219417
AX-93219418
AX-93219419
AX-93219420
AX-93219421
AX-93219422
AX-93219424
AX-93219425
AX-93219426
AX-93219427
AX-93219428
AX-93219429
AX-93219430
AX-93219431
AX-93219432
AX-93219433
AX-93219434
AX-93219435
AX-93219436
AX-93219437
AX-93219440
AX-93219441
AX-93219442
AX-93219443
AX-93219444
AX-93219445
AX-93219446
AX-93219447
AX-93219448
AX-93219449
AX-93219450
AX-93219451
AX-93219452
AX-93219453
AX-93219454
AX-93219455
AX-93219456
AX-93219457
AX-93219458
AX-93219459
AX-93219460
AX-93219461
AX-93219462
AX-93219463
AX-93219465
AX-93219466
AX-93219467
AX-93219468
AX-93219470
AX-93219472
AX-93219474
AX-93219476
AX-93219477
AX-93219478
AX-93219480
AX-93219481
AX-93219484
AX-93219485
AX-93219487
AX-93219491
AX-93219493
AX-93219496
AX-93219497
AX-93219498
AX-93219499
AX-93219503
AX-93219504
AX-93219505
AX-93219506
AX-93219507
AX-93219508
AX-93219509
AX-93219510
AX-93219511
AX-93219512
AX-93219513
AX-93219514
AX-93219515
AX-93219517
AX-93219518
AX-93219520
AX-93219521
AX-93219523
AX-93219524
AX-93219525
AX-93219527
AX-93219528
AX-93219529
AX-93219530
AX-93219531
AX-93219532
AX-93219533
AX-93219534
AX-93219535
AX-93219536
AX-93219537
AX-93219539
AX-93219540
AX-93219541
AX-93219542
AX-93219544
AX-93219547
AX-93219548
AX-93219549
AX-93219550
AX-93219551
AX-93219552
AX-93219553
AX-93219554
AX-93219555
AX-93219557
AX-93219558
AX-93219559
AX-93219560
AX-93219561
AX-93219562
AX-93219563
AX-93219564
AX-93219565
AX-93219566
AX-93219573
AX-93219575
AX-93219576
AX-93219577
AX-93219578
AX-93219579
AX-93219580
AX-93219581
AX-93219582
AX-93219583
AX-93219584
AX-93219585
AX-93219586
AX-93219587
AX-93219588
AX-93219589
AX-93219590
AX-93219591
AX-93219593
AX-93219594
AX-93219595
AX-93219596
AX-93219597
AX-93219598
AX-93219599
AX-93219601
AX-93219602
AX-93219604
AX-93219605
AX-93219606
AX-93219607
AX-93219608
AX-93219610
AX-93219611
AX-93219618
AX-93219619
AX-93219622
AX-93219623
AX-93219625
AX-93219626
AX-93219627
AX-93219628
AX-93219630
AX-93219634
AX-93219637
AX-93219638
AX-93219639
AX-93219640
AX-93219641
AX-93219642
AX-93219643
AX-93219644
AX-93219645
AX-93219646
AX-93219647
AX-93219648
AX-93219649
AX-93219650
AX-93219651
AX-93219652
AX-93219653
AX-93219654
AX-93219655
AX-93219656
AX-93219657
AX-93219658
AX-93219659
AX-93219660
AX-93219661
AX-93219662
AX-93219663
AX-93219664
AX-93219665
AX-93219666
AX-93219667
AX-93219668
AX-93219669
AX-93219670
AX-93219671
AX-93219672
AX-93219673
AX-93219674
AX-93219675
AX-93219676
AX-93219677
AX-93219678
AX-93219679
AX-93219680
AX-93219681
AX-93219682
AX-93219683
AX-93219685
AX-93219686
AX-93219687
AX-93219688
AX-93219689
AX-93219690
AX-93219691
AX-93219692
AX-93219693
AX-93219694
AX-93219695
AX-93219696
AX-93219697
AX-93219698
AX-93219699
AX-93219700
AX-93219701
AX-93219702
AX-93219703
AX-93219704
AX-93219707
AX-93219708
AX-93219709
AX-93219710
AX-93219711
AX-93219712
AX-93219713
AX-93219714
AX-93219715
AX-93219716
AX-93219717
AX-93219718
AX-93219719
AX-93219720
AX-93219721
AX-93219722
AX-93219723
AX-93219724
AX-93219725
AX-93219727
AX-93219728
AX-93219729
AX-93219730
AX-93219731
AX-93219732
AX-93219733
AX-93219734
AX-93219739
AX-93219740
AX-93219742
AX-93219743
AX-93219744
AX-93219746
AX-93219747
AX-93219750
AX-93219751
AX-93219752
AX-93219753
AX-93219754
AX-93219755
AX-93219756
AX-93219757
AX-93219758
AX-93219759
AX-93219760
AX-93219761
AX-93219762
AX-93219763
AX-93219764
AX-93219765
AX-93219766
AX-93219767
AX-93219769
AX-93219770
AX-93219773
AX-93219774
AX-93219775
AX-93219777
AX-93219778
AX-93219779
AX-93219780
AX-93219781
AX-93219782
AX-93219783
AX-93219784
AX-93219785
AX-93219786
AX-93219787
AX-93219788
AX-93219789
AX-93219791
AX-93219792
AX-93219793
AX-93219794
AX-93219795
AX-93219796
AX-93219797
AX-93219799
AX-93219800
AX-93219801
AX-93219802
AX-93219803
AX-93219804
AX-93219805
AX-93219806
AX-93219807
AX-93219808
AX-93219809
AX-93219810
AX-93219811
AX-93219812
AX-93219813
AX-93219814
AX-93219815
AX-93219816
AX-93219817
AX-93219818
AX-93219819
AX-93219820
AX-93219821
AX-93219822
AX-93219823
AX-93219824
AX-93219825
AX-93219826
AX-93219827
AX-93219828
AX-93219829
AX-93219830
AX-93219831
AX-93219834
AX-93219836
AX-93219837
AX-93219838
AX-93219839
AX-93219840
AX-93219841
AX-93219842
AX-93219843
AX-93219844
AX-93219845
AX-93219846
AX-93219847
AX-93219848
AX-93219849
AX-93219850
AX-93219851
AX-93219852
AX-93219853
AX-93219854
AX-93219855
AX-93219856
AX-93219857
AX-93219858
AX-93219859
AX-93219860
AX-93219861
AX-93219862
AX-93219863
AX-93219864
AX-93219865
AX-93219866
AX-93219867
AX-93219868
AX-93219869
AX-93219870
AX-93219871
AX-93219872
AX-93219873
AX-93219874
AX-93219875
AX-93219876
AX-93219877
AX-93219879
AX-93219880
AX-93219881
AX-93219883
AX-93219884
AX-93219885
AX-93219886
AX-93219887
AX-93219888
AX-93219889
AX-93219890
AX-93219891
AX-93219892
AX-93219893
AX-93219894
AX-93219895
AX-93219896
AX-93219897
AX-93219898
AX-93219899
AX-93219900
AX-93219902
AX-93219904
AX-93219905
AX-93219906
AX-93219907
AX-93219908
AX-93219909
AX-93219910
AX-93219911
AX-93219912
AX-93219913
AX-93219914
AX-93219915
AX-93219916
AX-93219917
AX-93219918
AX-93219919
AX-93219920
AX-93219921
AX-93219922
AX-93219923
AX-93219924
AX-93219925
AX-93219926
AX-93219927
AX-93219928
AX-93219929
AX-93219930
AX-93219931
AX-93219932
AX-93219933
AX-93219934
AX-93219935
AX-93219936
AX-93219937
AX-93219938
AX-93219939
AX-93219942
AX-93219943
AX-93219944
AX-93219946
AX-93219947
AX-93219949
AX-93219950
AX-93219951
AX-93219952
AX-93219953
AX-93219955
AX-93219956
AX-93219957
AX-93219959
AX-93219960
AX-93219961
AX-93219962
AX-93219963
AX-93219964
AX-93219965
AX-93219966
AX-93219967
AX-93219968
AX-93219969
AX-93219970
AX-93219971
AX-93219973
AX-93219974
AX-93219975
AX-93219976
AX-93219978
AX-93219981
AX-93219982
AX-93219984
AX-93219985
AX-93219986
AX-93219988
AX-93219989
AX-93219990
AX-93219991
AX-93219992
AX-93219993
AX-93219994
AX-93219995
AX-93219996
AX-93219997
AX-93219998
AX-93219999
AX-93220000
AX-93220001
AX-93220002
AX-93220003
AX-93220004
AX-93220006
AX-93220009
AX-93220010
AX-93220011
AX-93220012
AX-93220013
AX-93220014
AX-93220015
AX-93220016
AX-93220017
AX-93220018
AX-93220019
AX-93220020
AX-93220021
AX-93220022
AX-93220023
AX-93220024
AX-93220026
AX-93220027
AX-93220028
AX-93220029
AX-93220031
AX-93220032
AX-93220034
AX-93220036
AX-93220037
AX-93220038
AX-93220040
AX-93220041
AX-93220042
AX-93220043
AX-93220044
AX-93220045
AX-93220046
AX-93220047
AX-93220049
AX-93220050
AX-93220052
AX-93220053
AX-93220054
AX-93220056
AX-93220058
AX-93220059
AX-93220060
AX-93220061
AX-93220062
AX-93220063
AX-93220064
AX-93220065
AX-93220066
AX-93220067
AX-93220068
AX-93220069
AX-93220070
AX-93220071
AX-93220072
AX-93220073
AX-93220074
AX-93220075
AX-93220076
AX-93220077
AX-93220078
AX-93220080
AX-93220081
AX-93220082
AX-93220083
AX-93220084
AX-93220085
AX-93220086
AX-93220087
AX-93220088
AX-93220089
AX-93220090
AX-93220091
AX-93220092
AX-93220093
AX-93220094
AX-93220095
AX-93220096
AX-93220097
AX-93220098
AX-93220099
AX-93220100
AX-93220101
AX-93220103
AX-93220104
AX-93220105
AX-93220106
AX-93220107
AX-93220108
AX-93220109
AX-93220110
AX-93220111
AX-93220112
AX-93220113
AX-93220114
AX-93220115
AX-93220116
AX-93220117
AX-93220118
AX-93220119
AX-93220120
AX-93220122
AX-93220123
AX-93220124
AX-93220125
AX-93220126
AX-93220127
AX-93220128
AX-93220129
AX-93220130
AX-93220131
AX-93220132
AX-93220134
AX-93220135
AX-93220136
AX-93220137
AX-93220139
AX-93220140
AX-93220141
AX-93220142
AX-93220145
AX-93220146
AX-93220147
AX-93220148
AX-93220149
AX-93220150
AX-93220151
AX-93220152
AX-93220153
AX-93220154
AX-93220155
AX-93220156
AX-93220157
AX-93220158
AX-93220160
AX-93220161
AX-93220163
AX-93220165
AX-93220166
AX-93220167
AX-93220168
AX-93220169
AX-93220171
AX-93220172
AX-93220173
AX-93220174
AX-93220175
AX-93220176
AX-93220177
AX-93220178
AX-93220179
AX-93220180
AX-93220181
AX-93220182
AX-93220183
AX-93220184
AX-93220185
AX-93220186
AX-93220187
AX-93220188
AX-93220189
AX-93220190
AX-93220191
AX-93220192
AX-93220193
AX-93220194
AX-93220195
AX-93220197
AX-93220198
AX-93220199
AX-93220200
AX-93220201
AX-93220202
AX-93220203
AX-93220204
AX-93220205
AX-93220206
AX-93220207
AX-93220208
AX-93220209
AX-93220212
AX-93220214
AX-93220215
AX-93220216
AX-93220217
AX-93220218
AX-93220219
AX-93220220
AX-93220221
AX-93220222
AX-93220223
AX-93220224
AX-93220225
AX-93220226
AX-93220227
AX-93220229
AX-93220230
AX-93220231
AX-93220232
AX-93220234
AX-93220235
AX-93220236
AX-93220237
AX-93220238
AX-93220239
AX-93220240
AX-93220241
AX-93220242
AX-93220243
AX-93220244
AX-93220245
AX-93220247
AX-93220248
AX-93220249
AX-93220250
AX-93220251
AX-93220252
AX-93220253
AX-93220255
AX-93220256
AX-93220257
AX-93220258
AX-93220259
AX-93220260
AX-93220261
AX-93220262
AX-93220263
AX-93220264
AX-93220265
AX-93220266
AX-93220267
AX-93220268
AX-93220269
AX-93220270
AX-93220271
AX-93220272
AX-93220273
AX-93220274
AX-93220275
AX-93220276
AX-93220277
AX-93220278
AX-93220279
AX-93220280
AX-93220281
AX-93220282
AX-93220283
AX-93220284
AX-93220285
AX-93220286
AX-93220287
AX-93220288
AX-93220289
AX-93220290
AX-93220291
AX-93220292
AX-93220293
AX-93220294
AX-93220295
AX-93220296
AX-93220297
AX-93220298
AX-93220299
AX-93220300
AX-93220301
AX-93220302
AX-93220303
AX-93220304
AX-93220305
AX-93220306
AX-93220309
AX-93220310
AX-93220311
AX-93220312
AX-93220313
AX-93220314
AX-93220315
AX-93220316
AX-93220317
AX-93220318
AX-93220319
AX-93220320
AX-93220321
AX-93220322
AX-93220323
AX-93220324
AX-93220325
AX-93220326
AX-93220327
AX-93220329
AX-93220330
AX-93220331
AX-93220332
AX-93220333
AX-93220334
AX-93220336
AX-93220337
AX-93220338
AX-93220341
AX-93220342
AX-93220343
AX-93220344
AX-93220345
AX-93220346
AX-93220347
AX-93220348
AX-93220349
AX-93220350
AX-93220351
AX-93220352
AX-93220353
AX-93220354
AX-93220355
AX-93220356
AX-93220357
AX-93220358
AX-93220359
AX-93220360
AX-93220361
AX-93220362
AX-93220363
AX-93220364
AX-93220365
AX-93220366
AX-93220367
AX-93220368
AX-93220369
AX-93220370
AX-93220371
AX-93220372
AX-93220376
AX-93220377
AX-93220378
AX-93220379
AX-93220380
AX-93220381
AX-93220382
AX-93220383
AX-93220384
AX-93220385
AX-93220386
AX-93220387
AX-93220389
AX-93220390
AX-93220391
AX-93220393
AX-93220394
AX-93220395
AX-93220396
AX-93220397
AX-93220398
AX-93220399
AX-93220400
AX-93220401
AX-93220402
AX-93220403
AX-93220404
AX-93220405
AX-93220406
AX-93220408
AX-93220409
AX-93220410
AX-93220411
AX-93220412
AX-93220414
AX-93220415
AX-93220416
AX-93220417
AX-93220418
AX-93220419
AX-93220420
AX-93220422
AX-93220423
AX-93220424
AX-93220425
AX-93220426
AX-93220429
AX-93220430
AX-93220433
AX-93220435
AX-93220436
AX-93220437
AX-93220438
AX-93220439
AX-93220440
AX-93220442
AX-93220443
AX-93220446
AX-93220447
AX-93220449
AX-93220450
AX-93220451
AX-93220452
AX-93220454
AX-93220455
AX-93220457
AX-93220458
AX-93220459
AX-93220460
AX-93220462
AX-93220463
AX-93220464
AX-93220465
AX-93220466
AX-93220467
AX-93220468
AX-93220469
AX-93220470
AX-93220471
AX-93220474
AX-93220476
AX-93220478
AX-93220479
AX-93220480
AX-93220481
AX-93220482
AX-93220483
AX-93220484
AX-93220485
AX-93220486
AX-93220488
AX-93220489
AX-93220490
AX-93220491
AX-93220492
AX-93220493
AX-93220494
AX-93220495
AX-93220496
AX-93220497
AX-93220500
AX-93220501
AX-93220502
AX-93220503
AX-93220504
AX-93220505
AX-93220506
AX-93220507
AX-93220508
AX-93220509
AX-93220510
AX-93220511
AX-93220512
AX-93220513
AX-93220514
AX-93220515
AX-93220516
AX-93220517
AX-93220518
AX-93220521
AX-93220522
AX-93220523
AX-93220524
AX-93220525
AX-93220526
AX-93220529
AX-93220530
AX-93220531
AX-93220532
AX-93220536
AX-93220537
AX-93220538
AX-93220539
AX-93220540
AX-93220541
AX-93220542
AX-93220543
AX-93220544
AX-93220545
AX-93220546
AX-93220547
AX-93220549
AX-93220550
AX-93220552
AX-93220553
AX-93220554
AX-93220555
AX-93220556
AX-93220557
AX-93220558
AX-93220561
AX-93220562
AX-93220563
AX-93220564
AX-93220565
AX-93220566
AX-93220567
AX-93220568
AX-93220569
AX-93220572
AX-93220573
AX-93220574
AX-93220575
AX-93220578
AX-93220579
AX-93220580
AX-93220581
AX-93220583
AX-93220584
AX-93220585
AX-93220586
AX-93220587
AX-93220588
AX-93220589
AX-93220591
AX-93220592
AX-93220594
AX-93220596
AX-93220597
AX-93220598
AX-93220599
AX-93220600
AX-93220603
AX-93220604
AX-93220605
AX-93220607
AX-93220608
AX-93220609
AX-93220610
AX-93220612
AX-93220613
AX-93220614
AX-93220615
AX-93220616
AX-93220617
AX-93220618
AX-93220619
AX-93220620
AX-93220621
AX-93220622
AX-93220624
AX-93220625
AX-93220626
AX-93220627
AX-93220629
AX-93220630
AX-93220631
AX-93220632
AX-93220633
AX-93220634
AX-93220635
AX-93220636
AX-93220637
AX-93220638
AX-93220639
AX-93220640
AX-93220641
AX-93220643
AX-93220645
AX-93220646
AX-93220647
AX-93220648
AX-93220649
AX-93220650
AX-93220651
AX-93220652
AX-93220653
AX-93220654
AX-93220656
AX-93220659
AX-93220660
AX-93220661
AX-93220663
AX-93220664
AX-93220665
AX-93220667
AX-93220668
AX-93220669
AX-93220670
AX-93220671
AX-93220674
AX-93220675
AX-93220676
AX-93220677
AX-93220679
AX-93220680
AX-93220681
AX-93220682
AX-93220683
AX-93220684
AX-93220685
AX-93220686
AX-93220689
AX-93220690
AX-93220692
AX-93220693
AX-93220694
AX-93220695
AX-93220696
AX-93220698
AX-93220699
AX-93220700
AX-93220701
AX-93220702
AX-93220703
AX-93220704
AX-93220705
AX-93220707
AX-93220708
AX-93220710
AX-93220711
AX-93220712
AX-93220715
AX-93220716
AX-93220718
AX-93220719
AX-93220720
AX-93220721
AX-93220722
AX-93220723
AX-93220724
AX-93220725
AX-93220726
AX-93220727
AX-93220728
AX-93220729
AX-93220730
AX-93220732
AX-93220733
AX-93220734
AX-93220735
AX-93220736
AX-93220737
AX-93220738
AX-93220739
AX-93220743
AX-93220744
AX-93220746
AX-93220747
AX-93220748
AX-93220749
AX-93220750
AX-93220751
AX-93220752
AX-93220753
AX-93220754
AX-93220755
AX-93220757
AX-93220758
AX-93220759
AX-93220761
AX-93220763
AX-93220764
AX-93220766
AX-93220767
AX-93220768
AX-93220770
AX-93220772
AX-93220773
AX-93220774
AX-93220775
AX-93220776
AX-93220778
AX-93220779
AX-93220780
AX-93220781
AX-93220782
AX-93220784
AX-93220785
AX-93220786
AX-93220787
AX-93220788
AX-93220789
AX-93220790
AX-93220791
AX-93220792
AX-93220793
AX-93220794
AX-93220795
AX-93220796
AX-93220797
AX-93220798
AX-93220799
AX-93220800
AX-93220802
AX-93220803
AX-93220804
AX-93220805
AX-93220807
AX-93220808
AX-93220809
AX-93220811
AX-93220812
AX-93220813
AX-93220816
AX-93220818
AX-93220819
AX-93220820
AX-93220821
AX-93220822
AX-93220823
AX-93220824
AX-93220825
AX-93220827
AX-93220828
AX-93220829
AX-93220830
AX-93220831
AX-93220832
AX-93220833
AX-93220834
AX-93220835
AX-93220836
AX-93220837
AX-93220838
AX-93220839
AX-93220840
AX-93220841
AX-93220842
AX-93220843
AX-93220844
AX-93220845
AX-93220846
AX-93220847
AX-93220848
AX-93220849
AX-93220850
AX-93220852
AX-93220853
AX-93220854
AX-93220855
AX-93220856
AX-93220857
AX-93220858
AX-93220859
AX-93220860
AX-93220861
AX-93220862
AX-93220863
AX-93220864
AX-93220865
AX-93220866
AX-93220867
AX-93220868
AX-93220870
AX-93220871
AX-93220872
AX-93220873
AX-93220876
AX-93220877
AX-93220878
AX-93220879
AX-93220880
AX-93220881
AX-93220882
AX-93220883
AX-93220884
AX-93220885
AX-93220886
AX-93220887
AX-93220888
AX-93220889
AX-93220890
AX-93220891
AX-93220892
AX-93220893
AX-93220896
AX-93220897
AX-93220898
AX-93220900
AX-93220901
AX-93220902
AX-93220903
AX-93220904
AX-93220905
AX-93220906
AX-93220907
AX-93220908
AX-93220909
AX-93220911
AX-93220912
AX-93220913
AX-93220915
AX-93220916
AX-93220917
AX-93220918
AX-93220919
AX-93220921
AX-93220922
AX-93220923
AX-93220925
AX-93220926
AX-93220927
AX-93220928
AX-93220929
AX-93220930
AX-93220931
AX-93220932
AX-93220933
AX-93220934
AX-93220935
AX-93220936
AX-93220937
AX-93220938
AX-93220939
AX-93220940
AX-93220943
AX-93220944
AX-93220946
AX-93220947
AX-93220950
AX-93220951
AX-93220952
AX-93220953
AX-93220954
AX-93220955
AX-93220956
AX-93220957
AX-93220958
AX-93220959
AX-93220960
AX-93220961
AX-93220962
AX-93220964
AX-93220965
AX-93220966
AX-93220967
AX-93220968
AX-93220969
AX-93220970
AX-93220971
AX-93220972
AX-93220973
AX-93220974
AX-93220975
AX-93220977
AX-93220978
AX-93220979
AX-93220980
AX-93220981
AX-93220982
AX-93220983
AX-93220984
AX-93220985
AX-93220986
AX-93220988
AX-93220989
AX-93220990
AX-93220991
AX-93220992
AX-93220993
AX-93220994
AX-93220995
AX-93220997
AX-93220998
AX-93220999
AX-93221000
AX-93221001
AX-93221002
AX-93221004
AX-93221005
AX-93221006
AX-93221007
AX-93221008
AX-93221009
AX-93221010
AX-93221011
AX-93221012
AX-93221013
AX-93221017
AX-93221018
AX-93221019
AX-93221020
AX-93221021
AX-93221023
AX-93221024
AX-93221025
AX-93221026
AX-93221027
AX-93221028
AX-93221029
AX-93221030
AX-93221031
AX-93221032
AX-93221033
AX-93221034
AX-93221035
AX-93221036
AX-93221037
AX-93221038
AX-93221039
AX-93221040
AX-93221041
AX-93221042
AX-93221043
AX-93221044
AX-93221045
AX-93221046
AX-93221047
AX-93221049
AX-93221050
AX-93221051
AX-93221052
AX-93221053
AX-93221054
AX-93221055
AX-93221056
AX-93221057
AX-93221058
AX-93221059
AX-93221060
AX-93221061
AX-93221062
AX-93221063
AX-93221064
AX-93221065
AX-93221066
AX-93221067
AX-93221068
AX-93221069
AX-93221070
AX-93221071
AX-93221072
AX-93221074
AX-93221075
AX-93221076
AX-93221077
AX-93221078
AX-93221080
AX-93221081
AX-93221082
AX-93221083
AX-93221084
AX-93221085
AX-93221086
AX-93221087
AX-93221088
AX-93221089
AX-93221090
AX-93221091
AX-93221092
AX-93221093
AX-93221094
AX-93221095
AX-93221096
AX-93221097
AX-93221098
AX-93221099
AX-93221100
AX-93221101
AX-93221102
AX-93221103
AX-93221104
AX-93221105
AX-93221106
AX-93221107
AX-93221108
AX-93221109
AX-93221110
AX-93221111
AX-93221112
AX-93221113
AX-93221114
AX-93221115
AX-93221116
AX-93221117
AX-93221118
AX-93221120
AX-93221121
AX-93221122
AX-93221123
AX-93221124
AX-93221125
AX-93221126
AX-93221127
AX-93221128
AX-93221129
AX-93221130
AX-93221131
AX-93221132
AX-93221133
AX-93221134
AX-93221137
AX-93221138
AX-93221139
AX-93221140
AX-93221143
AX-93221144
AX-93221145
AX-93221146
AX-93221147
AX-93221148
AX-93221149
AX-93221150
AX-93221154
AX-93221155
AX-93221156
AX-93221157
AX-93221158
AX-93221159
AX-93221160
AX-93221162
AX-93221163
AX-93221166
AX-93221167
AX-93221168
AX-93221169
AX-93221170
AX-93221171
AX-93221172
AX-93221173
AX-93221174
AX-93221175
AX-93221176
AX-93221177
AX-93221178
AX-93221179
AX-93221180
AX-93221182
AX-93221183
AX-93221184
AX-93221185
AX-93221186
AX-93221187
AX-93221188
AX-93221189
AX-93221192
AX-93221193
AX-93221194
AX-93221195
AX-93221196
AX-93221197
AX-93221198
AX-93221199
AX-93221200
AX-93221201
AX-93221202
AX-93221203
AX-93221204
AX-93221205
AX-93221206
AX-93221207
AX-93221208
AX-93221211
AX-93221212
AX-93221213
AX-93221214
AX-93221215
AX-93221217
AX-93221218
AX-93221221
AX-93221222
AX-93221223
AX-93221224
AX-93221225
AX-93221227
AX-93221228
AX-93221229
AX-93221230
AX-93221231
AX-93221232
AX-93221233
AX-93221237
AX-93221238
AX-93221239
AX-93221240
AX-93221241
AX-93221243
AX-93221244
AX-93221245
AX-93221246
AX-93221247
AX-93221248
AX-93221249
AX-93221250
AX-93221251
AX-93221253
AX-93221255
AX-93221257
AX-93221258
AX-93221261
AX-93221262
AX-93221263
AX-93221264
AX-93221265
AX-93221266
AX-93221267
AX-93221268
AX-93221269
AX-93221270
AX-93221271
AX-93221272
AX-93221273
AX-93221274
AX-93221275
AX-93221277
AX-93221278
AX-93221279
AX-93221280
AX-93221281
AX-93221282
AX-93221283
AX-93221284
AX-93221285
AX-93221286
AX-93221289
AX-93221290
AX-93221291
AX-93221292
AX-93221293
AX-93221297
AX-93221299
AX-93221300
AX-93221301
AX-93221302
AX-93221303
AX-93221304
AX-93221305
AX-93221306
AX-93221307
AX-93221308
AX-93221309
AX-93221310
AX-93221311
AX-93221312
AX-93221313
AX-93221316
AX-93221317
AX-93221318
AX-93221319
AX-93221320
AX-93221322
AX-93221323
AX-93221324
AX-93221325
AX-93221326
AX-93221327
AX-93221328
AX-93221329
AX-93221331
AX-93221332
AX-93221333
AX-93221334
AX-93221336
AX-93221337
AX-93221339
AX-93221341
AX-93221342
AX-93221343
AX-93221344
AX-93221345
AX-93221346
AX-93221347
AX-93221348
AX-93221349
AX-93221350
AX-93221351
AX-93221353
AX-93221354
AX-93221355
AX-93221356
AX-93221357
AX-93221358
AX-93221359
AX-93221360
AX-93221361
AX-93221362
AX-93221364
AX-93221366
AX-93221367
AX-93221368
AX-93221369
AX-93221370
AX-93221371
AX-93221373
AX-93221374
AX-93221375
AX-93221377
AX-93221378
AX-93221379
AX-93221380
AX-93221381
AX-93221382
AX-93221385
AX-93221386
AX-93221388
AX-93221389
AX-93221390
AX-93221392
AX-93221393
AX-93221394
AX-93221395
AX-93221397
AX-93221398
AX-93221399
AX-93221400
AX-93221401
AX-93221402
AX-93221403
AX-93221404
AX-93221405
AX-93221406
AX-93221407
AX-93221408
AX-93221409
AX-93221410
AX-93221411
AX-93221412
AX-93221413
AX-93221416
AX-93221417
AX-93221418
AX-93221419
AX-93221420
AX-93221421
AX-93221422
AX-93221424
AX-93221425
AX-93221426
AX-93221427
AX-93221428
AX-93221429
AX-93221430
AX-93221431
AX-93221433
AX-93221434
AX-93221435
AX-93221436
AX-93221437
AX-93221438
AX-93221440
AX-93221441
AX-93221442
AX-93221443
AX-93221444
AX-93221445
AX-93221446
AX-93221447
AX-93221448
AX-93221449
AX-93221450
AX-93221451
AX-93221452
AX-93221454
AX-93221456
AX-93221457
AX-93221458
AX-93221459
AX-93221460
AX-93221461
AX-93221462
AX-93221463
AX-93221464
AX-93221465
AX-93221466
AX-93221467
AX-93221469
AX-93221470
AX-93221471
AX-93221472
AX-93221473
AX-93221476
AX-93221477
AX-93221478
AX-93221479
AX-93221480
AX-93221481
AX-93221482
AX-93221483
AX-93221484
AX-93221485
AX-93221488
AX-93221489
AX-93221490
AX-93221491
AX-93221492
AX-93221493
AX-93221494
AX-93221495
AX-93221497
AX-93221498
AX-93221500
AX-93221501
AX-93221502
AX-93221504
AX-93221506
AX-93221507
AX-93221508
AX-93221509
AX-93221510
AX-93221511
AX-93221512
AX-93221513
AX-93221515
AX-93221516
AX-93221517
AX-93221518
AX-93221519
AX-93221520
AX-93221522
AX-93221523
AX-93221525
AX-93221526
AX-93221527
AX-93221528
AX-93221529
AX-93221530
AX-93221531
AX-93221532
AX-93221533
AX-93221534
AX-93221535
AX-93221536
AX-93221537
AX-93221540
AX-93221541
AX-93221543
AX-93221544
AX-93221545
AX-93221546
AX-93221549
AX-93221551
AX-93221552
AX-93221553
AX-93221554
AX-93221555
AX-93221556
AX-93221557
AX-93221558
AX-93221559
AX-93221560
AX-93221561
AX-93221564
AX-93221566
AX-93221567
AX-93221568
AX-93221569
AX-93221570
AX-93221571
AX-93221572
AX-93221573
AX-93221575
AX-93221580
AX-93221581
AX-93221582
AX-93221584
AX-93221585
AX-93221586
AX-93221587
AX-93221589
AX-93221590
AX-93221592
AX-93221593
AX-93221594
AX-93221595
AX-93221597
AX-93221599
AX-93221600
AX-93221602
AX-93221603
AX-93221604
AX-93221605
AX-93221607
AX-93221608
AX-93221609
AX-93221610
AX-93221611
AX-93221612
AX-93221613
AX-93221615
AX-93221617
AX-93221618
AX-93221619
AX-93221621
AX-93221622
AX-93221626
AX-93221627
AX-93221628
AX-93221629
AX-93221630
AX-93221631
AX-93221633
AX-93221634
AX-93221636
AX-93221638
AX-93221639
AX-93221640
AX-93221641
AX-93221642
AX-93221643
AX-93221644
AX-93221646
AX-93221647
AX-93221648
AX-93221649
AX-93221650
AX-93221651
AX-93221652
AX-93221655
AX-93221656
AX-93221657
AX-93221658
AX-93221659
AX-93221660
AX-93221662
AX-93221663
AX-93221664
AX-93221665
AX-93221666
AX-93221667
AX-93221668
AX-93221669
AX-93221670
AX-93221671
AX-93221672
AX-93221673
AX-93221676
AX-93221677
AX-93221678
AX-93221679
AX-93221680
AX-93221681
AX-93221682
AX-93221684
AX-93221685
AX-93221686
AX-93221687
AX-93221688
AX-93221689
AX-93221690
AX-93221692
AX-93221693
AX-93221694
AX-93221695
AX-93221696
AX-93221697
AX-93221698
AX-93221700
AX-93221702
AX-93221703
AX-93221704
AX-93221706
AX-93221707
AX-93221708
AX-93221710
AX-93221711
AX-93221712
AX-93221713
AX-93221714
AX-93221715
AX-93221716
AX-93221718
AX-93221719
AX-93221720
AX-93221721
AX-93221722
AX-93221723
AX-93221724
AX-93221725
AX-93221726
AX-93221727
AX-93221728
AX-93221729
AX-93221730
AX-93221731
AX-93221732
AX-93221733
AX-93221734
AX-93221735
AX-93221736
AX-93221737
AX-93221739
AX-93221743
AX-93221745
AX-93221746
AX-93221747
AX-93221748
AX-93221752
AX-93221753
AX-93221754
AX-93221755
AX-93221757
AX-93221758
AX-93221759
AX-93221760
AX-93221767
AX-93221771
AX-93221774
AX-93221775
AX-93221776
AX-93221777
AX-93221778
AX-93221779
AX-93221780
AX-93221782
AX-93221783
AX-93221784
AX-93221785
AX-93221786
AX-93221787
AX-93221788
AX-93221790
AX-93221791
AX-93221792
AX-93221793
AX-93221794
AX-93221795
AX-93221796
AX-93221799
AX-93221801
AX-93221803
AX-93221804
AX-93221805
AX-93221806
AX-93221807
AX-93221809
AX-93221810
AX-93221811
AX-93221814
AX-93221815
AX-93221817
AX-93221819
AX-93221820
AX-93221821
AX-93221822
AX-93221823
AX-93221824
AX-93221825
AX-93221826
AX-93221827
AX-93221828
AX-93221829
AX-93221830
AX-93221831
AX-93221832
AX-93221833
AX-93221834
AX-93221835
AX-93221836
AX-93221837
AX-93221839
AX-93221840
AX-93221841
AX-93221842
AX-93221843
AX-93221844
AX-93221845
AX-93221846
AX-93221847
AX-93221849
AX-93221850
AX-93221851
AX-93221852
AX-93221853
AX-93221855
AX-93221856
AX-93221857
AX-93221858
AX-93221860
AX-93221861
AX-93221862
AX-93221863
AX-93221864
AX-93221865
AX-93221867
AX-93221868
AX-93221869
AX-93221870
AX-93221871
AX-93221872
AX-93221873
AX-93221874
AX-93221875
AX-93221876
AX-93221877
AX-93221878
AX-93221879
AX-93221880
AX-93221881
AX-93221882
AX-93221883
AX-93221884
AX-93221885
AX-93221886
AX-93221887
AX-93221888
AX-93221889
AX-93221890
AX-93221891
AX-93221892
AX-93221893
AX-93221894
AX-93221895
AX-93221896
AX-93221897
AX-93221898
AX-93221899
AX-93221900
AX-93221901
AX-93221902
AX-93221903
AX-93221904
AX-93221905
AX-93221906
AX-93221907
AX-93221908
AX-93221910
AX-93221911
AX-93221912
AX-93221913
AX-93221914
AX-93221915
AX-93221916
AX-93221918
AX-93221919
AX-93221920
AX-93221922
AX-93221923
AX-93221924
AX-93221925
AX-93221926
AX-93221927
AX-93221928
AX-93221929
AX-93221930
AX-93221931
AX-93221932
AX-93221933
AX-93221934
AX-93221935
AX-93221936
AX-93221938
AX-93221939
AX-93221940
AX-93221941
AX-93221942
AX-93221945
AX-93221946
AX-93221947
AX-93221948
AX-93221951
AX-93221952
AX-93221953
AX-93221954
AX-93221955
AX-93221956
AX-93221958
AX-93221963
AX-93221964
AX-93221966
AX-93221967
AX-93221968
AX-93221969
AX-93221970
AX-93221971
AX-93221972
AX-93221973
AX-93221974
AX-93221975
AX-93221977
AX-93221978
AX-93221989
AX-93221990
AX-93221991
AX-93221992
AX-93221993
AX-93221994
AX-93221995
AX-93221996
AX-93221997
AX-93221998
AX-93222000
AX-93222001
AX-93222002
AX-93222003
AX-93222004
AX-93222005
AX-93222006
AX-93222007
AX-93222008
AX-93222009
AX-93222010
AX-93222011
AX-93222012
AX-93222013
AX-93222014
AX-93222015
AX-93222016
AX-93222017
AX-93222018
AX-93222019
AX-93222020
AX-93222021
AX-93222022
AX-93222023
AX-93222024
AX-93222025
AX-93222026
AX-93222027
AX-93222028
AX-93222029
AX-93222030
AX-93222031
AX-93222033
AX-93222034
AX-93222035
AX-93222036
AX-93222037
AX-93222038
AX-93222039
AX-93222040
AX-93222041
AX-93222042
AX-93222043
AX-93222044
AX-93222045
AX-93222046
AX-93222047
AX-93222048
AX-93222050
AX-93222051
AX-93222052
AX-93222053
AX-93222054
AX-93222055
AX-93222056
AX-93222057
AX-93222058
AX-93222059
AX-93222060
AX-93222061
AX-93222062
AX-93222063
AX-93222064
AX-93222065
AX-93222066
AX-93222067
AX-93222068
AX-93222069
AX-93222071
AX-93222072
AX-93222073
AX-93222074
AX-93222075
AX-93222076
AX-93222078
AX-93222079
AX-93222080
AX-93222081
AX-93222083
AX-93222084
AX-93222085
AX-93222086
AX-93222087
AX-93222088
AX-93222089
AX-93222090
AX-93222091
AX-93222092
AX-93222093
AX-93222100
AX-93222102
AX-93222103
AX-93222104
AX-93222105
AX-93222107
AX-93222108
AX-93222109
AX-93222110
AX-93222111
AX-93222112
AX-93222113
AX-93222114
AX-93222115
AX-93222116
AX-93222117
AX-93222118
AX-93222120
AX-93222122
AX-93222126
AX-93222127
AX-93222132
AX-93222134
AX-93222135
AX-93222136
AX-93222137
AX-93222138
AX-93222139
AX-93222140
AX-93222141
AX-93222142
AX-93222144
AX-93222145
AX-93222146
AX-93222147
AX-93222149
AX-93222150
AX-93222154
AX-93222155
AX-93222156
AX-93222157
AX-93222162
AX-93222165
AX-93222166
AX-93222167
AX-93222168
AX-93222169
AX-93222170
AX-93222171
AX-93222172
AX-93222173
AX-93222174
AX-93222175
AX-93222176
AX-93222177
AX-93222178
AX-93222179
AX-93222180
AX-93222181
AX-93222182
AX-93222183
AX-93222184
AX-93222185
AX-93222186
AX-93222189
AX-93222190
AX-93222192
AX-93222193
AX-93222194
AX-93222195
AX-93222196
AX-93222197
AX-93222198
AX-93222199
AX-93222201
AX-93222202
AX-93222203
AX-93222204
AX-93222205
AX-93222206
AX-93222208
AX-93222209
AX-93222211
AX-93222212
AX-93222213
AX-93222214
AX-93222215
AX-93222216
AX-93222217
AX-93222219
AX-93222220
AX-93222223
AX-93222224
AX-93222225
AX-93222226
AX-93222230
AX-93222231
AX-93222232
AX-93222233
AX-93222235
AX-93222236
AX-93222237
AX-93222238
AX-93222239
AX-93222241
AX-93222242
AX-93222243
AX-93222244
AX-93222245
AX-93222246
AX-93222247
AX-93222248
AX-93222250
AX-93222251
AX-93222252
AX-93222253
AX-93222254
AX-93222255
AX-93222256
AX-93222257
AX-93222258
AX-93222259
AX-93222260
AX-93222261
AX-93222262
AX-93222263
AX-93222264
AX-93222265
AX-93222266
AX-93222267
AX-93222268
AX-93222269
AX-93222271
AX-93222272
AX-93222273
AX-93222274
AX-93222275
AX-93222276
AX-93222277
AX-93222278
AX-93222279
AX-93222280
AX-93222281
AX-93222282
AX-93222283
AX-93222285
AX-93222286
AX-93222288
AX-93222289
AX-93222292
AX-93222293
AX-93222294
AX-93222295
AX-93222296
AX-93222298
AX-93222299
AX-93222300
AX-93222301
AX-93222303
AX-93222304
AX-93222305
AX-93222307
AX-93222308
AX-93222309
AX-93222310
AX-93222311
AX-93222312
AX-93222313
AX-93222314
AX-93222316
AX-93222317
AX-93222318
AX-93222322
AX-93222324
AX-93222327
AX-93222328
AX-93222329
AX-93222330
AX-93222331
AX-93222332
AX-93222333
AX-93222334
AX-93222335
AX-93222336
AX-93222337
AX-93222338
AX-93222339
AX-93222340
AX-93222341
AX-93222342
AX-93222343
AX-93222345
AX-93222346
AX-93222348
AX-93222349
AX-93222351
AX-93222352
AX-93222354
AX-93222355
AX-93222356
AX-93222357
AX-93222358
AX-93222359
AX-93222360
AX-93222361
AX-93222362
AX-93222363
AX-93222364
AX-93222366
AX-93222367
AX-93222369
AX-93222370
AX-93222371
AX-93222372
AX-93222373
AX-93222374
AX-93222375
AX-93222376
AX-93222377
AX-93222379
AX-93222380
AX-93222381
AX-93222382
AX-93222383
AX-93222384
AX-93222385
AX-93222386
AX-93222387
AX-93222388
AX-93222389
AX-93222390
AX-93222391
AX-93222392
AX-93222393
AX-93222394
AX-93222395
AX-93222396
AX-93222397
AX-93222398
AX-93222399
AX-93222400
AX-93222401
AX-93222403
AX-93222404
AX-93222405
AX-93222406
AX-93222408
AX-93222409
AX-93222410
AX-93222411
AX-93222412
AX-93222413
AX-93222414
AX-93222415
AX-93222416
AX-93222417
AX-93222418
AX-93222419
AX-93222420
AX-93222421
AX-93222422
AX-93222423
AX-93222424
AX-93222425
AX-93222426
AX-93222427
AX-93222428
AX-93222429
AX-93222430
AX-93222437
AX-93222438
AX-93222439
AX-93222440
AX-93222441
AX-93222443
AX-93222444
AX-93222445
AX-93222446
AX-93222447
AX-93222448
AX-93222449
AX-93222450
AX-93222451
AX-93222452
AX-93222453
AX-93222454
AX-93222455
AX-93222457
AX-93222458
AX-93222459
AX-93222461
AX-93222462
AX-93222463
AX-93222465
AX-93222466
AX-93222467
AX-93222468
AX-93222471
AX-93222472
AX-93222473
AX-93222474
AX-93222475
AX-93222476
AX-93222477
AX-93222478
AX-93222479
AX-93222480
AX-93222481
AX-93222482
AX-93222483
AX-93222484
AX-93222486
AX-93222487
AX-93222488
AX-93222489
AX-93222490
AX-93222491
AX-93222492
AX-93222493
AX-93222494
AX-93222495
AX-93222496
AX-93222497
AX-93222498
AX-93222499
AX-93222500
AX-93222501
AX-93222502
AX-93222503
AX-93222504
AX-93222505
AX-93222506
AX-93222507
AX-93222509
AX-93222510
AX-93222511
AX-93222512
AX-93222513
AX-93222516
AX-93222517
AX-93222518
AX-93222519
AX-93222520
AX-93222523
AX-93222524
AX-93222525
AX-93222526
AX-93222527
AX-93222528
AX-93222529
AX-93222530
AX-93222531
AX-93222532
AX-93222534
AX-93222535
AX-93222536
AX-93222537
AX-93222538
AX-93222539
AX-93222542
AX-93222543
AX-93222544
AX-93222546
AX-93222547
AX-93222548
AX-93222549
AX-93222550
AX-93222551
AX-93222552
AX-93222553
AX-93222555
AX-93222556
AX-93222557
AX-93222558
AX-93222559
AX-93222561
AX-93222562
AX-93222563
AX-93222564
AX-93222565
AX-93222566
AX-93222567
AX-93222568
AX-93222569
AX-93222570
AX-93222572
AX-93222574
AX-93222575
AX-93222576
AX-93222577
AX-93222578
AX-93222579
AX-93222581
AX-93222583
AX-93222584
AX-93222585
AX-93222586
AX-93222587
AX-93222588
AX-93222589
AX-93222590
AX-93222591
AX-93222593
AX-93222594
AX-93222595
AX-93222596
AX-93222598
AX-93222599
AX-93222600
AX-93222601
AX-93222602
AX-93222604
AX-93222605
AX-93222606
AX-93222607
AX-93222608
AX-93222609
AX-93222610
AX-93222611
AX-93222612
AX-93222613
AX-93222614
AX-93222615
AX-93222616
AX-93222617
AX-93222618
AX-93222619
AX-93222620
AX-93222621
AX-93222622
AX-93222623
AX-93222624
AX-93222625
AX-93222626
AX-93222627
AX-93222628
AX-93222631
AX-93222632
AX-93222633
AX-93222634
AX-93222635
AX-93222636
AX-93222637
AX-93222638
AX-93222639
AX-93222640
AX-93222641
AX-93222642
AX-93222643
AX-93222644
AX-93222645
AX-93222646
AX-93222647
AX-93222648
AX-93222649
AX-93222650
AX-93222651
AX-93222652
AX-93222653
AX-93222654
AX-93222655
AX-93222656
AX-93222657
AX-93222658
AX-93222659
AX-93222660
AX-93222661
AX-93222662
AX-93222663
AX-93222664
AX-93222665
AX-93222666
AX-93222667
AX-93222668
AX-93222669
AX-93222670
AX-93222671
AX-93222672
AX-93222673
AX-93222674
AX-93222675
AX-93222676
AX-93222677
AX-93222678
AX-93222679
AX-93222680
AX-93222681
AX-93222682
AX-93222683
AX-93222684
AX-93222685
AX-93222686
AX-93222687
AX-93222688
AX-93222689
AX-93222690
AX-93222691
AX-93222692
AX-93222693
AX-93222695
AX-93222696
AX-93222697
AX-93222698
AX-93222699
AX-93222704
AX-93222705
AX-93222706
AX-93222708
AX-93222712
AX-93222713
AX-93222714
AX-93222715
AX-93222716
AX-93222717
AX-93222718
AX-93222719
AX-93222720
AX-93222721
AX-93222722
AX-93222724
AX-93222725
AX-93222727
AX-93222728
AX-93222730
AX-93222731
AX-93222732
AX-93222733
AX-93222735
AX-93222737
AX-93222738
AX-93222739
AX-93222740
AX-93222741
AX-93222742
AX-93222743
AX-93222744
AX-93222745
AX-93222746
AX-93222747
AX-93222748
AX-93222749
AX-93222750
AX-93222751
AX-93222752
AX-93222753
AX-93222754
AX-93222755
AX-93222756
AX-93222757
AX-93222758
AX-93222759
AX-93222760
AX-93222762
AX-93222765
AX-93222766
AX-93222767
AX-93222768
AX-93222769
AX-93222771
AX-93222772
AX-93222773
AX-93222775
AX-93222778
AX-93222779
AX-93222781
AX-93222782
AX-93222784
AX-93222785
AX-93222786
AX-93222787
AX-93222788
AX-93222789
AX-93222790
AX-93222791
AX-93222792
AX-93222793
AX-93222794
AX-93222795
AX-93222796
AX-93222798
AX-93222799
AX-93222800
AX-93222802
AX-93222803
AX-93222804
AX-93222805
AX-93222806
AX-93222807
AX-93222808
AX-93222809
AX-93222810
AX-93222811
AX-93222812
AX-93222816
AX-93222817
AX-93222820
AX-93222821
AX-93222822
AX-93222823
AX-93222824
AX-93222825
AX-93222826
AX-93222827
AX-93222828
AX-93222830
AX-93222831
AX-93222832
AX-93222833
AX-93222835
AX-93222837
AX-93222838
AX-93222839
AX-93222840
AX-93222841
AX-93222842
AX-93222843
AX-93222844
AX-93222845
AX-93222846
AX-93222848
AX-93222849
AX-93222850
AX-93222852
AX-93222853
AX-93222856
AX-93222857
AX-93222858
AX-93222859
AX-93222860
AX-93222861
AX-93222862
AX-93222863
AX-93222864
AX-93222865
AX-93222866
AX-93222867
AX-93222868
AX-93222869
AX-93222870
AX-93222871
AX-93222872
AX-93222873
AX-93222874
AX-93222877
AX-93222879
AX-93222880
AX-93222883
AX-93222884
AX-93222885
AX-93222886
AX-93222887
AX-93222888
AX-93222889
AX-93222890
AX-93222891
AX-93222893
AX-93222894
AX-93222895
AX-93222896
AX-93222898
AX-93222899
AX-93222900
AX-93222901
AX-93222903
AX-93222904
AX-93222905
AX-93222906
AX-93222907
AX-93222908
AX-93222909
AX-93222910
AX-93222911
AX-93222912
AX-93222914
AX-93222915
AX-93222916
AX-93222917
AX-93222918
AX-93222919
AX-93222920
AX-93222921
AX-93222922
AX-93222923
AX-93222924
AX-93222925
AX-93222926
AX-93222927
AX-93222929
AX-93222930
AX-93222931
AX-93222932
AX-93222933
AX-93222934
AX-93222935
AX-93222936
AX-93222937
AX-93222938
AX-93222939
AX-93222940
AX-93222943
AX-93222944
AX-93222949
AX-93222950
AX-93222952
AX-93222953
AX-93222954
AX-93222955
AX-93222956
AX-93222957
AX-93222961
AX-93222965
AX-93222966
AX-93222967
AX-93222968
AX-93222969
AX-93222971
AX-93222972
AX-93222973
AX-93222974
AX-93222975
AX-93222976
AX-93222977
AX-93222978
AX-93222979
AX-93222980
AX-93222981
AX-93222982
AX-93222983
AX-93222984
AX-93222985
AX-93222986
AX-93222987
AX-93222988
AX-93222989
AX-93222990
AX-93222991
AX-93222992
AX-93222993
AX-93222994
AX-93222995
AX-93222996
AX-93222997
AX-93222998
AX-93222999
AX-93223000
AX-93223001
AX-93223002
AX-93223003
AX-93223008
AX-93223009
AX-93223010
AX-93223011
AX-93223012
AX-93223013
AX-93223014
AX-93223016
AX-93223017
AX-93223018
AX-93223019
AX-93223020
AX-93223023
AX-93223024
AX-93223025
AX-93223026
AX-93223027
AX-93223028
AX-93223030
AX-93223033
AX-93223034
AX-93223035
AX-93223037
AX-93223039
AX-93223041
AX-93223042
AX-93223043
AX-93223045
AX-93223046
AX-93223047
AX-93223048
AX-93223049
AX-93223050
AX-93223052
AX-93223053
AX-93223054
AX-93223055
AX-93223057
AX-93223058
AX-93223059
AX-93223063
AX-93223064
AX-93223065
AX-93223066
AX-93223068
AX-93223071
AX-93223074
AX-93223075
AX-93223076
AX-93223077
AX-93223078
AX-93223080
AX-93223081
AX-93223082
AX-93223083
AX-93223084
AX-93223085
AX-93223087
AX-93223088
AX-93223089
AX-93223090
AX-93223091
AX-93223092
AX-93223093
AX-93223094
AX-93223096
AX-93223097
AX-93223098
AX-93223099
AX-93223100
AX-93223101
AX-93223102
AX-93223103
AX-93223104
AX-93223105
AX-93223106
AX-93223107
AX-93223109
AX-93223110
AX-93223111
AX-93223112
AX-93223114
AX-93223115
AX-93223116
AX-93223118
AX-93223119
AX-93223120
AX-93223121
AX-93223122
AX-93223123
AX-93223124
AX-93223125
AX-93223126
AX-93223127
AX-93223131
AX-93223132
AX-93223133
AX-93223136
AX-93223137
AX-93223138
AX-93223139
AX-93223140
AX-93223141
AX-93223142
AX-93223143
AX-93223144
AX-93223145
AX-93223146
AX-93223147
AX-93223148
AX-93223150
AX-93223151
AX-93223152
AX-93223153
AX-93223154
AX-93223155
AX-93223156
AX-93223157
AX-93223158
AX-93223159
AX-93223160
AX-93223161
AX-93223162
AX-93223163
AX-93223164
AX-93223165
AX-93223166
AX-93223169
AX-93223170
AX-93223171
AX-93223172
AX-93223173
AX-93223174
AX-93223175
AX-93223177
AX-93223179
AX-93223180
AX-93223183
AX-93223184
AX-93223185
AX-93223186
AX-93223188
AX-93223189
AX-93223190
AX-93223191
AX-93223193
AX-93223194
AX-93223195
AX-93223196
AX-93223202
AX-93223203
AX-93223204
AX-93223205
AX-93223206
AX-93223207
AX-93223208
AX-93223209
AX-93223210
AX-93223211
AX-93223212
AX-93223214
AX-93223215
AX-93223216
AX-93223217
AX-93223219
AX-93223220
AX-93223221
AX-93223222
AX-93223223
AX-93223224
AX-93223225
AX-93223228
AX-93223229
AX-93223234
AX-93223236
AX-93223237
AX-93223238
AX-93223239
AX-93223240
AX-93223242
AX-93223243
AX-93223245
AX-93223247
AX-93223248
AX-93223249
AX-93223251
AX-93223252
AX-93223256
AX-93223257
AX-93223258
AX-93223259
AX-93223260
AX-93223261
AX-93223263
AX-93223264
AX-93223265
AX-93223266
AX-93223268
AX-93223269
AX-93223271
AX-93223272
AX-93223273
AX-93223274
AX-93223275
AX-93223276
AX-93223277
AX-93223278
AX-93223280
AX-93223281
AX-93223282
AX-93223283
AX-93223285
AX-93223286
AX-93223288
AX-93223290
AX-93223291
AX-93223294
AX-93223298
AX-93223299
AX-93223300
AX-93223304
AX-93223305
AX-93223306
AX-93223308
AX-93223310
AX-93223312
AX-93223313
AX-93223314
AX-93223316
AX-93223318
AX-93223319
AX-93223320
AX-93223322
AX-93223323
AX-93223324
AX-93223325
AX-93223326
AX-93223329
AX-93223330
AX-93223331
AX-93223332
AX-93223333
AX-93223334
AX-93223335
AX-93223336
AX-93223337
AX-93223338
AX-93223339
AX-93223341
AX-93223342
AX-93223343
AX-93223344
AX-93223345
AX-93223346
AX-93223347
AX-93223348
AX-93223349
AX-93223350
AX-93223352
AX-93223353
AX-93223355
AX-93223356
AX-93223359
AX-93223360
AX-93223362
AX-93223363
AX-93223365
AX-93223366
AX-93223367
AX-93223368
AX-93223369
AX-93223370
AX-93223371
AX-93223372
AX-93223373
AX-93223374
AX-93223375
AX-93223376
AX-93223377
AX-93223378
AX-93223379
AX-93223380
AX-93223381
AX-93223382
AX-93223383
AX-93223384
AX-93223385
AX-93223386
AX-93223387
AX-93223388
AX-93223389
AX-93223390
AX-93223391
AX-93223393
AX-93223394
AX-93223397
AX-93223398
AX-93223401
AX-93223402
AX-93223405
AX-93223407
AX-93223409
AX-93223410
AX-93223411
AX-93223412
AX-93223413
AX-93223414
AX-93223415
AX-93223416
AX-93223417
AX-93223419
AX-93223422
AX-93223423
AX-93223424
AX-93223425
AX-93223426
AX-93223428
AX-93223430
AX-93223431
AX-93223432
AX-93223433
AX-93223434
AX-93223435
AX-93223436
AX-93223437
AX-93223438
AX-93223439
AX-93223442
AX-93223443
AX-93223444
AX-93223445
AX-93223446
AX-93223447
AX-93223449
AX-93223450
AX-93223451
AX-93223452
AX-93223453
AX-93223454
AX-93223455
AX-93223456
AX-93223457
AX-93223458
AX-93223459
AX-93223460
AX-93223461
AX-93223462
AX-93223463
AX-93223464
AX-93223465
AX-93223466
AX-93223467
AX-93223469
AX-93223470
AX-93223472
AX-93223473
AX-93223474
AX-93223475
AX-93223477
AX-93223478
AX-93223479
AX-93223480
AX-93223482
AX-93223483
AX-93223485
AX-93223486
AX-93223487
AX-93223490
AX-93223491
AX-93223492
AX-93223493
AX-93223494
AX-93223495
AX-93223496
AX-93223497
AX-93223498
AX-93223499
AX-93223501
AX-93223503
AX-93223504
AX-93223505
AX-93223506
AX-93223507
AX-93223508
AX-93223509
AX-93223510
AX-93223511
AX-93223512
AX-93223513
AX-93223514
AX-93223515
AX-93223516
AX-93223517
AX-93223518
AX-93223519
AX-93223520
AX-93223521
AX-93223527
AX-93223530
AX-93223531
AX-93223532
AX-93223533
AX-93223537
AX-93223538
AX-93223539
AX-93223540
AX-93223541
AX-93223542
AX-93223543
AX-93223545
AX-93223546
AX-93223547
AX-93223548
AX-93223552
AX-93223555
AX-93223557
AX-93223558
AX-93223559
AX-93223560
AX-93223561
AX-93223562
AX-93223563
AX-93223564
AX-93223565
AX-93223566
AX-93223567
AX-93223568
AX-93223569
AX-93223570
AX-93223571
AX-93223572
AX-93223573
AX-93223574
AX-93223575
AX-93223576
AX-93223577
AX-93223578
AX-93223580
AX-93223581
AX-93223582
AX-93223583
AX-93223584
AX-93223585
AX-93223586
AX-93223587
AX-93223588
AX-93223589
AX-93223590
AX-93223591
AX-93223593
AX-93223594
AX-93223595
AX-93223596
AX-93223597
AX-93223598
AX-93223599
AX-93223600
AX-93223601
AX-93223602
AX-93223603
AX-93223604
AX-93223605
AX-93223606
AX-93223607
AX-93223610
AX-93223611
AX-93223612
AX-93223614
AX-93223615
AX-93223616
AX-93223617
AX-93223618
AX-93223620
AX-93223621
AX-93223622
AX-93223623
AX-93223625
AX-93223626
AX-93223627
AX-93223628
AX-93223629
AX-93223630
AX-93223631
AX-93223632
AX-93223633
AX-93223634
AX-93223635
AX-93223636
AX-93223637
AX-93223638
AX-93223639
AX-93223640
AX-93223641
AX-93223642
AX-93223643
AX-93223645
AX-93223648
AX-93223649
AX-93223650
AX-93223651
AX-93223652
AX-93223653
AX-93223654
AX-93223655
AX-93223656
AX-93223657
AX-93223658
AX-93223659
AX-93223662
AX-93223664
AX-93223665
AX-93223666
AX-93223667
AX-93223668
AX-93223669
AX-93223670
AX-93223671
AX-93223672
AX-93223673
AX-93223674
AX-93223675
AX-93223676
AX-93223677
AX-93223678
AX-93223679
AX-93223680
AX-93223681
AX-93223682
AX-93223683
AX-93223684
AX-93223685
AX-93223686
AX-93223687
AX-93223688
AX-93223691
AX-93223693
AX-93223694
AX-93223696
AX-93223697
AX-93223700
AX-93223701
AX-93223702
AX-93223703
AX-93223704
AX-93223705
AX-93223706
AX-93223707
AX-93223708
AX-93223710
AX-93223711
AX-93223712
AX-93223713
AX-93223714
AX-93223715
AX-93223716
AX-93223718
AX-93223720
AX-93223721
AX-93223722
AX-93223724
AX-93223725
AX-93223726
AX-93223727
AX-93223729
AX-93223730
AX-93223731
AX-93223732
AX-93223733
AX-93223734
AX-93223735
AX-93223736
AX-93223737
AX-93223738
AX-93223739
AX-93223740
AX-93223742
AX-93223743
AX-93223744
AX-93223745
AX-93223746
AX-93223747
AX-93223748
AX-93223749
AX-93223750
AX-93223751
AX-93223754
AX-93223755
AX-93223756
AX-93223757
AX-93223758
AX-93223759
AX-93223760
AX-93223761
AX-93223762
AX-93223763
AX-93223765
AX-93223766
AX-93223767
AX-93223768
AX-93223769
AX-93223770
AX-93223772
AX-93223773
AX-93223774
AX-93223775
AX-93223776
AX-93223777
AX-93223778
AX-93223779
AX-93223780
AX-93223781
AX-93223783
AX-93223784
AX-93223786
AX-93223788
AX-93223790
AX-93223791
AX-93223792
AX-93223794
AX-93223795
AX-93223796
AX-93223797
AX-93223798
AX-93223799
AX-93223800
AX-93223802
AX-93223803
AX-93223804
AX-93223805
AX-93223806
AX-93223807
AX-93223810
AX-93223811
AX-93223812
AX-93223813
AX-93223817
AX-93223819
AX-93223821
AX-93223822
AX-93223823
AX-93223824
AX-93223825
AX-93223826
AX-93223827
AX-93223828
AX-93223829
AX-93223830
AX-93223831
AX-93223832
AX-93223833
AX-93223834
AX-93223835
AX-93223836
AX-93223837
AX-93223838
AX-93223839
AX-93223840
AX-93223841
AX-93223842
AX-93223843
AX-93223844
AX-93223845
AX-93223846
AX-93223847
AX-93223848
AX-93223850
AX-93223851
AX-93223853
AX-93223854
AX-93223855
AX-93223857
AX-93223858
AX-93223859
AX-93223860
AX-93223861
AX-93223862
AX-93223863
AX-93223864
AX-93223865
AX-93223866
AX-93223868
AX-93223869
AX-93223870
AX-93223871
AX-93223872
AX-93223873
AX-93223874
AX-93223876
AX-93223877
AX-93223881
AX-93223882
AX-93223884
AX-93223885
AX-93223886
AX-93223887
AX-93223889
AX-93223890
AX-93223891
AX-93223892
AX-93223893
AX-93223894
AX-93223896
AX-93223899
AX-93223900
AX-93223901
AX-93223902
AX-93223903
AX-93223906
AX-93223907
AX-93223909
AX-93223910
AX-93223911
AX-93223913
AX-93223914
AX-93223915
AX-93223917
AX-93223918
AX-93223919
AX-93223920
AX-93223921
AX-93223922
AX-93223923
AX-93223924
AX-93223926
AX-93223929
AX-93223931
AX-93223932
AX-93223933
AX-93223934
AX-93223935
AX-93223936
AX-93223937
AX-93223938
AX-93223939
AX-93223940
AX-93223941
AX-93223942
AX-93223944
AX-93223945
AX-93223947
AX-93223948
AX-93223949
AX-93223952
AX-93223955
AX-93223956
AX-93223958
AX-93223959
AX-93223960
AX-93223964
AX-93223965
AX-93223966
AX-93223968
AX-93223969
AX-93223970
AX-93223971
AX-93223975
AX-93223977
AX-93223982
AX-93223983
AX-93223984
AX-93223987
AX-93223988
AX-93223989
AX-93223990
AX-93223991
AX-93223992
AX-93223993
AX-93223994
AX-93223995
AX-93223997
AX-93223998
AX-93223999
AX-93224000
AX-93224001
AX-93224002
AX-93224003
AX-93224004
AX-93224006
AX-93224007
AX-93224008
AX-93224009
AX-93224010
AX-93224011
AX-93224012
AX-93224013
AX-93224014
AX-93224015
AX-93224016
AX-93224017
AX-93224018
AX-93224019
AX-93224020
AX-93224026
AX-93224027
AX-93224028
AX-93224030
AX-93224031
AX-93224032
AX-93224033
AX-93224034
AX-93224035
AX-93224036
AX-93224037
AX-93224039
AX-93224040
AX-93224041
AX-93224042
AX-93224044
AX-93224046
AX-93224048
AX-93224049
AX-93224050
AX-93224051
AX-93224052
AX-93224053
AX-93224055
AX-93224056
AX-93224057
AX-93224058
AX-93224059
AX-93224060
AX-93224061
AX-93224062
AX-93224063
AX-93224064
AX-93224065
AX-93224066
AX-93224067
AX-93224068
AX-93224069
AX-93224070
AX-93224071
AX-93224072
AX-93224073
AX-93224074
AX-93224075
AX-93224077
AX-93224078
AX-93224079
AX-93224080
AX-93224081
AX-93224082
AX-93224084
AX-93224085
AX-93224086
AX-93224087
AX-93224088
AX-93224089
AX-93224090
AX-93224092
AX-93224093
AX-93224094
AX-93224095
AX-93224096
AX-93224097
AX-93224098
AX-93224099
AX-93224100
AX-93224101
AX-93224102
AX-93224103
AX-93224104
AX-93224105
AX-93224106
AX-93224107
AX-93224108
AX-93224109
AX-93224110
AX-93224112
AX-93224113
AX-93224114
AX-93224115
AX-93224116
AX-93224118
AX-93224119
AX-93224120
AX-93224121
AX-93224122
AX-93224123
AX-93224124
AX-93224125
AX-93224126
AX-93224127
AX-93224128
AX-93224131
AX-93224132
AX-93224134
AX-93224135
AX-93224136
AX-93224140
AX-93224141
AX-93224143
AX-93224145
AX-93224146
AX-93224147
AX-93224148
AX-93224149
AX-93224151
AX-93224152
AX-93224153
AX-93224154
AX-93224155
AX-93224156
AX-93224157
AX-93224158
AX-93224159
AX-93224160
AX-93224161
AX-93224162
AX-93224163
AX-93224164
AX-93224165
AX-93224168
AX-93224171
AX-93224172
AX-93224173
AX-93224174
AX-93224176
AX-93224177
AX-93224178
AX-93224179
AX-93224182
AX-93224184
AX-93224186
AX-93224188
AX-93224189
AX-93224190
AX-93224191
AX-93224192
AX-93224193
AX-93224194
AX-93224195
AX-93224196
AX-93224197
AX-93224199
AX-93224200
AX-93224201
AX-93224202
AX-93224204
AX-93224205
AX-93224206
AX-93224207
AX-93224208
AX-93224209
AX-93224210
AX-93224212
AX-93224213
AX-93224214
AX-93224215
AX-93224217
AX-93224218
AX-93224220
AX-93224221
AX-93224222
AX-93224223
AX-93224224
AX-93224225
AX-93224226
AX-93224227
AX-93224228
AX-93224237
AX-93224238
AX-93224239
AX-93224241
AX-93224242
AX-93224243
AX-93224244
AX-93224245
AX-93224246
AX-93224247
AX-93224248
AX-93224249
AX-93224250
AX-93224251
AX-93224252
AX-93224253
AX-93224254
AX-93224255
AX-93224256
AX-93224257
AX-93224259
AX-93224260
AX-93224261
AX-93224263
AX-93224266
AX-93224267
AX-93224269
AX-93224271
AX-93224275
AX-93224276
AX-93224280
AX-93224282
AX-93224285
AX-93224286
AX-93224291
AX-93224292
AX-93224293
AX-93224299
AX-93224300
AX-93224301
AX-93224302
AX-93224303
AX-93224304
AX-93224306
AX-93224307
AX-93224312
AX-93224314
AX-93224316
AX-93224317
AX-93224318
AX-93224319
AX-93224320
AX-93224321
AX-93224322
AX-93224323
AX-93224324
AX-93224325
AX-93224327
AX-93224328
AX-93224329
AX-93224330
AX-93224331
AX-93224332
AX-93224333
AX-93224334
AX-93224335
AX-93224336
AX-93224337
AX-93224338
AX-93224339
AX-93224340
AX-93224341
AX-93224342
AX-93224343
AX-93224344
AX-93224345
AX-93224346
AX-93224347
AX-93224348
AX-93224349
AX-93224350
AX-93224351
AX-93224352
AX-93224353
AX-93224354
AX-93224356
AX-93224357
AX-93224358
AX-93224359
AX-93224360
AX-93224361
AX-93224362
AX-93224363
AX-93224364
AX-93224365
AX-93224366
AX-93224367
AX-93224368
AX-93224369
AX-93224370
AX-93224371
AX-93224372
AX-93224373
AX-93224374
AX-93224375
AX-93224376
AX-93224377
AX-93224378
AX-93224379
AX-93224380
AX-93224381
AX-93224382
AX-93224383
AX-93224384
AX-93224385
AX-93224386
AX-93224387
AX-93224388
AX-93224389
AX-93224390
AX-93224391
AX-93224392
AX-93224393
AX-93224394
AX-93224395
AX-93224396
AX-93224397
AX-93224398
AX-93224399
AX-93224400
AX-93224401
AX-93224402
AX-93224403
AX-93224404
AX-93224405
AX-93224406
AX-93224407
AX-93224409
AX-93224410
AX-93224411
AX-93224413
AX-93224414
AX-93224415
AX-93224416
AX-93224418
AX-93224419
AX-93224420
AX-93224421
AX-93224422
AX-93224423
AX-93224424
AX-93224425
AX-93224426
AX-93224427
AX-93224428
AX-93224429
AX-93224430
AX-93224431
AX-93224432
AX-93224433
AX-93224434
AX-93224436
AX-93224437
AX-93224438
AX-93224439
AX-93224440
AX-93224441
AX-93224442
AX-93224443
AX-93224444
AX-93224446
AX-93224447
AX-93224448
AX-93224449
AX-93224450
AX-93224451
AX-93224452
AX-93224453
AX-93224454
AX-93224455
AX-93224456
AX-93224457
AX-93224458
AX-93224459
AX-93224460
AX-93224461
AX-93224462
AX-93224463
AX-93224464
AX-93224465
AX-93224466
AX-93224468
AX-93224469
AX-93224470
AX-93224471
AX-93224474
AX-93224475
AX-93224476
AX-93224477
AX-93224479
AX-93224480
AX-93224484
AX-93224486
AX-93224487
AX-93224489
AX-93224491
AX-93224492
AX-93224493
AX-93224494
AX-93224495
AX-93224497
AX-93224498
AX-93224499
AX-93224502
AX-93224503
AX-93224504
AX-93224505
AX-93224507
AX-93224508
AX-93224509
AX-93224510
AX-93224511
AX-93224512
AX-93224513
AX-93224515
AX-93224516
AX-93224517
AX-93224520
AX-93224521
AX-93224522
AX-93224523
AX-93224524
AX-93224525
AX-93224526
AX-93224527
AX-93224528
AX-93224530
AX-93224531
AX-93224532
AX-93224533
AX-93224534
AX-93224535
AX-93224536
AX-93224537
AX-93224539
AX-93224540
AX-93224541
AX-93224542
AX-93224543
AX-93224545
AX-93224547
AX-93224548
AX-93224549
AX-93224550
AX-93224551
AX-93224552
AX-93224553
AX-93224554
AX-93224555
AX-93224556
AX-93224557
AX-93224558
AX-93224559
AX-93224560
AX-93224561
AX-93224562
AX-93224563
AX-93224564
AX-93224565
AX-93224566
AX-93224567
AX-93224568
AX-93224569
AX-93224570
AX-93224571
AX-93224572
AX-93224573
AX-93224575
AX-93224576
AX-93224577
AX-93224578
AX-93224580
AX-93224581
AX-93224582
AX-93224583
AX-93224584
AX-93224585
AX-93224586
AX-93224587
AX-93224588
AX-93224589
AX-93224590
AX-93224591
AX-93224592
AX-93224593
AX-93224594
AX-93224595
AX-93224596
AX-93224598
AX-93224601
AX-93224602
AX-93224603
AX-93224604
AX-93224605
AX-93224606
AX-93224607
AX-93224609
AX-93224610
AX-93224612
AX-93224614
AX-93224616
AX-93224617
AX-93224618
AX-93224619
AX-93224620
AX-93224621
AX-93224625
AX-93224627
AX-93224628
AX-93224629
AX-93224630
AX-93224631
AX-93224632
AX-93224633
AX-93224634
AX-93224635
AX-93224636
AX-93224637
AX-93224638
AX-93224639
AX-93224640
AX-93224641
AX-93224642
AX-93224643
AX-93224645
AX-93224647
AX-93224651
AX-93224655
AX-93224656
AX-93224657
AX-93224658
AX-93224659
AX-93224660
AX-93224661
AX-93224662
AX-93224663
AX-93224664
AX-93224665
AX-93224667
AX-93224668
AX-93224669
AX-93224670
AX-93224671
AX-93224672
AX-93224673
AX-93224674
AX-93224676
AX-93224677
AX-93224679
AX-93224680
AX-93224681
AX-93224682
AX-93224683
AX-93224684
AX-93224686
AX-93224687
AX-93224688
AX-93224689
AX-93224691
AX-93224692
AX-93224693
AX-93224694
AX-93224695
AX-93224696
AX-93224699
AX-93224700
AX-93224702
AX-93224705
AX-93224707
AX-93224711
AX-93224712
AX-93224713
AX-93224714
AX-93224715
AX-93224716
AX-93224717
AX-93224718
AX-93224720
AX-93224721
AX-93224722
AX-93224723
AX-93224725
AX-93224726
AX-93224728
AX-93224731
AX-93224733
AX-93224734
AX-93224735
AX-93224739
AX-93224741
AX-93224742
AX-93224743
AX-93224744
AX-93224746
AX-93224747
AX-93224749
AX-93224751
AX-93224752
AX-93224753
AX-93224756
AX-93224757
AX-93224758
AX-93224759
AX-93224760
AX-93224763
AX-93224764
AX-93224766
AX-93224767
AX-93224769
AX-93224770
AX-93224771
AX-93224772
AX-93224773
AX-93224775
AX-93224777
AX-93224778
AX-93224779
AX-93224780
AX-93224781
AX-93224782
AX-93224783
AX-93224784
AX-93224785
AX-93224786
AX-93224787
AX-93224788
AX-93224792
AX-93224793
AX-93224794
AX-93224795
AX-93224796
AX-93224797
AX-93224798
AX-93224799
AX-93224800
AX-93224801
AX-93224802
AX-93224803
AX-93224804
AX-93224805
AX-93224806
AX-93224807
AX-93224808
AX-93224809
AX-93224810
AX-93224811
AX-93224812
AX-93224813
AX-93224814
AX-93224815
AX-93224816
AX-93224817
AX-93224818
AX-93224819
AX-93224820
AX-93224821
AX-93224822
AX-93224823
AX-93224824
AX-93224825
AX-93224826
AX-93224827
AX-93224828
AX-93224829
AX-93224830
AX-93224831
AX-93224832
AX-93224833
AX-93224834
AX-93224835
AX-93224836
AX-93224837
AX-93224838
AX-93224839
AX-93224840
AX-93224845
AX-93224846
AX-93224848
AX-93224849
AX-93224850
AX-93224851
AX-93224852
AX-93224853
AX-93224855
AX-93224858
AX-93224860
AX-93224861
AX-93224862
AX-93224863
AX-93224866
AX-93224867
AX-93224868
AX-93224869
AX-93224870
AX-93224871
AX-93224872
AX-93224873
AX-93224874
AX-93224875
AX-93224876
AX-93224877
AX-93224878
AX-93224879
AX-93224880
AX-93224882
AX-93224883
AX-93224884
AX-93224886
AX-93224887
AX-93224888
AX-93224889
AX-93224892
AX-93224894
AX-93224895
AX-93224896
AX-93224897
AX-93224898
AX-93224899
AX-93224900
AX-93224905
AX-93224906
AX-93224907
AX-93224908
AX-93224909
AX-93224910
AX-93224911
AX-93224912
AX-93224913
AX-93224914
AX-93224915
AX-93224917
AX-93224918
AX-93224920
AX-93224921
AX-93224922
AX-93224923
AX-93224924
AX-93224925
AX-93224926
AX-93224927
AX-93224929
AX-93224930
AX-93224931
AX-93224932
AX-93224933
AX-93224935
AX-93224939
AX-93224942
AX-93224943
AX-93224944
AX-93224945
AX-93224946
AX-93224947
AX-93224948
AX-93224949
AX-93224952
AX-93224955
AX-93224957
AX-93224958
AX-93224959
AX-93224960
AX-93224961
AX-93224962
AX-93224963
AX-93224964
AX-93224965
AX-93224966
AX-93224967
AX-93224968
AX-93224969
AX-93224970
AX-93224971
AX-93224972
AX-93224973
AX-93224974
AX-93224975
AX-93224976
AX-93224982
AX-93224983
AX-93224984
AX-93224985
AX-93224986
AX-93224987
AX-93224988
AX-93224989
AX-93224991
AX-93224992
AX-93224993
AX-93224994
AX-93224995
AX-93224997
AX-93224998
AX-93224999
AX-93225001
AX-93225002
AX-93225003
AX-93225004
AX-93225005
AX-93225006
AX-93225007
AX-93225008
AX-93225009
AX-93225010
AX-93225011
AX-93225013
AX-93225014
AX-93225015
AX-93225016
AX-93225017
AX-93225018
AX-93225019
AX-93225020
AX-93225021
AX-93225023
AX-93225024
AX-93225025
AX-93225026
AX-93225027
AX-93225029
AX-93225030
AX-93225031
AX-93225032
AX-93225033
AX-93225034
AX-93225035
AX-93225036
AX-93225043
AX-93225046
AX-93225047
AX-93225048
AX-93225052
AX-93225053
AX-93225054
AX-93225055
AX-93225056
AX-93225057
AX-93225058
AX-93225059
AX-93225060
AX-93225061
AX-93225062
AX-93225066
AX-93225067
AX-93225069
AX-93225070
AX-93225071
AX-93225072
AX-93225073
AX-93225074
AX-93225078
AX-93225080
AX-93225081
AX-93225082
AX-93225083
AX-93225084
AX-93225085
AX-93225086
AX-93225087
AX-93225088
AX-93225089
AX-93225090
AX-93225091
AX-93225092
AX-93225093
AX-93225094
AX-93225095
AX-93225096
AX-93225097
AX-93225098
AX-93225099
AX-93225100
AX-93225101
AX-93225102
AX-93225106
AX-93225107
AX-93225108
AX-93225109
AX-93225110
AX-93225111
AX-93225112
AX-93225113
AX-93225114
AX-93225115
AX-93225116
AX-93225117
AX-93225118
AX-93225119
AX-93225120
AX-93225121
AX-93225122
AX-93225123
AX-93225124
AX-93225125
AX-93225126
AX-93225127
AX-93225128
AX-93225129
AX-93225130
AX-93225131
AX-93225132
AX-93225133
AX-93225134
AX-93225135
AX-93225136
AX-93225137
AX-93225138
AX-93225139
AX-93225140
AX-93225141
AX-93225142
AX-93225143
AX-93225144
AX-93225145
AX-93225146
AX-93225147
AX-93225148
AX-93225150
AX-93225151
AX-93225154
AX-93225155
AX-93225156
AX-93225157
AX-93225159
AX-93225160
AX-93225161
AX-93225168
AX-93225169
AX-93225170
AX-93225171
AX-93225172
AX-93225173
AX-93225174
AX-93225175
AX-93225176
AX-93225177
AX-93225178
AX-93225179
AX-93225181
AX-93225182
AX-93225183
AX-93225184
AX-93225185
AX-93225186
AX-93225187
AX-93225191
AX-93225192
AX-93225193
AX-93225194
AX-93225195
AX-93225196
AX-93225197
AX-93225198
AX-93225199
AX-93225200
AX-93225201
AX-93225202
AX-93225203
AX-93225204
AX-93225205
AX-93225206
AX-93225207
AX-93225209
AX-93225210
AX-93225211
AX-93225212
AX-93225213
AX-93225214
AX-93225215
AX-93225216
AX-93225217
AX-93225222
AX-93225223
AX-93225224
AX-93225228
AX-93225229
AX-93225230
AX-93225231
AX-93225232
AX-93225233
AX-93225247
AX-93225248
AX-93225249
AX-93225250
AX-93225251
AX-93225252
AX-93225253
AX-93225254
AX-93225255
AX-93225256
AX-93225257
AX-93225258
AX-93225259
AX-93225260
AX-93225261
AX-93225262
AX-93225263
AX-93225264
AX-93225265
AX-93225266
AX-93225267
AX-93225283
AX-93225284
AX-93225285
AX-93225286
AX-93225287
AX-93225288
AX-93225289
AX-93225290
AX-93225291
AX-93225292
AX-93225293
AX-93225294
AX-93225295
AX-93225296
AX-93225297
AX-93225298
AX-93225299
AX-93225300
AX-93225301
AX-93225302
AX-93225303
AX-93225304
AX-93225305
AX-93225306
AX-93225307
AX-93225308
AX-93225309
AX-93225310
AX-93225311
AX-93225312
AX-93225313
AX-93225314
AX-93225315
AX-93225316
AX-93225317
AX-93225318
AX-93225319
AX-93225320
AX-93225322
AX-93225323
AX-93225324
AX-93225325
AX-93225326
AX-93225327
AX-93225328
AX-93225329
AX-93225330
AX-93225331
AX-93225332
AX-93225333
AX-93225334
AX-93225336
AX-93225338
AX-93225339
AX-93225340
AX-93225341
AX-93225342
AX-93225343
AX-93225344
AX-93225345
AX-93225346
AX-93225347
AX-93225348
AX-93225349
AX-93225350
AX-93225351
AX-93225352
AX-93225354
AX-93225355
AX-93225356
AX-93225357
AX-93225358
AX-93225359
AX-93225360
AX-93225361
AX-93225362
AX-93225363
AX-93225364
AX-93225365
AX-93225366
AX-93225367
AX-93225368
AX-93225369
AX-93225370
AX-93225371
AX-93225372
AX-93225373
AX-93225374
AX-93225375
AX-93225376
AX-93225377
AX-93225378
AX-93225379
AX-93225380
AX-93225382
AX-93225383
AX-93225386
AX-93225387
AX-93225389
AX-93225391
AX-93225392
AX-93225393
AX-93225394
AX-93225396
AX-93225397
AX-93225399
AX-93225401
AX-93225402
AX-93225403
AX-93225404
AX-93225407
AX-93225408
AX-93225409
AX-93225410
AX-93225411
AX-93225412
AX-93225413
AX-93225414
AX-93225415
AX-93225416
AX-93225417
AX-93225418
AX-93225419
AX-93225420
AX-93225422
AX-93225423
AX-93225424
AX-93225425
AX-93225426
AX-93225427
AX-93225430
AX-93225431
AX-93225432
AX-93225433
AX-93225434
AX-93225435
AX-93225436
AX-93225439
AX-93225440
AX-93225443
AX-93225444
AX-93225445
AX-93225446
AX-93225447
AX-93225448
AX-93225449
AX-93225450
AX-93225451
AX-93225452
AX-93225453
AX-93225454
AX-93225455
AX-93225456
AX-93225457
AX-93225458
AX-93225459
AX-93225460
AX-93225461
AX-93225462
AX-93225464
AX-93225465
AX-93225466
AX-93225467
AX-93225468
AX-93225469
AX-93225470
AX-93225471
AX-93225472
AX-93225474
AX-93225475
AX-93225476
AX-93225478
AX-93225480
AX-93225481
AX-93225482
AX-93225483
AX-93225484
AX-93225486
AX-93225487
AX-93225488
AX-93225489
AX-93225490
AX-93225491
AX-93225493
AX-93225496
AX-93225497
AX-93225498
AX-93225500
AX-93225501
AX-93225504
AX-93225505
AX-93225506
AX-93225507
AX-93225508
AX-93225510
AX-93225511
AX-93225512
AX-93225513
AX-93225514
AX-93225515
AX-93225516
AX-93225517
AX-93225518
AX-93225520
AX-93225521
AX-93225522
AX-93225523
AX-93225524
AX-93225525
AX-93225526
AX-93225527
AX-93225528
AX-93225529
AX-93225530
AX-93225531
AX-93225532
AX-93225533
AX-93225534
AX-93225535
AX-93225536
AX-93225537
AX-93225538
AX-93225539
AX-93225540
AX-93225541
AX-93225542
AX-93225543
AX-93225544
AX-93225546
AX-93225547
AX-93225548
AX-93225549
AX-93225550
AX-93225551
AX-93225552
AX-93225554
AX-93225555
AX-93225556
AX-93225557
AX-93225558
AX-93225559
AX-93225560
AX-93225561
AX-93225562
AX-93225563
AX-93225564
AX-93225565
AX-93225566
AX-93225567
AX-93225568
AX-93225569
AX-93225570
AX-93225572
AX-93225573
AX-93225574
AX-93225575
AX-93225577
AX-93225578
AX-93225580
AX-93225582
AX-93225583
AX-93225584
AX-93225585
AX-93225587
AX-93225588
AX-93225589
AX-93225590
AX-93225591
AX-93225592
AX-93225593
AX-93225594
AX-93225595
AX-93225596
AX-93225597
AX-93225598
AX-93225599
AX-93225600
AX-93225601
AX-93225602
AX-93225603
AX-93225604
AX-93225605
AX-93225606
AX-93225607
AX-93225608
AX-93225609
AX-93225610
AX-93225611
AX-93225612
AX-93225613
AX-93225614
AX-93225616
AX-93225617
AX-93225618
AX-93225619
AX-93225620
AX-93225622
AX-93225623
AX-93225624
AX-93225625
AX-93225626
AX-93225627
AX-93225629
AX-93225630
AX-93225631
AX-93225632
AX-93225633
AX-93225634
AX-93225635
AX-93225636
AX-93225637
AX-93225639
AX-93225640
AX-93225641
AX-93225643
AX-93225649
AX-93225650
AX-93225652
AX-93225653
AX-93225654
AX-93225655
AX-93225656
AX-93225657
AX-93225659
AX-93225660
AX-93225661
AX-93225662
AX-93225663
AX-93225664
AX-93225665
AX-93225666
AX-93225667
AX-93225668
AX-93225670
AX-93225671
AX-93225672
AX-93225673
AX-93225674
AX-93225675
AX-93225676
AX-93225677
AX-93225678
AX-93225679
AX-93225689
AX-93225691
AX-93225692
AX-93225694
AX-93225695
AX-93225696
AX-93225697
AX-93225698
AX-93225699
AX-93225700
AX-93225701
AX-93225705
AX-93225706
AX-93225707
AX-93225708
AX-93225709
AX-93225710
AX-93225711
AX-93225712
AX-93225713
AX-93225714
AX-93225715
AX-93225716
AX-93225717
AX-93225718
AX-93225719
AX-93225720
AX-93225721
AX-93225722
AX-93225723
AX-93225724
AX-93225726
AX-93225727
AX-93225728
AX-93225729
AX-93225730
AX-93225731
AX-93225733
AX-93225734
AX-93225735
AX-93225736
AX-93225737
AX-93225738
AX-93225740
AX-93225741
AX-93225742
AX-93225743
AX-93225744
AX-93225745
AX-93225746
AX-93225747
AX-93225748
AX-93225749
AX-93225750
AX-93225751
AX-93225752
AX-93225753
AX-93225754
AX-93225755
AX-93225756
AX-93225758
AX-93225759
AX-93225760
AX-93225761
AX-93225762
AX-93225763
AX-93225764
AX-93225765
AX-93225767
AX-93225768
AX-93225769
AX-93225770
AX-93225772
AX-93225773
AX-93225774
AX-93225775
AX-93225777
AX-93225778
AX-93225779
AX-93225780
AX-93225781
AX-93225782
AX-93225783
AX-93225784
AX-93225785
AX-93225786
AX-93225787
AX-93225788
AX-93225789
AX-93225791
AX-93225792
AX-93225793
AX-93225796
AX-93225798
AX-93225799
AX-93225800
AX-93225801
AX-93225802
AX-93225803
AX-93225804
AX-93225805
AX-93225806
AX-93225807
AX-93225808
AX-93225810
AX-93225812
AX-93225814
AX-93225815
AX-93225816
AX-93225817
AX-93225818
AX-93225820
AX-93225821
AX-93225822
AX-93225823
AX-93225825
AX-93225826
AX-93225832
AX-93225835
AX-93225836
AX-93225837
AX-93225838
AX-93225839
AX-93225840
AX-93225853
AX-93225854
AX-93225855
AX-93225864
AX-93225865
AX-93225866
AX-93225868
AX-93225870
AX-93225871
AX-93225872
AX-93225873
AX-93225874
AX-93225876
AX-93225878
AX-93225879
AX-93225880
AX-93225881
AX-93225882
AX-93225883
AX-93225884
AX-93225886
AX-93225887
AX-93225888
AX-93225890
AX-93225891
AX-93225893
AX-93225894
AX-93225895
AX-93225896
AX-93225897
AX-93225898
AX-93225899
AX-93225900
AX-93225901
AX-93225902
AX-93225903
AX-93225904
AX-93225905
AX-93225906
AX-93225907
AX-93225908
AX-93225909
AX-93225910
AX-93225911
AX-93225912
AX-93225913
AX-93225914
AX-93225915
AX-93225917
AX-93225918
AX-93225920
AX-93225921
AX-93225922
AX-93225924
AX-93225925
AX-93225926
AX-93225927
AX-93225928
AX-93225929
AX-93225930
AX-93225933
AX-93225934
AX-93225935
AX-93225936
AX-93225940
AX-93225941
AX-93225942
AX-93225943
AX-93225944
AX-93225945
AX-93225946
AX-93225947
AX-93225948
AX-93225949
AX-93225950
AX-93225951
AX-93225952
AX-93225953
AX-93225954
AX-93225955
AX-93225956
AX-93225957
AX-93225958
AX-93225959
AX-93225960
AX-93225961
AX-93225962
AX-93225964
AX-93225966
AX-93225967
AX-93225968
AX-93225970
AX-93225971
AX-93225972
AX-93225973
AX-93225974
AX-93225976
AX-93225979
AX-93225980
AX-93225982
AX-93225985
AX-93225986
AX-93225987
AX-93225988
AX-93225990
AX-93225991
AX-93225992
AX-93225993
AX-93225995
AX-93225996
AX-93225997
AX-93225998
AX-93225999
AX-93226001
AX-93226002
AX-93226003
AX-93226004
AX-93226005
AX-93226006
AX-93226007
AX-93226008
AX-93226009
AX-93226010
AX-93226011
AX-93226012
AX-93226013
AX-93226016
AX-93226017
AX-93226018
AX-93226019
AX-93226020
AX-93226023
AX-93226024
AX-93226025
AX-93226026
AX-93226027
AX-93226028
AX-93226029
AX-93226033
AX-93226034
AX-93226035
AX-93226036
AX-93226038
AX-93226039
AX-93226040
AX-93226041
AX-93226042
AX-93226043
AX-93226044
AX-93226045
AX-93226046
AX-93226047
AX-93226048
AX-93226052
AX-93226053
AX-93226054
AX-93226055
AX-93226056
AX-93226057
AX-93226058
AX-93226059
AX-93226060
AX-93226061
AX-93226062
AX-93226063
AX-93226064
AX-93226065
AX-93226066
AX-93226067
AX-93226068
AX-93226069
AX-93226070
AX-93226071
AX-93226072
AX-93226073
AX-93226074
AX-93226075
AX-93226076
AX-93226077
AX-93226079
AX-93226080
AX-93226082
AX-93226084
AX-93226086
AX-93226087
AX-93226088
AX-93226090
AX-93226091
AX-93226093
AX-93226094
AX-93226095
AX-93226097
AX-93226098
AX-93226099
AX-93226100
AX-93226102
AX-93226103
AX-93226105
AX-93226106
AX-93226107
AX-93226108
AX-93226109
AX-93226110
AX-93226111
AX-93226113
AX-93226114
AX-93226115
AX-93226116
AX-93226118
AX-93226125
AX-93226126
AX-93226127
AX-93226131
AX-93226133
AX-93226134
AX-93226135
AX-93226136
AX-93226137
AX-93226138
AX-93226139
AX-93226141
AX-93226142
AX-93226143
AX-93226144
AX-93226145
AX-93226146
AX-93226147
AX-93226148
AX-93226149
AX-93226150
AX-93226151
AX-93226152
AX-93226153
AX-93226154
AX-93226155
AX-93226156
AX-93226157
AX-93226158
AX-93226159
AX-93226160
AX-93226161
AX-93226162
AX-93226163
AX-93226164
AX-93226165
AX-93226166
AX-93226167
AX-93226168
AX-93226169
AX-93226170
AX-93226171
AX-93226172
AX-93226173
AX-93226174
AX-93226175
AX-93226176
AX-93226177
AX-93226178
AX-93226179
AX-93226180
AX-93226181
AX-93226182
AX-93226183
AX-93226184
AX-93226185
AX-93226186
AX-93226188
AX-93226189
AX-93226190
AX-93226191
AX-93226192
AX-93226193
AX-93226194
AX-93226197
AX-93226198
AX-93226203
AX-93226204
AX-93226205
AX-93226206
AX-93226207
AX-93226208
AX-93226210
AX-93226211
AX-93226212
AX-93226214
AX-93226215
AX-93226216
AX-93226217
AX-93226218
AX-93226219
AX-93226220
AX-93226221
AX-93226222
AX-93226223
AX-93226226
AX-93226227
AX-93226229
AX-93226230
AX-93226231
AX-93226232
AX-93226233
AX-93226234
AX-93226235
AX-93226236
AX-93226239
AX-93226240
AX-93226241
AX-93226242
AX-93226243
AX-93226244
AX-93226245
AX-93226246
AX-93226247
AX-93226248
AX-93226250
AX-93226251
AX-93226253
AX-93226254
AX-93226255
AX-93226256
AX-93226257
AX-93226258
AX-93226259
AX-93226260
AX-93226261
AX-93226262
AX-93226263
AX-93226264
AX-93226265
AX-93226267
AX-93226268
AX-93226269
AX-93226270
AX-93226271
AX-93226272
AX-93226273
AX-93226274
AX-93226275
AX-93226276
AX-93226277
AX-93226278
AX-93226279
AX-93226280
AX-93226282
AX-93226283
AX-93226285
AX-93226286
AX-93226287
AX-93226288
AX-93226289
AX-93226295
AX-93226296
AX-93226297
AX-93226300
AX-93226303
AX-93226304
AX-93226305
AX-93226306
AX-93226307
AX-93226308
AX-93226309
AX-93226310
AX-93226311
AX-93226312
AX-93226314
AX-93226316
AX-93226317
AX-93226318
AX-93226319
AX-93226320
AX-93226321
AX-93226322
AX-93226323
AX-93226324
AX-93226326
AX-93226327
AX-93226328
AX-93226329
AX-93226330
AX-93226331
AX-93226332
AX-93226333
AX-93226334
AX-93226335
AX-93226336
AX-93226338
AX-93226339
AX-93226340
AX-93226342
AX-93226343
AX-93226344
AX-93226345
AX-93226346
AX-93226347
AX-93226348
AX-93226349
AX-93226350
AX-93226351
AX-93226353
AX-93226354
AX-93226355
AX-93226356
AX-93226357
AX-93226359
AX-93226360
AX-93226361
AX-93226362
AX-93226363
AX-93226365
AX-93226366
AX-93226367
AX-93226368
AX-93226370
AX-93226372
AX-93226373
AX-93226374
AX-93226375
AX-93226376
AX-93226377
AX-93226378
AX-93226379
AX-93226380
AX-93226381
AX-93226382
AX-93226383
AX-93226384
AX-93226385
AX-93226386
AX-93226388
AX-93226389
AX-93226390
AX-93226391
AX-93226393
AX-93226394
AX-93226395
AX-93226396
AX-93226397
AX-93226398
AX-93226399
AX-93226400
AX-93226401
AX-93226403
AX-93226404
AX-93226405
AX-93226406
AX-93226407
AX-93226408
AX-93226410
AX-93226411
AX-93226412
AX-93226413
AX-93226414
AX-93226415
AX-93226416
AX-93226417
AX-93226418
AX-93226419
AX-93226420
AX-93226421
AX-93226422
AX-93226423
AX-93226424
AX-93226425
AX-93226427
AX-93226428
AX-93226429
AX-93226430
AX-93226431
AX-93226432
AX-93226433
AX-93226434
AX-93226436
AX-93226438
AX-93226440
AX-93226441
AX-93226442
AX-93226443
AX-93226444
AX-93226445
AX-93226446
AX-93226447
AX-93226450
AX-93226451
AX-93226452
AX-93226453
AX-93226454
AX-93226455
AX-93226456
AX-93226457
AX-93226458
AX-93226459
AX-93226460
AX-93226461
AX-93226462
AX-93226463
AX-93226464
AX-93226465
AX-93226466
AX-93226467
AX-93226468
AX-93226469
AX-93226470
AX-93226471
AX-93226475
AX-93226476
AX-93226477
AX-93226478
AX-93226479
AX-93226480
AX-93226481
AX-93226482
AX-93226483
AX-93226484
AX-93226490
AX-93226492
AX-93226493
AX-93226494
AX-93226495
AX-93226499
AX-93226500
AX-93226501
AX-93226502
AX-93226503
AX-93226504
AX-93226505
AX-93226506
AX-93226507
AX-93226508
AX-93226509
AX-93226510
AX-93226511
AX-93226512
AX-93226513
AX-93226514
AX-93226515
AX-93226516
AX-93226517
AX-93226519
AX-93226520
AX-93226521
AX-93226523
AX-93226524
AX-93226525
AX-93226526
AX-93226527
AX-93226528
AX-93226529
AX-93226530
AX-93226531
AX-93226532
AX-93226533
AX-93226534
AX-93226535
AX-93226536
AX-93226537
AX-93226538
AX-93226539
AX-93226540
AX-93226541
AX-93226542
AX-93226543
AX-93226544
AX-93226545
AX-93226546
AX-93226547
AX-93226548
AX-93226549
AX-93226550
AX-93226551
AX-93226552
AX-93226553
AX-93226556
AX-93226558
AX-93226559
AX-93226561
AX-93226562
AX-93226563
AX-93226564
AX-93226565
AX-93226566
AX-93226567
AX-93226569
AX-93226572
AX-93226573
AX-93226574
AX-93226575
AX-93226576
AX-93226577
AX-93226578
AX-93226579
AX-93226580
AX-93226581
AX-93226582
AX-93226583
AX-93226584
AX-93226585
AX-93226586
AX-93226589
AX-93226591
AX-93226592
AX-93226594
AX-93226595
AX-93226596
AX-93226597
AX-93226599
AX-93226600
AX-93226601
AX-93226602
AX-93226606
AX-93226608
AX-93226609
AX-93226611
AX-93226612
AX-93226613
AX-93226614
AX-93226615
AX-93226616
AX-93226617
AX-93226618
AX-93226619
AX-93226620
AX-93226621
AX-93226622
AX-93226623
AX-93226624
AX-93226625
AX-93226626
AX-93226627
AX-93226628
AX-93226629
AX-93226630
AX-93226631
AX-93226632
AX-93226635
AX-93226636
AX-93226637
AX-93226638
AX-93226639
AX-93226640
AX-93226641
AX-93226642
AX-93226643
AX-93226644
AX-93226645
AX-93226646
AX-93226647
AX-93226648
AX-93226649
AX-93226650
AX-93226651
AX-93226652
AX-93226653
AX-93226654
AX-93226655
AX-93226656
AX-93226658
AX-93226659
AX-93226660
AX-93226661
AX-93226662
AX-93226663
AX-93226664
AX-93226665
AX-93226666
AX-93226667
AX-93226668
AX-93226669
AX-93226672
AX-93226673
AX-93226676
AX-93226677
AX-93226678
AX-93226680
AX-93226683
AX-93226684
AX-93226685
AX-93226686
AX-93226688
AX-93226689
AX-93226690
AX-93226691
AX-93226692
AX-93226693
AX-93226694
AX-93226695
AX-93226696
AX-93226697
AX-93226698
AX-93226699
AX-93226700
AX-93226701
AX-93226702
AX-93226703
AX-93226704
AX-93226707
AX-93226708
AX-93226709
AX-93226710
AX-93226711
AX-93226712
AX-93226713
AX-93226714
AX-93226715
AX-93226716
AX-93226717
AX-93226718
AX-93226719
AX-93226720
AX-93226721
AX-93226722
AX-93226724
AX-93226725
AX-93226727
AX-93226728
AX-93226729
AX-93226730
AX-93226731
AX-93226732
AX-93226733
AX-93226734
AX-93226735
AX-93226736
AX-93226737
AX-93226738
AX-93226739
AX-93226740
AX-93226741
AX-93226742
AX-93226743
AX-93226744
AX-93226745
AX-93226746
AX-93226747
AX-93226748
AX-93226749
AX-93226750
AX-93226751
AX-93226752
AX-93226754
AX-93226755
AX-93226756
AX-93226758
AX-93226759
AX-93226761
AX-93226762
AX-93226763
AX-93226764
AX-93226765
AX-93226767
AX-93226768
AX-93226769
AX-93226770
AX-93226771
AX-93226772
AX-93226773
AX-93226774
AX-93226775
AX-93226776
AX-93226777
AX-93226778
AX-93226779
AX-93226780
AX-93226781
AX-93226782
AX-93226783
AX-93226784
AX-93226785
AX-93226786
AX-93226787
AX-93226789
AX-93226790
AX-93226791
AX-93226792
AX-93226793
AX-93226794
AX-93226795
AX-93226796
AX-93226797
AX-93226798
AX-93226799
AX-93226800
AX-93226801
AX-93226804
AX-93226808
AX-93226809
AX-93226810
AX-93226811
AX-93226812
AX-93226813
AX-93226814
AX-93226815
AX-93226816
AX-93226817
AX-93226818
AX-93226819
AX-93226820
AX-93226821
AX-93226823
AX-93226824
AX-93226826
AX-93226827
AX-93226828
AX-93226829
AX-93226830
AX-93226831
AX-93226832
AX-93226833
AX-93226834
AX-93226835
AX-93226836
AX-93226837
AX-93226838
AX-93226839
AX-93226840
AX-93226841
AX-93226842
AX-93226843
AX-93226844
AX-93226845
AX-93226846
AX-93226847
AX-93226848
AX-93226849
AX-93226850
AX-93226851
AX-93226852
AX-93226853
AX-93226854
AX-93226855
AX-93226856
AX-93226857
AX-93226858
AX-93226859
AX-93226860
AX-93226861
AX-93226862
AX-93226863
AX-93226864
AX-93226865
AX-93226866
AX-93226867
AX-93226868
AX-93226869
AX-93226870
AX-93226871
AX-93226873
AX-93226875
AX-93226876
AX-93226877
AX-93226880
AX-93226881
AX-93226882
AX-93226883
AX-93226884
AX-93226885
AX-93226887
AX-93226888
AX-93226890
AX-93226891
AX-93226897
AX-93226899
AX-93226900
AX-93226901
AX-93226902
AX-93226904
AX-93226905
AX-93226906
AX-93226907
AX-93226908
AX-93226909
AX-93226910
AX-93226911
AX-93226912
AX-93226913
AX-93226914
AX-93226915
AX-93226916
AX-93226917
AX-93226918
AX-93226919
AX-93226920
AX-93226921
AX-93226922
AX-93226923
AX-93226924
AX-93226925
AX-93226926
AX-93226927
AX-93226928
AX-93226929
AX-93226930
AX-93226931
AX-93226932
AX-93226933
AX-93226938
AX-93226939
AX-93226941
AX-93226944
AX-93226946
AX-93226947
AX-93226948
AX-93226949
AX-93226950
AX-93226951
AX-93226952
AX-93226953
AX-93226954
AX-93226955
AX-93226956
AX-93226957
AX-93226958
AX-93226959
AX-93226960
AX-93226961
AX-93226962
AX-93226963
AX-93226964
AX-93226965
AX-93226966
AX-93226967
AX-93226969
AX-93226970
AX-93226973
AX-93226974
AX-93226975
AX-93226980
AX-93226981
AX-93226982
AX-93226984
AX-93226985
AX-93226986
AX-93226987
AX-93226988
AX-93226989
AX-93226990
AX-93226991
AX-93226992
AX-93226993
AX-93226994
AX-93226995
AX-93226996
AX-93226997
AX-93226999
AX-93227000
AX-93227001
AX-93227002
AX-93227004
AX-93227005
AX-93227006
AX-93227007
AX-93227009
AX-93227010
AX-93227011
AX-93227012
AX-93227013
AX-93227014
AX-93227016
AX-93227017
AX-93227021
AX-93227022
AX-93227023
AX-93227024
AX-93227025
AX-93227026
AX-93227027
AX-93227028
AX-93227029
AX-93227030
AX-93227031
AX-93227032
AX-93227033
AX-93227034
AX-93227035
AX-93227036
AX-93227037
AX-93227039
AX-93227040
AX-93227042
AX-93227043
AX-93227044
AX-93227045
AX-93227047
AX-93227048
AX-93227049
AX-93227050
AX-93227052
AX-93227053
AX-93227054
AX-93227055
AX-93227056
AX-93227057
AX-93227058
AX-93227059
AX-93227060
AX-93227061
AX-93227062
AX-93227063
AX-93227064
AX-93227065
AX-93227066
AX-93227067
AX-93227068
AX-93227069
AX-93227070
AX-93227072
AX-93227073
AX-93227074
AX-93227075
AX-93227076
AX-93227077
AX-93227078
AX-93227080
AX-93227081
AX-93227082
AX-93227083
AX-93227084
AX-93227085
AX-93227087
AX-93227088
AX-93227089
AX-93227090
AX-93227091
AX-93227092
AX-93227093
AX-93227094
AX-93227096
AX-93227097
AX-93227098
AX-93227099
AX-93227100
AX-93227101
AX-93227102
AX-93227103
AX-93227104
AX-93227105
AX-93227109
AX-93227110
AX-93227111
AX-93227112
AX-93227114
AX-93227115
AX-93227116
AX-93227117
AX-93227118
AX-93227119
AX-93227120
AX-93227121
AX-93227122
AX-93227127
AX-93227128
AX-93227129
AX-93227130
AX-93227131
AX-93227133
AX-93227136
AX-93227137
AX-93227138
AX-93227139
AX-93227140
AX-93227141
AX-93227142
AX-93227143
AX-93227144
AX-93227148
AX-93227149
AX-93227153
AX-93227154
AX-93227158
AX-93227159
AX-93227161
AX-93227162
AX-93227163
AX-93227164
AX-93227166
AX-93227167
AX-93227168
AX-93227169
AX-93227170
AX-93227171
AX-93227172
AX-93227173
AX-93227174
AX-93227175
AX-93227177
AX-93227179
AX-93227181
AX-93227182
AX-93227183
AX-93227184
AX-93227185
AX-93227186
AX-93227187
AX-93227189
AX-93227190
AX-93227191
AX-93227192
AX-93227194
AX-93227195
AX-93227196
AX-93227197
AX-93227198
AX-93227199
AX-93227203
AX-93227205
AX-93227206
AX-93227207
AX-93227208
AX-93227209
AX-93227210
AX-93227211
AX-93227212
AX-93227214
AX-93227215
AX-93227216
AX-93227217
AX-93227218
AX-93227219
AX-93227220
AX-93227223
AX-93227224
AX-93227226
AX-93227229
AX-93227230
AX-93227231
AX-93227232
AX-93227233
AX-93227234
AX-93227235
AX-93227236
AX-93227237
AX-93227238
AX-93227239
AX-93227240
AX-93227242
AX-93227243
AX-93227244
AX-93227245
AX-93227246
AX-93227247
AX-93227248
AX-93227249
AX-93227250
AX-93227251
AX-93227253
AX-93227254
AX-93227255
AX-93227256
AX-93227257
AX-93227258
AX-93227259
AX-93227260
AX-93227261
AX-93227262
AX-93227264
AX-93227265
AX-93227266
AX-93227267
AX-93227268
AX-93227272
AX-93227273
AX-93227274
AX-93227275
AX-93227276
AX-93227277
AX-93227278
AX-93227279
AX-93227280
AX-93227281
AX-93227282
AX-93227284
AX-93227285
AX-93227286
AX-93227287
AX-93227289
AX-93227290
AX-93227291
AX-93227292
AX-93227293
AX-93227295
AX-93227297
AX-93227298
AX-93227300
AX-93227301
AX-93227302
AX-93227303
AX-93227305
AX-93227319
AX-93227320
AX-93227322
AX-93227323
AX-93227324
AX-93227327
AX-93227328
AX-93227332
AX-93227333
AX-93227334
AX-93227335
AX-93227336
AX-93227337
AX-93227339
AX-93227340
AX-93227341
AX-93227342
AX-93227343
AX-93227344
AX-93227345
AX-93227346
AX-93227347
AX-93227348
AX-93227350
AX-93227351
AX-93227352
AX-93227353
AX-93227354
AX-93227355
AX-93227356
AX-93227357
AX-93227358
AX-93227359
AX-93227360
AX-93227362
AX-93227364
AX-93227365
AX-93227366
AX-93227367
AX-93227368
AX-93227369
AX-93227370
AX-93227371
AX-93227372
AX-93227373
AX-93227374
AX-93227375
AX-93227376
AX-93227377
AX-93227378
AX-93227379
AX-93227381
AX-93227382
AX-93227383
AX-93227384
AX-93227385
AX-93227387
AX-93227388
AX-93227389
AX-93227390
AX-93227391
AX-93227392
AX-93227393
AX-93227394
AX-93227395
AX-93227396
AX-93227397
AX-93227401
AX-93227402
AX-93227403
AX-93227404
AX-93227405
AX-93227406
AX-93227407
AX-93227408
AX-93227409
AX-93227410
AX-93227411
AX-93227412
AX-93227413
AX-93227414
AX-93227415
AX-93227416
AX-93227417
AX-93227418
AX-93227419
AX-93227420
AX-93227421
AX-93227422
AX-93227423
AX-93227424
AX-93227425
AX-93227426
AX-93227427
AX-93227428
AX-93227429
AX-93227430
AX-93227431
AX-93227432
AX-93227433
AX-93227434
AX-93227435
AX-93227436
AX-93227437
AX-93227438
AX-93227439
AX-93227440
AX-93227441
AX-93227444
AX-93227446
AX-93227447
AX-93227448
AX-93227451
AX-93227452
AX-93227453
AX-93227454
AX-93227455
AX-93227456
AX-93227457
AX-93227458
AX-93227459
AX-93227460
AX-93227461
AX-93227462
AX-93227463
AX-93227464
AX-93227465
AX-93227466
AX-93227467
AX-93227475
AX-93227476
AX-93227477
AX-93227478
AX-93227479
AX-93227480
AX-93227481
AX-93227482
AX-93227483
AX-93227484
AX-93227485
AX-93227486
AX-93227487
AX-93227488
AX-93227489
AX-93227490
AX-93227492
AX-93227493
AX-93227494
AX-93227497
AX-93227498
AX-93227499
AX-93227501
AX-93227502
AX-93227503
AX-93227505
AX-93227507
AX-93227508
AX-93227509
AX-93227511
AX-93227512
AX-93227513
AX-93227514
AX-93227515
AX-93227516
AX-93227517
AX-93227518
AX-93227519
AX-93227520
AX-93227521
AX-93227522
AX-93227524
AX-93227525
AX-93227526
AX-93227527
AX-93227528
AX-93227529
AX-93227530
AX-93227531
AX-93227532
AX-93227533
AX-93227534
AX-93227535
AX-93227536
AX-93227537
AX-93227538
AX-93227539
AX-93227540
AX-93227541
AX-93227542
AX-93227543
AX-93227544
AX-93227545
AX-93227546
AX-93227547
AX-93227548
AX-93227549
AX-93227550
AX-93227551
AX-93227552
AX-93227553
AX-93227555
AX-93227556
AX-93227558
AX-93227559
AX-93227560
AX-93227561
AX-93227563
AX-93227564
AX-93227565
AX-93227566
AX-93227567
AX-93227568
AX-93227569
AX-93227570
AX-93227571
AX-93227574
AX-93227575
AX-93227576
AX-93227577
AX-93227579
AX-93227581
AX-93227582
AX-93227583
AX-93227584
AX-93227585
AX-93227586
AX-93227587
AX-93227588
AX-93227589
AX-93227590
AX-93227591
AX-93227592
AX-93227593
AX-93227594
AX-93227595
AX-93227596
AX-93227599
AX-93227600
AX-93227601
AX-93227602
AX-93227603
AX-93227605
AX-93227606
AX-93227607
AX-93227608
AX-93227611
AX-93227615
AX-93227616
AX-93227617
AX-93227618
AX-93227621
AX-93227622
AX-93227624
AX-93227626
AX-93227630
AX-93227632
AX-93227634
AX-93227635
AX-93227636
AX-93227637
AX-93227638
AX-93227640
AX-93227641
AX-93227642
AX-93227643
AX-93227644
AX-93227645
AX-93227646
AX-93227647
AX-93227648
AX-93227649
AX-93227650
AX-93227651
AX-93227652
AX-93227653
AX-93227654
AX-93227655
AX-93227656
AX-93227657
AX-93227658
AX-93227659
AX-93227660
AX-93227668
AX-93227669
AX-93227670
AX-93227671
AX-93227672
AX-93227673
AX-93227674
AX-93227675
AX-93227676
AX-93227677
AX-93227678
AX-93227680
AX-93227681
AX-93227682
AX-93227683
AX-93227684
AX-93227685
AX-93227686
AX-93227687
AX-93227689
AX-93227690
AX-93227691
AX-93227692
AX-93227694
AX-93227695
AX-93227696
AX-93227697
AX-93227698
AX-93227699
AX-93227700
AX-93227701
AX-93227702
AX-93227703
AX-93227704
AX-93227705
AX-93227706
AX-93227707
AX-93227708
AX-93227709
AX-93227710
AX-93227711
AX-93227713
AX-93227717
AX-93227718
AX-93227720
AX-93227721
AX-93227722
AX-93227723
AX-93227726
AX-93227727
AX-93227728
AX-93227729
AX-93227730
AX-93227732
AX-93227733
AX-93227734
AX-93227735
AX-93227739
AX-93227740
AX-93227741
AX-93227742
AX-93227743
AX-93227744
AX-93227745
AX-93227746
AX-93227747
AX-93227751
AX-93227752
AX-93227753
AX-93227754
AX-93227756
AX-93227757
AX-93227759
AX-93227760
AX-93227761
AX-93227762
AX-93227763
AX-93227764
AX-93227765
AX-93227766
AX-93227767
AX-93227768
AX-93227769
AX-93227770
AX-93227771
AX-93227772
AX-93227773
AX-93227774
AX-93227775
AX-93227776
AX-93227777
AX-93227781
AX-93227783
AX-93227784
AX-93227785
AX-93227786
AX-93227787
AX-93227788
AX-93227790
AX-93227791
AX-93227792
AX-93227794
AX-93227795
AX-93227797
AX-93227798
AX-93227799
AX-93227800
AX-93227801
AX-93227802
AX-93227803
AX-93227804
AX-93227805
AX-93227806
AX-93227809
AX-93227810
AX-93227813
AX-93227815
AX-93227816
AX-93227817
AX-93227818
AX-93227819
AX-93227820
AX-93227821
AX-93227822
AX-93227823
AX-93227824
AX-93227827
AX-93227828
AX-93227829
AX-93227830
AX-93227831
AX-93227832
AX-93227833
AX-93227834
AX-93227835
AX-93227836
AX-93227837
AX-93227838
AX-93227839
AX-93227840
AX-93227841
AX-93227843
AX-93227844
AX-93227845
AX-93227846
AX-93227847
AX-93227849
AX-93227851
AX-93227852
AX-93227853
AX-93227854
AX-93227855
AX-93227857
AX-93227858
AX-93227859
AX-93227860
AX-93227861
AX-93227866
AX-93227869
AX-93227870
AX-93227871
AX-93227872
AX-93227873
AX-93227874
AX-93227875
AX-93227876
AX-93227877
AX-93227878
AX-93227879
AX-93227880
AX-93227881
AX-93227882
AX-93227883
AX-93227884
AX-93227885
AX-93227886
AX-93227887
AX-93227888
AX-93227889
AX-93227890
AX-93227891
AX-93227892
AX-93227893
AX-93227894
AX-93227895
AX-93227896
AX-93227898
AX-93227900
AX-93227901
AX-93227902
AX-93227903
AX-93227904
AX-93227906
AX-93227907
AX-93227908
AX-93227909
AX-93227912
AX-93227914
AX-93227915
AX-93227916
AX-93227918
AX-93227919
AX-93227920
AX-93227921
AX-93227922
AX-93227923
AX-93227924
AX-93227925
AX-93227926
AX-93227927
AX-93227928
AX-93227929
AX-93227930
AX-93227931
AX-93227933
AX-93227934
AX-93227935
AX-93227936
AX-93227938
AX-93227939
AX-93227940
AX-93227941
AX-93227942
AX-93227943
AX-93227944
AX-93227945
AX-93227946
AX-93227947
AX-93227948
AX-93227949
AX-93227950
AX-93227951
AX-93227952
AX-93227954
AX-93227955
AX-93227956
AX-93227957
AX-93227958
AX-93227959
AX-93227960
AX-93227961
AX-93227962
AX-93227963
AX-93227964
AX-93227965
AX-93227966
AX-93227967
AX-93227968
AX-93227969
AX-93227970
AX-93227972
AX-93227973
AX-93227974
AX-93227975
AX-93227977
AX-93227978
AX-93227979
AX-93227980
AX-93227981
AX-93227982
AX-93227983
AX-93227984
AX-93227985
AX-93227986
AX-93227987
AX-93227988
AX-93227989
AX-93227990
AX-93227991
AX-93227992
AX-93227994
AX-93227995
AX-93227996
AX-93227997
AX-93227998
AX-93227999
AX-93228001
AX-93228003
AX-93228004
AX-93228005
AX-93228006
AX-93228007
AX-93228011
AX-93228012
AX-93228013
AX-93228014
AX-93228015
AX-93228016
AX-93228018
AX-93228019
AX-93228021
AX-93228022
AX-93228023
AX-93228024
AX-93228026
AX-93228027
AX-93228028
AX-93228029
AX-93228030
AX-93228031
AX-93228032
AX-93228034
AX-93228035
AX-93228038
AX-93228039
AX-93228040
AX-93228041
AX-93228043
AX-93228045
AX-93228046
AX-93228047
AX-93228048
AX-93228049
AX-93228050
AX-93228051
AX-93228052
AX-93228053
AX-93228054
AX-93228055
AX-93228056
AX-93228058
AX-93228060
AX-93228063
AX-93228064
AX-93228066
AX-93228068
AX-93228069
AX-93228070
AX-93228071
AX-93228072
AX-93228073
AX-93228074
AX-93228076
AX-93228078
AX-93228079
AX-93228080
AX-93228081
AX-93228082
AX-93228083
AX-93228084
AX-93228085
AX-93228086
AX-93228087
AX-93228088
AX-93228089
AX-93228090
AX-93228091
AX-93228092
AX-93228093
AX-93228094
AX-93228095
AX-93228096
AX-93228097
AX-93228098
AX-93228100
AX-93228101
AX-93228102
AX-93228103
AX-93228104
AX-93228105
AX-93228109
AX-93228110
AX-93228111
AX-93228113
AX-93228114
AX-93228116
AX-93228117
AX-93228118
AX-93228119
AX-93228121
AX-93228122
AX-93228123
AX-93228124
AX-93228125
AX-93228127
AX-93228129
AX-93228130
AX-93228131
AX-93228132
AX-93228133
AX-93228134
AX-93228135
AX-93228136
AX-93228137
AX-93228138
AX-93228139
AX-93228140
AX-93228141
AX-93228142
AX-93228143
AX-93228144
AX-93228145
AX-93228146
AX-93228147
AX-93228148
AX-93228149
AX-93228150
AX-93228155
AX-93228157
AX-93228158
AX-93228160
AX-93228161
AX-93228162
AX-93228165
AX-93228166
AX-93228167
AX-93228168
AX-93228171
AX-93228172
AX-93228173
AX-93228174
AX-93228175
AX-93228176
AX-93228177
AX-93228178
AX-93228179
AX-93228180
AX-93228181
AX-93228182
AX-93228183
AX-93228184
AX-93228185
AX-93228186
AX-93228187
AX-93228188
AX-93228189
AX-93228191
AX-93228192
AX-93228193
AX-93228194
AX-93228195
AX-93228196
AX-93228197
AX-93228198
AX-93228199
AX-93228200
AX-93228201
AX-93228203
AX-93228204
AX-93228205
AX-93228206
AX-93228207
AX-93228208
AX-93228209
AX-93228210
AX-93228211
AX-93228213
AX-93228214
AX-93228215
AX-93228216
AX-93228217
AX-93228218
AX-93228219
AX-93228220
AX-93228222
AX-93228223
AX-93228224
AX-93228225
AX-93228226
AX-93228227
AX-93228228
AX-93228229
AX-93228231
AX-93228233
AX-93228234
AX-93228235
AX-93228238
AX-93228239
AX-93228240
AX-93228241
AX-93228242
AX-93228243
AX-93228244
AX-93228245
AX-93228246
AX-93228247
AX-93228249
AX-93228251
AX-93228252
AX-93228253
AX-93228255
AX-93228256
AX-93228257
AX-93228258
AX-93228259
AX-93228261
AX-93228262
AX-93228263
AX-93228265
AX-93228266
AX-93228273
AX-93228274
AX-93228276
AX-93228277
AX-93228278
AX-93228280
AX-93228281
AX-93228282
AX-93228283
AX-93228284
AX-93228285
AX-93228288
AX-93228289
AX-93228290
AX-93228292
AX-93228294
AX-93228296
AX-93228298
AX-93228299
AX-93228300
AX-93228301
AX-93228302
AX-93228303
AX-93228304
AX-93228305
AX-93228307
AX-93228308
AX-93228309
AX-93228311
AX-93228312
AX-93228313
AX-93228314
AX-93228315
AX-93228316
AX-93228317
AX-93228318
AX-93228319
AX-93228320
AX-93228326
AX-93228327
AX-93228328
AX-93228329
AX-93228330
AX-93228331
AX-93228332
AX-93228333
AX-93228334
AX-93228335
AX-93228336
AX-93228337
AX-93228338
AX-93228341
AX-93228342
AX-93228343
AX-93228344
AX-93228345
AX-93228346
AX-93228347
AX-93228348
AX-93228349
AX-93228351
AX-93228352
AX-93228353
AX-93228354
AX-93228355
AX-93228356
AX-93228358
AX-93228360
AX-93228362
AX-93228363
AX-93228364
AX-93228365
AX-93228366
AX-93228369
AX-93228370
AX-93228371
AX-93228373
AX-93228374
AX-93228376
AX-93228377
AX-93228378
AX-93228379
AX-93228380
AX-93228381
AX-93228382
AX-93228383
AX-93228384
AX-93228385
AX-93228386
AX-93228387
AX-93228388
AX-93228389
AX-93228390
AX-93228391
AX-93228392
AX-93228393
AX-93228394
AX-93228395
AX-93228396
AX-93228397
AX-93228398
AX-93228400
AX-93228401
AX-93228405
AX-93228406
AX-93228407
AX-93228408
AX-93228409
AX-93228410
AX-93228411
AX-93228412
AX-93228413
AX-93228414
AX-93228417
AX-93228418
AX-93228420
AX-93228421
AX-93228422
AX-93228423
AX-93228424
AX-93228425
AX-93228427
AX-93228428
AX-93228429
AX-93228430
AX-93228431
AX-93228432
AX-93228433
AX-93228434
AX-93228435
AX-93228436
AX-93228437
AX-93228438
AX-93228439
AX-93228440
AX-93228441
AX-93228442
AX-93228443
AX-93228444
AX-93228445
AX-93228446
AX-93228447
AX-93228448
AX-93228449
AX-93228450
AX-93228451
AX-93228452
AX-93228453
AX-93228457
AX-93228458
AX-93228459
AX-93228460
AX-93228461
AX-93228462
AX-93228464
AX-93228465
AX-93228466
AX-93228467
AX-93228468
AX-93228469
AX-93228470
AX-93228471
AX-93228472
AX-93228473
AX-93228474
AX-93228475
AX-93228476
AX-93228478
AX-93228479
AX-93228480
AX-93228482
AX-93228483
AX-93228484
AX-93228485
AX-93228487
AX-93228488
AX-93228489
AX-93228490
AX-93228491
AX-93228493
AX-93228494
AX-93228495
AX-93228496
AX-93228497
AX-93228498
AX-93228500
AX-93228501
AX-93228502
AX-93228503
AX-93228504
AX-93228505
AX-93228506
AX-93228507
AX-93228508
AX-93228509
AX-93228510
AX-93228511
AX-93228512
AX-93228513
AX-93228514
AX-93228515
AX-93228516
AX-93228517
AX-93228518
AX-93228519
AX-93228520
AX-93228521
AX-93228522
AX-93228523
AX-93228524
AX-93228525
AX-93228526
AX-93228528
AX-93228529
AX-93228530
AX-93228531
AX-93228532
AX-93228533
AX-93228534
AX-93228535
AX-93228536
AX-93228537
AX-93228538
AX-93228539
AX-93228540
AX-93228541
AX-93228542
AX-93228543
AX-93228544
AX-93228545
AX-93228546
AX-93228547
AX-93228548
AX-93228549
AX-93228550
AX-93228551
AX-93228552
AX-93228553
AX-93228554
AX-93228555
AX-93228556
AX-93228557
AX-93228558
AX-93228559
AX-93228561
AX-93228562
AX-93228563
AX-93228565
AX-93228566
AX-93228567
AX-93228568
AX-93228569
AX-93228570
AX-93228571
AX-93228572
AX-93228573
AX-93228575
AX-93228576
AX-93228577
AX-93228579
AX-93228580
AX-93228581
AX-93228582
AX-93228583
AX-93228584
AX-93228585
AX-93228586
AX-93228587
AX-93228588
AX-93228589
AX-93228590
AX-93228591
AX-93228592
AX-93228594
AX-93228595
AX-93228596
AX-93228597
AX-93228598
AX-93228599
AX-93228601
AX-93228602
AX-93228603
AX-93228604
AX-93228605
AX-93228606
AX-93228608
AX-93228609
AX-93228610
AX-93228611
AX-93228612
AX-93228613
AX-93228614
AX-93228615
AX-93228616
AX-93228617
AX-93228618
AX-93228619
AX-93228621
AX-93228622
AX-93228623
AX-93228624
AX-93228626
AX-93228627
AX-93228628
AX-93228629
AX-93228630
AX-93228634
AX-93228635
AX-93228636
AX-93228637
AX-93228638
AX-93228641
AX-93228642
AX-93228644
AX-93228645
AX-93228647
AX-93228648
AX-93228649
AX-93228650
AX-93228651
AX-93228653
AX-93228654
AX-93228655
AX-93228656
AX-93228657
AX-93228658
AX-93228659
AX-93228660
AX-93228661
AX-93228662
AX-93228663
AX-93228664
AX-93228665
AX-93228666
AX-93228667
AX-93228668
AX-93228669
AX-93228670
AX-93228671
AX-93228672
AX-93228673
AX-93228674
AX-93228675
AX-93228676
AX-93228677
AX-93228678
AX-93228679
AX-93228680
AX-93228681
AX-93228682
AX-93228683
AX-93228684
AX-93228685
AX-93228686
AX-93228687
AX-93228688
AX-93228689
AX-93228690
AX-93228691
AX-93228692
AX-93228693
AX-93228694
AX-93228695
AX-93228696
AX-93228697
AX-93228698
AX-93228699
AX-93228700
AX-93228701
AX-93228702
AX-93228703
AX-93228704
AX-93228705
AX-93228706
AX-93228707
AX-93228708
AX-93228709
AX-93228710
AX-93228711
AX-93228712
AX-93228713
AX-93228714
AX-93228715
AX-93228716
AX-93228717
AX-93228718
AX-93228720
AX-93228721
AX-93228722
AX-93228724
AX-93228725
AX-93228726
AX-93228729
AX-93228730
AX-93228731
AX-93228732
AX-93228733
AX-93228736
AX-93228737
AX-93228739
AX-93228740
AX-93228741
AX-93228742
AX-93228743
AX-93228745
AX-93228747
AX-93228748
AX-93228749
AX-93228750
AX-93228751
AX-93228752
AX-93228753
AX-93228754
AX-93228755
AX-93228756
AX-93228758
AX-93228759
AX-93228760
AX-93228761
AX-93228762
AX-93228763
AX-93228764
AX-93228765
AX-93228766
AX-93228769
AX-93228771
AX-93228772
AX-93228773
AX-93228774
AX-93228775
AX-93228776
AX-93228777
AX-93228778
AX-93228779
AX-93228780
AX-93228781
AX-93228782
AX-93228784
AX-93228786
AX-93228787
AX-93228788
AX-93228789
AX-93228790
AX-93228792
AX-93228793
AX-93228794
AX-93228795
AX-93228796
AX-93228797
AX-93228798
AX-93228799
AX-93228800
AX-93228801
AX-93228803
AX-93228804
AX-93228805
AX-93228806
AX-93228807
AX-93228808
AX-93228809
AX-93228810
AX-93228811
AX-93228813
AX-93228814
AX-93228815
AX-93228816
AX-93228817
AX-93228818
AX-93228819
AX-93228820
AX-93228822
AX-93228823
AX-93228824
AX-93228825
AX-93228827
AX-93228828
AX-93228829
AX-93228830
AX-93228832
AX-93228833
AX-93228834
AX-93228835
AX-93228836
AX-93228837
AX-93228838
AX-93228839
AX-93228840
AX-93228841
AX-93228842
AX-93228844
AX-93228845
AX-93228846
AX-93228847
AX-93228848
AX-93228849
AX-93228850
AX-93228851
AX-93228852
AX-93228853
AX-93228855
AX-93228856
AX-93228858
AX-93228859
AX-93228860
AX-93228861
AX-93228862
AX-93228863
AX-93228864
AX-93228865
AX-93228866
AX-93228867
AX-93228868
AX-93228869
AX-93228870
AX-93228871
AX-93228872
AX-93228873
AX-93228874
AX-93228875
AX-93228876
AX-93228878
AX-93228879
AX-93228880
AX-93228881
AX-93228882
AX-93228884
AX-93228885
AX-93228887
AX-93228888
AX-93228889
AX-93228890
AX-93228891
AX-93228892
AX-93228893
AX-93228895
AX-93228896
AX-93228897
AX-93228898
AX-93228899
AX-93228900
AX-93228902
AX-93228903
AX-93228904
AX-93228905
AX-93228907
AX-93228908
AX-93228909
AX-93228910
AX-93228914
AX-93228915
AX-93228916
AX-93228917
AX-93228918
AX-93228920
AX-93228921
AX-93228922
AX-93228923
AX-93228924
AX-93228925
AX-93228926
AX-93228927
AX-93228928
AX-93228929
AX-93228930
AX-93228931
AX-93228932
AX-93228938
AX-93228940
AX-93228941
AX-93228942
AX-93228943
AX-93228944
AX-93228945
AX-93228946
AX-93228947
AX-93228949
AX-93228950
AX-93228951
AX-93228953
AX-93228955
AX-93228956
AX-93228957
AX-93228958
AX-93228959
AX-93228960
AX-93228961
AX-93228962
AX-93228963
AX-93228964
AX-93228965
AX-93228966
AX-93228967
AX-93228968
AX-93228969
AX-93228970
AX-93228971
AX-93228972
AX-93228973
AX-93228974
AX-93228975
AX-93228976
AX-93228977
AX-93228978
AX-93228979
AX-93228980
AX-93228981
AX-93228983
AX-93228984
AX-93228985
AX-93228986
AX-93228987
AX-93228988
AX-93228989
AX-93228990
AX-93228991
AX-93228992
AX-93228993
AX-93228994
AX-93228995
AX-93228996
AX-93228997
AX-93228998
AX-93228999
AX-93229000
AX-93229004
AX-93229005
AX-93229006
AX-93229007
AX-93229008
AX-93229009
AX-93229010
AX-93229011
AX-93229012
AX-93229013
AX-93229014
AX-93229015
AX-93229016
AX-93229017
AX-93229018
AX-93229019
AX-93229020
AX-93229021
AX-93229022
AX-93229025
AX-93229026
AX-93229027
AX-93229028
AX-93229030
AX-93229031
AX-93229032
AX-93229033
AX-93229034
AX-93229035
AX-93229036
AX-93229037
AX-93229038
AX-93229039
AX-93229040
AX-93229041
AX-93229042
AX-93229043
AX-93229044
AX-93229045
AX-93229046
AX-93229047
AX-93229048
AX-93229049
AX-93229050
AX-93229052
AX-93229053
AX-93229054
AX-93229057
AX-93229058
AX-93229060
AX-93229061
AX-93229062
AX-93229064
AX-93229065
AX-93229066
AX-93229067
AX-93229068
AX-93229069
AX-93229070
AX-93229072
AX-93229077
AX-93229078
AX-93229079
AX-93229080
AX-93229081
AX-93229082
AX-93229083
AX-93229084
AX-93229085
AX-93229086
AX-93229087
AX-93229088
AX-93229089
AX-93229090
AX-93229091
AX-93229092
AX-93229093
AX-93229094
AX-93229095
AX-93229096
AX-93229097
AX-93229098
AX-93229100
AX-93229101
AX-93229102
AX-93229103
AX-93229104
AX-93229105
AX-93229106
AX-93229107
AX-93229108
AX-93229109
AX-93229110
AX-93229113
AX-93229114
AX-93229116
AX-93229117
AX-93229118
AX-93229119
AX-93229120
AX-93229121
AX-93229122
AX-93229128
AX-93229129
AX-93229130
AX-93229131
AX-93229132
AX-93229133
AX-93229134
AX-93229135
AX-93229137
AX-93229138
AX-93229139
AX-93229140
AX-93229141
AX-93229142
AX-93229143
AX-93229144
AX-93229145
AX-93229146
AX-93229148
AX-93229151
AX-93229152
AX-93229154
AX-93229155
AX-93229156
AX-93229157
AX-93229158
AX-93229159
AX-93229160
AX-93229161
AX-93229162
AX-93229163
AX-93229164
AX-93229166
AX-93229167
AX-93229168
AX-93229169
AX-93229176
AX-93229177
AX-93229178
AX-93229179
AX-93229182
AX-93229183
AX-93229184
AX-93229185
AX-93229186
AX-93229187
AX-93229188
AX-93229189
AX-93229190
AX-93229191
AX-93229192
AX-93229193
AX-93229194
AX-93229196
AX-93229202
AX-93229207
AX-93229208
AX-93229209
AX-93229210
AX-93229211
AX-93229213
AX-93229214
AX-93229215
AX-93229217
AX-93229218
AX-93229219
AX-93229220
AX-93229221
AX-93229222
AX-93229224
AX-93229225
AX-93229227
AX-93229228
AX-93229229
AX-93229230
AX-93229231
AX-93229233
AX-93229234
AX-93229238
AX-93229239
AX-93229240
AX-93229241
AX-93229243
AX-93229245
AX-93229247
AX-93229248
AX-93229249
AX-93229250
AX-93229251
AX-93229252
AX-93229253
AX-93229254
AX-93229255
AX-93229257
AX-93229258
AX-93229259
AX-93229260
AX-93229261
AX-93229262
AX-93229263
AX-93229265
AX-93229266
AX-93229267
AX-93229270
AX-93229272
AX-93229274
AX-93229275
AX-93229276
AX-93229277
AX-93229278
AX-93229280
AX-93229287
AX-93229288
AX-93229290
AX-93229292
AX-93229293
AX-93229294
AX-93229295
AX-93229296
AX-93229297
AX-93229298
AX-93229301
AX-93229303
AX-93229304
AX-93229307
AX-93229309
AX-93229311
AX-93229313
AX-93229314
AX-93229315
AX-93229316
AX-93229320
AX-93229321
AX-93229323
AX-93229324
AX-93229325
AX-93229326
AX-93229327
AX-93229328
AX-93229329
AX-93229331
AX-93229332
AX-93229334
AX-93229335
AX-93229336
AX-93229337
AX-93229338
AX-93229339
AX-93229340
AX-93229341
AX-93229342
AX-93229343
AX-93229345
AX-93229346
AX-93229347
AX-93229348
AX-93229350
AX-93229352
AX-93229353
AX-93229355
AX-93229356
AX-93229357
AX-93229358
AX-93229359
AX-93229360
AX-93229361
AX-93229362
AX-93229364
AX-93229365
AX-93229367
AX-93229368
AX-93229371
AX-93229372
AX-93229373
AX-93229374
AX-93229375
AX-93229376
AX-93229377
AX-93229378
AX-93229379
AX-93229380
AX-93229383
AX-93229384
AX-93229387
AX-93229388
AX-93229389
AX-93229390
AX-93229391
AX-93229393
AX-93229395
AX-93229396
AX-93229397
AX-93229398
AX-93229399
AX-93229400
AX-93229401
AX-93229402
AX-93229403
AX-93229404
AX-93229405
AX-93229406
AX-93229407
AX-93229408
AX-93229409
AX-93229410
AX-93229411
AX-93229412
AX-93229413
AX-93229414
AX-93229415
AX-93229416
AX-93229417
AX-93229419
AX-93229420
AX-93229422
AX-93229423
AX-93229424
AX-93229426
AX-93229427
AX-93229428
AX-93229429
AX-93229431
AX-93229432
AX-93229433
AX-93229434
AX-93229435
AX-93229436
AX-93229437
AX-93229438
AX-93229439
AX-93229440
AX-93229441
AX-93229442
AX-93229443
AX-93229444
AX-93229445
AX-93229446
AX-93229448
AX-93229450
AX-93229451
AX-93229452
AX-93229453
AX-93229454
AX-93229455
AX-93229457
AX-93229458
AX-93229459
AX-93229460
AX-93229461
AX-93229462
AX-93229463
AX-93229464
AX-93229465
AX-93229471
AX-93229472
AX-93229473
AX-93229477
AX-93229478
AX-93229479
AX-93229480
AX-93229481
AX-93229482
AX-93229483
AX-93229484
AX-93229486
AX-93229487
AX-93229488
AX-93229489
AX-93229490
AX-93229491
AX-93229492
AX-93229493
AX-93229494
AX-93229495
AX-93229496
AX-93229497
AX-93229498
AX-93229500
AX-93229501
AX-93229502
AX-93229503
AX-93229504
AX-93229505
AX-93229506
AX-93229507
AX-93229508
AX-93229509
AX-93229510
AX-93229511
AX-93229512
AX-93229513
AX-93229514
AX-93229515
AX-93229516
AX-93229517
AX-93229519
AX-93229520
AX-93229521
AX-93229522
AX-93229523
AX-93229524
AX-93229525
AX-93229528
AX-93229533
AX-93229534
AX-93229535
AX-93229536
AX-93229537
AX-93229539
AX-93229540
AX-93229541
AX-93229542
AX-93229543
AX-93229544
AX-93229545
AX-93229546
AX-93229547
AX-93229548
AX-93229549
AX-93229550
AX-93229551
AX-93229552
AX-93229553
AX-93229554
AX-93229555
AX-93229556
AX-93229557
AX-93229558
AX-93229559
AX-93229560
AX-93229561
AX-93229562
AX-93229563
AX-93229564
AX-93229565
AX-93229566
AX-93229567
AX-93229569
AX-93229570
AX-93229571
AX-93229572
AX-93229573
AX-93229574
AX-93229576
AX-93229577
AX-93229579
AX-93229580
AX-93229581
AX-93229582
AX-93229584
AX-93229585
AX-93229586
AX-93229587
AX-93229588
AX-93229589
AX-93229590
AX-93229591
AX-93229592
AX-93229593
AX-93229594
AX-93229595
AX-93229597
AX-93229599
AX-93229600
AX-93229601
AX-93229602
AX-93229605
AX-93229606
AX-93229607
AX-93229608
AX-93229609
AX-93229610
AX-93229611
AX-93229612
AX-93229613
AX-93229615
AX-93229616
AX-93229617
AX-93229618
AX-93229619
AX-93229620
AX-93229621
AX-93229622
AX-93229624
AX-93229625
AX-93229626
AX-93229627
AX-93229628
AX-93229629
AX-93229630
AX-93229632
AX-93229633
AX-93229634
AX-93229636
AX-93229637
AX-93229638
AX-93229639
AX-93229640
AX-93229641
AX-93229642
AX-93229643
AX-93229644
AX-93229645
AX-93229646
AX-93229647
AX-93229648
AX-93229649
AX-93229650
AX-93229651
AX-93229652
AX-93229653
AX-93229654
AX-93229655
AX-93229656
AX-93229657
AX-93229658
AX-93229659
AX-93229660
AX-93229661
AX-93229662
AX-93229663
AX-93229664
AX-93229665
AX-93229668
AX-93229670
AX-93229671
AX-93229672
AX-93229673
AX-93229674
AX-93229676
AX-93229677
AX-93229678
AX-93229679
AX-93229680
AX-93229681
AX-93229682
AX-93229683
AX-93229684
AX-93229685
AX-93229686
AX-93229687
AX-93229688
AX-93229689
AX-93229690
AX-93229691
AX-93229693
AX-93229694
AX-93229695
AX-93229698
AX-93229700
AX-93229701
AX-93229703
AX-93229704
AX-93229705
AX-93229706
AX-93229707
AX-93229709
AX-93229710
AX-93229711
AX-93229712
AX-93229713
AX-93229714
AX-93229715
AX-93229716
AX-93229717
AX-93229718
AX-93229719
AX-93229721
AX-93229722
AX-93229724
AX-93229725
AX-93229727
AX-93229731
AX-93229733
AX-93229735
AX-93229736
AX-93229737
AX-93229738
AX-93229739
AX-93229740
AX-93229745
AX-93229746
AX-93229748
AX-93229749
AX-93229750
AX-93229751
AX-93229752
AX-93229753
AX-93229754
AX-93229756
AX-93229757
AX-93229758
AX-93229759
AX-93229760
AX-93229761
AX-93229762
AX-93229764
AX-93229765
AX-93229766
AX-93229767
AX-93229768
AX-93229769
AX-93229772
AX-93229773
AX-93229777
AX-93229779
AX-93229780
AX-93229781
AX-93229782
AX-93229783
AX-93229785
AX-93229786
AX-93229788
AX-93229791
AX-93229792
AX-93229794
AX-93229796
AX-93229798
AX-93229799
AX-93229800
AX-93229801
AX-93229802
AX-93229803
AX-93229804
AX-93229806
AX-93229807
AX-93229808
AX-93229809
AX-93229810
AX-93229811
AX-93229812
AX-93229813
AX-93229814
AX-93229816
AX-93229817
AX-93229818
AX-93229820
AX-93229821
AX-93229822
AX-93229823
AX-93229825
AX-93229826
AX-93229827
AX-93229828
AX-93229831
AX-93229832
AX-93229833
AX-93229834
AX-93229836
AX-93229837
AX-93229838
AX-93229839
AX-93229840
AX-93229841
AX-93229842
AX-93229843
AX-93229844
AX-93229845
AX-93229846
AX-93229847
AX-93229848
AX-93229849
AX-93229850
AX-93229851
AX-93229852
AX-93229853
AX-93229854
AX-93229855
AX-93229857
AX-93229858
AX-93229859
AX-93229860
AX-93229861
AX-93229862
AX-93229863
AX-93229864
AX-93229865
AX-93229867
AX-93229869
AX-93229870
AX-93229871
AX-93229872
AX-93229873
AX-93229874
AX-93229875
AX-93229876
AX-93229877
AX-93229878
AX-93229879
AX-93229882
AX-93229883
AX-93229884
AX-93229885
AX-93229886
AX-93229887
AX-93229889
AX-93229890
AX-93229891
AX-93229892
AX-93229893
AX-93229894
AX-93229895
AX-93229896
AX-93229897
AX-93229898
AX-93229899
AX-93229900
AX-93229901
AX-93229902
AX-93229903
AX-93229908
AX-93229909
AX-93229910
AX-93229911
AX-93229915
AX-93229916
AX-93229917
AX-93229918
AX-93229919
AX-93229921
AX-93229922
AX-93229923
AX-93229924
AX-93229925
AX-93229926
AX-93229927
AX-93229928
AX-93229929
AX-93229930
AX-93229931
AX-93229932
AX-93229933
AX-93229934
AX-93229935
AX-93229936
AX-93229937
AX-93229938
AX-93229939
AX-93229940
AX-93229941
AX-93229942
AX-93229943
AX-93229944
AX-93229945
AX-93229946
AX-93229947
AX-93229948
AX-93229949
AX-93229950
AX-93229951
AX-93229952
AX-93229953
AX-93229954
AX-93229955
AX-93229956
AX-93229957
AX-93229958
AX-93229959
AX-93229960
AX-93229961
AX-93229962
AX-93229963
AX-93229964
AX-93229965
AX-93229966
AX-93229967
AX-93229968
AX-93229969
AX-93229971
AX-93229973
AX-93229974
AX-93229975
AX-93229976
AX-93229977
AX-93229978
AX-93229979
AX-93229980
AX-93229981
AX-93229982
AX-93229983
AX-93229984
AX-93229985
AX-93229986
AX-93229987
AX-93229988
AX-93229989
AX-93229990
AX-93229991
AX-93229992
AX-93229993
AX-93229994
AX-93229995
AX-93229996
AX-93229997
AX-93229998
AX-93229999
AX-93230000
AX-93230001
AX-93230002
AX-93230003
AX-93230004
AX-93230005
AX-93230006
AX-93230007
AX-93230008
AX-93230009
AX-93230010
AX-93230011
AX-93230012
AX-93230013
AX-93230014
AX-93230015
AX-93230016
AX-93230017
AX-93230018
AX-93230019
AX-93230020
AX-93230021
AX-93230022
AX-93230023
AX-93230024
AX-93230025
AX-93230026
AX-93230027
AX-93230028
AX-93230029
AX-93230030
AX-93230031
AX-93230032
AX-93230033
AX-93230034
AX-93230035
AX-93230036
AX-93230037
AX-93230038
AX-93230039
AX-93230040
AX-93230041
AX-93230042
AX-93230043
AX-93230044
AX-93230045
AX-93230046
AX-93230047
AX-93230048
AX-93230049
AX-93230050
AX-93230051
AX-93230052
AX-93230053
AX-93230054
AX-93230055
AX-93230056
AX-93230057
AX-93230058
AX-93230059
AX-93230060
AX-93230061
AX-93230062
AX-93230063
AX-93230064
AX-93230067
AX-93230069
AX-93230070
AX-93230072
AX-93230074
AX-93230078
AX-93230079
AX-93230080
AX-93230082
AX-93230083
AX-93230084
AX-93230085
AX-93230086
AX-93230087
AX-93230088
AX-93230089
AX-93230090
AX-93230091
AX-93230092
AX-93230093
AX-93230094
AX-93230095
AX-93230096
AX-93230097
AX-93230098
AX-93230100
AX-93230101
AX-93230102
AX-93230103
AX-93230104
AX-93230105
AX-93230106
AX-93230107
AX-93230108
AX-93230109
AX-93230110
AX-93230111
AX-93230113
AX-93230114
AX-93230115
AX-93230116
AX-93230117
AX-93230118
AX-93230119
AX-93230120
AX-93230121
AX-93230137
AX-93230138
AX-93230141
AX-93230142
AX-93230143
AX-93230144
AX-93230145
AX-93230146
AX-93230147
AX-93230148
AX-93230149
AX-93230150
AX-93230151
AX-93230152
AX-93230153
AX-93230154
AX-93230155
AX-93230156
AX-93230158
AX-93230159
AX-93230160
AX-93230161
AX-93230162
AX-93230163
AX-93230165
AX-93230166
AX-93230167
AX-93230168
AX-93230169
AX-93230170
AX-93230171
AX-93230172
AX-93230173
AX-93230175
AX-93230176
AX-93230177
AX-93230179
AX-93230180
AX-93230181
AX-93230182
AX-93230183
AX-93230184
AX-93230185
AX-93230186
AX-93230187
AX-93230188
AX-93230189
AX-93230190
AX-93230191
AX-93230192
AX-93230193
AX-93230194
AX-93230196
AX-93230197
AX-93230198
AX-93230199
AX-93230200
AX-93230201
AX-93230202
AX-93230203
AX-93230204
AX-93230205
AX-93230206
AX-93230207
AX-93230208
AX-93230211
AX-93230213
AX-93230215
AX-93230217
AX-93230220
AX-93230221
AX-93230222
AX-93230223
AX-93230224
AX-93230225
AX-93230226
AX-93230227
AX-93230228
AX-93230229
AX-93230231
AX-93230232
AX-93230234
AX-93230235
AX-93230236
AX-93230237
AX-93230238
AX-93230239
AX-93230242
AX-93230244
AX-93230245
AX-93230246
AX-93230247
AX-93230250
AX-93230251
AX-93230252
AX-93230253
AX-93230254
AX-93230255
AX-93230261
AX-93230262
AX-93230263
AX-93230264
AX-93230265
AX-93230266
AX-93230267
AX-93230268
AX-93230269
AX-93230270
AX-93230271
AX-93230273
AX-93230274
AX-93230275
AX-93230276
AX-93230277
AX-93230278
AX-93230279
AX-93230280
AX-93230281
AX-93230282
AX-93230284
AX-93230288
AX-93230289
AX-93230290
AX-93230291
AX-93230294
AX-93230296
AX-93230297
AX-93230299
AX-93230302
AX-93230303
AX-93230304
AX-93230305
AX-93230306
AX-93230307
AX-93230308
AX-93230309
AX-93230310
AX-93230311
AX-93230314
AX-93230315
AX-93230316
AX-93230318
AX-93230319
AX-93230320
AX-93230322
AX-93230323
AX-93230324
AX-93230325
AX-93230326
AX-93230327
AX-93230328
AX-93230329
AX-93230330
AX-93230331
AX-93230332
AX-93230333
AX-93230334
AX-93230335
AX-93230336
AX-93230337
AX-93230338
AX-93230339
AX-93230340
AX-93230341
AX-93230342
AX-93230343
AX-93230345
AX-93230346
AX-93230347
AX-93230348
AX-93230349
AX-93230350
AX-93230351
AX-93230352
AX-93230354
AX-93230355
AX-93230356
AX-93230357
AX-93230358
AX-93230359
AX-93230360
AX-93230362
AX-93230366
AX-93230367
AX-93230369
AX-93230370
AX-93230371
AX-93230372
AX-93230375
AX-93230376
AX-93230379
AX-93230380
AX-93230381
AX-93230382
AX-93230383
AX-93230384
AX-93230385
AX-93230386
AX-93230387
AX-93230388
AX-93230389
AX-93230390
AX-93230391
AX-93230393
AX-93230394
AX-93230395
AX-93230396
AX-93230397
AX-93230398
AX-93230399
AX-93230400
AX-93230401
AX-93230402
AX-93230403
AX-93230404
AX-93230405
AX-93230406
AX-93230407
AX-93230408
AX-93230409
AX-93230410
AX-93230411
AX-93230413
AX-93230415
AX-93230416
AX-93230417
AX-93230418
AX-93230419
AX-93230420
AX-93230421
AX-93230422
AX-93230423
AX-93230424
AX-93230425
AX-93230426
AX-93230427
AX-93230428
AX-93230429
AX-93230431
AX-93230433
AX-93230434
AX-93230435
AX-93230436
AX-93230437
AX-93230438
AX-93230439
AX-93230440
AX-93230441
AX-93230442
AX-93230443
AX-93230444
AX-93230445
AX-93230446
AX-93230447
AX-93230448
AX-93230449
AX-93230450
AX-93230452
AX-93230454
AX-93230455
AX-93230456
AX-93230457
AX-93230458
AX-93230459
AX-93230460
AX-93230461
AX-93230462
AX-93230464
AX-93230465
AX-93230466
AX-93230467
AX-93230468
AX-93230469
AX-93230470
AX-93230471
AX-93230472
AX-93230474
AX-93230475
AX-93230476
AX-93230477
AX-93230478
AX-93230479
AX-93230481
AX-93230482
AX-93230483
AX-93230484
AX-93230485
AX-93230486
AX-93230487
AX-93230488
AX-93230489
AX-93230490
AX-93230491
AX-93230492
AX-93230493
AX-93230494
AX-93230495
AX-93230496
AX-93230497
AX-93230501
AX-93230502
AX-93230503
AX-93230504
AX-93230505
AX-93230506
AX-93230507
AX-93230508
AX-93230509
AX-93230510
AX-93230511
AX-93230512
AX-93230513
AX-93230514
AX-93230515
AX-93230516
AX-93230517
AX-93230519
AX-93230520
AX-93230521
AX-93230522
AX-93230523
AX-93230524
AX-93230525
AX-93230526
AX-93230529
AX-93230530
AX-93230531
AX-93230534
AX-93230535
AX-93230538
AX-93230540
AX-93230541
AX-93230542
AX-93230543
AX-93230546
AX-93230547
AX-93230548
AX-93230549
AX-93230550
AX-93230551
AX-93230552
AX-93230554
AX-93230555
AX-93230556
AX-93230557
AX-93230558
AX-93230562
AX-93230563
AX-93230564
AX-93230565
AX-93230566
AX-93230567
AX-93230568
AX-93230570
AX-93230571
AX-93230572
AX-93230573
AX-93230574
AX-93230575
AX-93230576
AX-93230577
AX-93230578
AX-93230579
AX-93230580
AX-93230581
AX-93230582
AX-93230583
AX-93230584
AX-93230585
AX-93230586
AX-93230587
AX-93230588
AX-93230589
AX-93230590
AX-93230591
AX-93230592
AX-93230593
AX-93230594
AX-93230596
AX-93230597
AX-93230598
AX-93230600
AX-93230601
AX-93230602
AX-93230605
AX-93230606
AX-93230607
AX-93230609
AX-93230613
AX-93230616
AX-93230617
AX-93230618
AX-93230619
AX-93230620
AX-93230621
AX-93230622
AX-93230623
AX-93230624
AX-93230625
AX-93230627
AX-93230628
AX-93230629
AX-93230630
AX-93230633
AX-93230634
AX-93230635
AX-93230636
AX-93230637
AX-93230638
AX-93230639
AX-93230640
AX-93230641
AX-93230642
AX-93230643
AX-93230644
AX-93230645
AX-93230646
AX-93230647
AX-93230648
AX-93230649
AX-93230650
AX-93230651
AX-93230652
AX-93230655
AX-93230656
AX-93230657
AX-93230658
AX-93230659
AX-93230660
AX-93230661
AX-93230662
AX-93230663
AX-93230664
AX-93230665
AX-93230666
AX-93230667
AX-93230668
AX-93230671
AX-93230672
AX-93230673
AX-93230674
AX-93230679
AX-93230680
AX-93230682
AX-93230683
AX-93230684
AX-93230685
AX-93230686
AX-93230687
AX-93230688
AX-93230689
AX-93230691
AX-93230693
AX-93230694
AX-93230695
AX-93230696
AX-93230697
AX-93230698
AX-93230700
AX-93230701
AX-93230702
AX-93230703
AX-93230704
AX-93230705
AX-93230707
AX-93230708
AX-93230710
AX-93230711
AX-93230712
AX-93230713
AX-93230714
AX-93230715
AX-93230716
AX-93230717
AX-93230719
AX-93230720
AX-93230721
AX-93230722
AX-93230723
AX-93230724
AX-93230725
AX-93230726
AX-93230727
AX-93230729
AX-93230730
AX-93230731
AX-93230732
AX-93230733
AX-93230735
AX-93230736
AX-93230737
AX-93230738
AX-93230739
AX-93230741
AX-93230742
AX-93230743
AX-93230744
AX-93230746
AX-93230747
AX-93230748
AX-93230749
AX-93230750
AX-93230751
AX-93230763
AX-93230766
AX-93230767
AX-93230768
AX-93230769
AX-93230770
AX-93230771
AX-93230772
AX-93230773
AX-93230774
AX-93230775
AX-93230777
AX-93230778
AX-93230779
AX-93230780
AX-93230781
AX-93230782
AX-93230783
AX-93230784
AX-93230785
AX-93230786
AX-93230787
AX-93230788
AX-93230789
AX-93230790
AX-93230792
AX-93230793
AX-93230794
AX-93230795
AX-93230796
AX-93230797
AX-93230798
AX-93230800
AX-93230801
AX-93230802
AX-93230803
AX-93230804
AX-93230805
AX-93230806
AX-93230807
AX-93230808
AX-93230809
AX-93230810
AX-93230811
AX-93230812
AX-93230813
AX-93230814
AX-93230815
AX-93230816
AX-93230818
AX-93230819
AX-93230820
AX-93230821
AX-93230822
AX-93230823
AX-93230824
AX-93230825
AX-93230826
AX-93230827
AX-93230828
AX-93230829
AX-93230830
AX-93230832
AX-93230833
AX-93230836
AX-93230837
AX-93230838
AX-93230839
AX-93230840
AX-93230841
AX-93230842
AX-93230844
AX-93230845
AX-93230846
AX-93230847
AX-93230848
AX-93230849
AX-93230850
AX-93230851
AX-93230852
AX-93230853
AX-93230854
AX-93230855
AX-93230856
AX-93230857
AX-93230858
AX-93230859
AX-93230860
AX-93230861
AX-93230862
AX-93230863
AX-93230864
AX-93230865
AX-93230866
AX-93230867
AX-93230868
AX-93230869
AX-93230870
AX-93230871
AX-93230872
AX-93230874
AX-93230875
AX-93230876
AX-93230877
AX-93230878
AX-93230879
AX-93230880
AX-93230881
AX-93230882
AX-93230883
AX-93230884
AX-93230885
AX-93230886
AX-93230887
AX-93230888
AX-93230889
AX-93230890
AX-93230891
AX-93230892
AX-93230893
AX-93230894
AX-93230895
AX-93230896
AX-93230897
AX-93230898
AX-93230900
AX-93230901
AX-93230902
AX-93230903
AX-93230904
AX-93230906
AX-93230907
AX-93230908
AX-93230909
AX-93230910
AX-93230911
AX-93230912
AX-93230913
AX-93230914
AX-93230915
AX-93230916
AX-93230917
AX-93230919
AX-93230920
AX-93230921
AX-93230922
AX-93230923
AX-93230925
AX-93230926
AX-93230927
AX-93230928
AX-93230930
AX-93230931
AX-93230932
AX-93230935
AX-93230936
AX-93230937
AX-93230938
AX-93230939
AX-93230941
AX-93230942
AX-93230944
AX-93230945
AX-93230946
AX-93230947
AX-93230948
AX-93230949
AX-93230950
AX-93230951
AX-93230953
AX-93230954
AX-93230955
AX-93230956
AX-93230957
AX-93230959
AX-93230960
AX-93230961
AX-93230962
AX-93230964
AX-93230965
AX-93230967
AX-93230968
AX-93230969
AX-93230970
AX-93230971
AX-93230972
AX-93230973
AX-93230974
AX-93230975
AX-93230976
AX-93230977
AX-93230980
AX-93230983
AX-93230984
AX-93230985
AX-93230986
AX-93230987
AX-93230988
AX-93230989
AX-93230990
AX-93230991
AX-93230992
AX-93230993
AX-93230994
AX-93230995
AX-93230996
AX-93230997
AX-93230998
AX-93230999
AX-93231003
AX-93231004
AX-93231005
AX-93231006
AX-93231007
AX-93231015
AX-93231019
AX-93231022
AX-93231023
AX-93231024
AX-93231025
AX-93231026
AX-93231027
AX-93231028
AX-93231029
AX-93231030
AX-93231032
AX-93231033
AX-93231034
AX-93231035
AX-93231036
AX-93231037
AX-93231038
AX-93231039
AX-93231040
AX-93231041
AX-93231042
AX-93231043
AX-93231044
AX-93231045
AX-93231047
AX-93231048
AX-93231049
AX-93231050
AX-93231052
AX-93231053
AX-93231054
AX-93231055
AX-93231056
AX-93231057
AX-93231059
AX-93231060
AX-93231061
AX-93231062
AX-93231063
AX-93231064
AX-93231065
AX-93231066
AX-93231067
AX-93231068
AX-93231069
AX-93231071
AX-93231072
AX-93231073
AX-93231074
AX-93231076
AX-93231077
AX-93231078
AX-93231079
AX-93231080
AX-93231081
AX-93231082
AX-93231085
AX-93231086
AX-93231087
AX-93231088
AX-93231089
AX-93231090
AX-93231091
AX-93231092
AX-93231093
AX-93231094
AX-93231095
AX-93231096
AX-93231097
AX-93231098
AX-93231099
AX-93231102
AX-93231104
AX-93231106
AX-93231107
AX-93231108
AX-93231110
AX-93231111
AX-93231112
AX-93231116
AX-93231117
AX-93231119
AX-93231123
AX-93231125
AX-93231127
AX-93231128
AX-93231129
AX-93231130
AX-93231131
AX-93231132
AX-93231133
AX-93231134
AX-93231135
AX-93231136
AX-93231137
AX-93231138
AX-93231139
AX-93231140
AX-93231141
AX-93231148
AX-93231149
AX-93231151
AX-93231152
AX-93231153
AX-93231154
AX-93231171
AX-93231173
AX-93231174
AX-93231175
AX-93231176
AX-93231177
AX-93231178
AX-93231179
AX-93231180
AX-93231181
AX-93231182
AX-93231183
AX-93231184
AX-93231185
AX-93231186
AX-93231187
AX-93231188
AX-93231189
AX-93231190
AX-93231191
AX-93231193
AX-93231195
AX-93231196
AX-93231197
AX-93231198
AX-93231199
AX-93231201
AX-93231203
AX-93231204
AX-93231205
AX-93231206
AX-93231209
AX-93231210
AX-93231211
AX-93231212
AX-93231213
AX-93231214
AX-93231215
AX-93231217
AX-93231218
AX-93231219
AX-93231220
AX-93231221
AX-93231223
AX-93231224
AX-93231226
AX-93231227
AX-93231229
AX-93231230
AX-93231231
AX-93231232
AX-93231233
AX-93231234
AX-93231235
AX-93231239
AX-93231240
AX-93231241
AX-93231242
AX-93231243
AX-93231244
AX-93231248
AX-93231250
AX-93231251
AX-93231252
AX-93231253
AX-93231255
AX-93231256
AX-93231257
AX-93231258
AX-93231259
AX-93231261
AX-93231262
AX-93231263
AX-93231265
AX-93231266
AX-93231268
AX-93231269
AX-93231270
AX-93231271
AX-93231272
AX-93231273
AX-93231274
AX-93231275
AX-93231277
AX-93231278
AX-93231279
AX-93231280
AX-93231281
AX-93231282
AX-93231285
AX-93231286
AX-93231287
AX-93231288
AX-93231289
AX-93231290
AX-93231291
AX-93231292
AX-93231293
AX-93231294
AX-93231295
AX-93231296
AX-93231298
AX-93231299
AX-93231300
AX-93231301
AX-93231302
AX-93231304
AX-93231305
AX-93231306
AX-93231307
AX-93231308
AX-93231309
AX-93231310
AX-93231311
AX-93231312
AX-93231315
AX-93231318
AX-93231320
AX-93231321
AX-93231322
AX-93231323
AX-93231329
AX-93231331
AX-93231333
AX-93231335
AX-93231336
AX-93231337
AX-93231338
AX-93231339
AX-93231340
AX-93231341
AX-93231343
AX-93231344
AX-93231345
AX-93231346
AX-93231347
AX-93231348
AX-93231349
AX-93231350
AX-93231351
AX-93231352
AX-93231353
AX-93231354
AX-93231355
AX-93231356
AX-93231358
AX-93231359
AX-93231361
AX-93231362
AX-93231364
AX-93231366
AX-93231367
AX-93231368
AX-93231369
AX-93231370
AX-93231371
AX-93231372
AX-93231373
AX-93231374
AX-93231375
AX-93231376
AX-93231377
AX-93231378
AX-93231379
AX-93231380
AX-93231381
AX-93231382
AX-93231383
AX-93231384
AX-93231385
AX-93231386
AX-93231389
AX-93231390
AX-93231392
AX-93231393
AX-93231396
AX-93231397
AX-93231398
AX-93231399
AX-93231400
AX-93231401
AX-93231403
AX-93231404
AX-93231405
AX-93231406
AX-93231407
AX-93231408
AX-93231409
AX-93231410
AX-93231411
AX-93231412
AX-93231414
AX-93231415
AX-93231416
AX-93231417
AX-93231418
AX-93231419
AX-93231421
AX-93231423
AX-93231424
AX-93231425
AX-93231426
AX-93231427
AX-93231428
AX-93231429
AX-93231430
AX-93231432
AX-93231433
AX-93231434
AX-93231435
AX-93231437
AX-93231438
AX-93231439
AX-93231440
AX-93231441
AX-93231442
AX-93231443
AX-93231444
AX-93231445
AX-93231446
AX-93231447
AX-93231448
AX-93231449
AX-93231450
AX-93231451
AX-93231452
AX-93231453
AX-93231454
AX-93231455
AX-93231456
AX-93231458
AX-93231460
AX-93231461
AX-93231462
AX-93231465
AX-93231466
AX-93231467
AX-93231468
AX-93231469
AX-93231470
AX-93231471
AX-93231472
AX-93231473
AX-93231474
AX-93231475
AX-93231476
AX-93231477
AX-93231479
AX-93231480
AX-93231482
AX-93231486
AX-93231487
AX-93231489
AX-93231490
AX-93231491
AX-93231492
AX-93231494
AX-93231495
AX-93231496
AX-93231497
AX-93231498
AX-93231499
AX-93231500
AX-93231501
AX-93231502
AX-93231503
AX-93231504
AX-93231505
AX-93231506
AX-93231507
AX-93231508
AX-93231509
AX-93231510
AX-93231511
AX-93231512
AX-93231514
AX-93231515
AX-93231516
AX-93231517
AX-93231519
AX-93231520
AX-93231522
AX-93231523
AX-93231524
AX-93231525
AX-93231526
AX-93231527
AX-93231529
AX-93231530
AX-93231531
AX-93231532
AX-93231533
AX-93231534
AX-93231535
AX-93231536
AX-93231537
AX-93231538
AX-93231539
AX-93231540
AX-93231543
AX-93231544
AX-93231545
AX-93231546
AX-93231548
AX-93231549
AX-93231550
AX-93231551
AX-93231552
AX-93231553
AX-93231554
AX-93231556
AX-93231557
AX-93231558
AX-93231559
AX-93231560
AX-93231561
AX-93231562
AX-93231563
AX-93231564
AX-93231565
AX-93231566
AX-93231567
AX-93231568
AX-93231570
AX-93231572
AX-93231573
AX-93231574
AX-93231575
AX-93231578
AX-93231579
AX-93231580
AX-93231581
AX-93231582
AX-93231583
AX-93231584
AX-93231585
AX-93231586
AX-93231587
AX-93231590
AX-93231591
AX-93231592
AX-93231593
AX-93231594
AX-93231595
AX-93231596
AX-93231597
AX-93231598
AX-93231599
AX-93231600
AX-93231601
AX-93231603
AX-93231604
AX-93231605
AX-93231606
AX-93231607
AX-93231608
AX-93231610
AX-93231611
AX-93231612
AX-93231613
AX-93231614
AX-93231615
AX-93231616
AX-93231617
AX-93231618
AX-93231619
AX-93231620
AX-93231622
AX-93231623
AX-93231625
AX-93231627
AX-93231628
AX-93231629
AX-93231632
AX-93231633
AX-93231635
AX-93231636
AX-93231637
AX-93231638
AX-93231639
AX-93231640
AX-93231641
AX-93231642
AX-93231643
AX-93231644
AX-93231649
AX-93231650
AX-93231651
AX-93231652
AX-93231653
AX-93231654
AX-93231655
AX-93231656
AX-93231657
AX-93231658
AX-93231659
AX-93231660
AX-93231661
AX-93231662
AX-93231663
AX-93231664
AX-93231665
AX-93231666
AX-93231667
AX-93231668
AX-93231669
AX-93231670
AX-93231671
AX-93231672
AX-93231673
AX-93231674
AX-93231675
AX-93231676
AX-93231677
AX-93231678
AX-93231679
AX-93231680
AX-93231681
AX-93231682
AX-93231683
AX-93231684
AX-93231685
AX-93231686
AX-93231688
AX-93231689
AX-93231691
AX-93231692
AX-93231693
AX-93231694
AX-93231695
AX-93231696
AX-93231697
AX-93231698
AX-93231699
AX-93231700
AX-93231701
AX-93231702
AX-93231703
AX-93231704
AX-93231705
AX-93231706
AX-93231707
AX-93231708
AX-93231709
AX-93231710
AX-93231711
AX-93231712
AX-93231713
AX-93231718
AX-93231719
AX-93231720
AX-93231721
AX-93231722
AX-93231723
AX-93231724
AX-93231725
AX-93231727
AX-93231728
AX-93231729
AX-93231730
AX-93231731
AX-93231733
AX-93231734
AX-93231735
AX-93231736
AX-93231738
AX-93231739
AX-93231740
AX-93231741
AX-93231742
AX-93231745
AX-93231746
AX-93231747
AX-93231748
AX-93231749
AX-93231751
AX-93231754
AX-93231756
AX-93231757
AX-93231758
AX-93231760
AX-93231761
AX-93231762
AX-93231763
AX-93231764
AX-93231765
AX-93231766
AX-93231768
AX-93231769
AX-93231772
AX-93231773
AX-93231774
AX-93231775
AX-93231776
AX-93231777
AX-93231778
AX-93231779
AX-93231781
AX-93231782
AX-93231783
AX-93231784
AX-93231786
AX-93231787
AX-93231788
AX-93231790
AX-93231791
AX-93231792
AX-93231793
AX-93231794
AX-93231796
AX-93231797
AX-93231799
AX-93231801
AX-93231802
AX-93231803
AX-93231804
AX-93231805
AX-93231806
AX-93231807
AX-93231808
AX-93231809
AX-93231810
AX-93231811
AX-93231812
AX-93231813
AX-93231814
AX-93231815
AX-93231816
AX-93231817
AX-93231818
AX-93231819
AX-93231820
AX-93231821
AX-93231822
AX-93231823
AX-93231824
AX-93231825
AX-93231826
AX-93231827
AX-93231828
AX-93231829
AX-93231830
AX-93231831
AX-93231832
AX-93231833
AX-93231834
AX-93231835
AX-93231836
AX-93231837
AX-93231838
AX-93231839
AX-93231840
AX-93231841
AX-93231842
AX-93231843
AX-93231844
AX-93231845
AX-93231846
AX-93231847
AX-93231848
AX-93231849
AX-93231850
AX-93231851
AX-93231852
AX-93231853
AX-93231854
AX-93231856
AX-93231857
AX-93231858
AX-93231860
AX-93231861
AX-93231862
AX-93231863
AX-93231864
AX-93231866
AX-93231868
AX-93231869
AX-93231870
AX-93231871
AX-93231872
AX-93231873
AX-93231874
AX-93231875
AX-93231876
AX-93231878
AX-93231881
AX-93231885
AX-93231887
AX-93231888
AX-93231889
AX-93231890
AX-93231891
AX-93231892
AX-93231893
AX-93231899
AX-93231900
AX-93231901
AX-93231902
AX-93231903
AX-93231904
AX-93231905
AX-93231906
AX-93231913
AX-93231916
AX-93231917
AX-93231918
AX-93231920
AX-93231921
AX-93231922
AX-93231923
AX-93231924
AX-93231926
AX-93231927
AX-93231928
AX-93231929
AX-93231930
AX-93231931
AX-93231932
AX-93231933
AX-93231935
AX-93231937
AX-93231939
AX-93231940
AX-93231941
AX-93231942
AX-93231944
AX-93231945
AX-93231946
AX-93231949
AX-93231951
AX-93231952
AX-93231953
AX-93231954
AX-93231955
AX-93231956
AX-93231957
AX-93231958
AX-93231959
AX-93231960
AX-93231961
AX-93231963
AX-93231964
AX-93231965
AX-93231966
AX-93231967
AX-93231969
AX-93231972
AX-93231973
AX-93231974
AX-93231975
AX-93231977
AX-93231978
AX-93231979
AX-93231980
AX-93231984
AX-93231986
AX-93231987
AX-93231988
AX-93231989
AX-93231993
AX-93231995
AX-93231996
AX-93231999
AX-93232000
AX-93232001
AX-93232002
AX-93232003
AX-93232004
AX-93232006
AX-93232010
AX-93232011
AX-93232012
AX-93232013
AX-93232014
AX-93232015
AX-93232016
AX-93232017
AX-93232018
AX-93232019
AX-93232020
AX-93232021
AX-93232023
AX-93232024
AX-93232025
AX-93232026
AX-93232027
AX-93232028
AX-93232029
AX-93232030
AX-93232031
AX-93232032
AX-93232033
AX-93232034
AX-93232035
AX-93232036
AX-93232037
AX-93232038
AX-93232039
AX-93232040
AX-93232041
AX-93232042
AX-93232043
AX-93232044
AX-93232045
AX-93232046
AX-93232047
AX-93232048
AX-93232049
AX-93232050
AX-93232051
AX-93232053
AX-93232054
AX-93232055
AX-93232056
AX-93232057
AX-93232058
AX-93232059
AX-93232060
AX-93232061
AX-93232062
AX-93232063
AX-93232064
AX-93232065
AX-93232066
AX-93232067
AX-93232068
AX-93232071
AX-93232074
AX-93232077
AX-93232081
AX-93232082
AX-93232083
AX-93232084
AX-93232085
AX-93232086
AX-93232087
AX-93232088
AX-93232089
AX-93232090
AX-93232091
AX-93232093
AX-93232095
AX-93232096
AX-93232097
AX-93232098
AX-93232104
AX-93232108
AX-93232109
AX-93232110
AX-93232111
AX-93232112
AX-93232114
AX-93232115
AX-93232116
AX-93232117
AX-93232118
AX-93232119
AX-93232120
AX-93232121
AX-93232122
AX-93232123
AX-93232124
AX-93232125
AX-93232127
AX-93232128
AX-93232129
AX-93232130
AX-93232131
AX-93232132
AX-93232133
AX-93232134
AX-93232135
AX-93232136
AX-93232137
AX-93232138
AX-93232139
AX-93232140
AX-93232141
AX-93232142
AX-93232143
AX-93232144
AX-93232145
AX-93232146
AX-93232147
AX-93232148
AX-93232149
AX-93232150
AX-93232151
AX-93232153
AX-93232155
AX-93232156
AX-93232157
AX-93232158
AX-93232159
AX-93232160
AX-93232161
AX-93232162
AX-93232164
AX-93232165
AX-93232166
AX-93232168
AX-93232169
AX-93232173
AX-93232174
AX-93232175
AX-93232176
AX-93232177
AX-93232178
AX-93232179
AX-93232180
AX-93232183
AX-93232184
AX-93232185
AX-93232186
AX-93232187
AX-93232188
AX-93232190
AX-93232191
AX-93232192
AX-93232193
AX-93232194
AX-93232195
AX-93232197
AX-93232198
AX-93232200
AX-93232201
AX-93232202
AX-93232203
AX-93232205
AX-93232206
AX-93232207
AX-93232208
AX-93232209
AX-93232211
AX-93232212
AX-93232213
AX-93232214
AX-93232215
AX-93232216
AX-93232217
AX-93232221
AX-93232222
AX-93232223
AX-93232224
AX-93232225
AX-93232228
AX-93232231
AX-93232232
AX-93232233
AX-93232234
AX-93232235
AX-93232236
AX-93232237
AX-93232238
AX-93232239
AX-93232240
AX-93232241
AX-93232242
AX-93232243
AX-93232244
AX-93232245
AX-93232246
AX-93232256
AX-93232259
AX-93232260
AX-93232261
AX-93232264
AX-93232267
AX-93232269
AX-93232270
AX-93232271
AX-93232273
AX-93232274
AX-93232275
AX-93232276
AX-93232277
AX-93232278
AX-93232279
AX-93232280
AX-93232281
AX-93232283
AX-93232284
AX-93232285
AX-93232286
AX-93232287
AX-93232288
AX-93232290
AX-93232292
AX-93232293
AX-93232294
AX-93232296
AX-93232297
AX-93232298
AX-93232299
AX-93232300
AX-93232301
AX-93232302
AX-93232303
AX-93232304
AX-93232305
AX-93232306
AX-93232307
AX-93232308
AX-93232309
AX-93232310
AX-93232311
AX-93232312
AX-93232313
AX-93232314
AX-93232315
AX-93232316
AX-93232317
AX-93232318
AX-93232319
AX-93232320
AX-93232321
AX-93232322
AX-93232323
AX-93232324
AX-93232325
AX-93232326
AX-93232327
AX-93232328
AX-93232329
AX-93232330
AX-93232331
AX-93232332
AX-93232333
AX-93232334
AX-93232335
AX-93232336
AX-93232337
AX-93232338
AX-93232339
AX-93232340
AX-93232341
AX-93232342
AX-93232343
AX-93232344
AX-93232345
AX-93232346
AX-93232347
AX-93232348
AX-93232349
AX-93232350
AX-93232351
AX-93232352
AX-93232353
AX-93232354
AX-93232355
AX-93232356
AX-93232357
AX-93232358
AX-93232359
AX-93232360
AX-93232361
AX-93232362
AX-93232363
AX-93232364
AX-93232365
AX-93232366
AX-93232367
AX-93232368
AX-93232369
AX-93232370
AX-93232371
AX-93232372
AX-93232373
AX-93232374
AX-93232375
AX-93232376
AX-93232377
AX-93232378
AX-93232379
AX-93232380
AX-93232381
AX-93232382
AX-93232383
AX-93232385
AX-93232386
AX-93232387
AX-93232388
AX-93232389
AX-93232390
AX-93232391
AX-93232392
AX-93232393
AX-93232394
AX-93232395
AX-93232398
AX-93232400
AX-93232401
AX-93232402
AX-93232403
AX-93232404
AX-93232405
AX-93232406
AX-93232407
AX-93232409
AX-93232410
AX-93232411
AX-93232412
AX-93232413
AX-93232414
AX-93232416
AX-93232417
AX-93232418
AX-93232419
AX-93232420
AX-93232421
AX-93232422
AX-93232423
AX-93232424
AX-93232425
AX-93232426
AX-93232427
AX-93232428
AX-93232431
AX-93232432
AX-93232433
AX-93232434
AX-93232435
AX-93232436
AX-93232437
AX-93232438
AX-93232440
AX-93232441
AX-93232442
AX-93232444
AX-93232445
AX-93232446
AX-93232447
AX-93232448
AX-93232449
AX-93232450
AX-93232451
AX-93232454
AX-93232455
AX-93232456
AX-93232458
AX-93232459
AX-93232461
AX-93232462
AX-93232464
AX-93232465
AX-93232466
AX-93232467
AX-93232468
AX-93232469
AX-93232470
AX-93232471
AX-93232472
AX-93232473
AX-93232474
AX-93232475
AX-93232476
AX-93232477
AX-93232478
AX-93232480
AX-93232481
AX-93232482
AX-93232483
AX-93232484
AX-93232485
AX-93232486
AX-93232487
AX-93232488
AX-93232489
AX-93232490
AX-93232491
AX-93232492
AX-93232493
AX-93232495
AX-93232496
AX-93232497
AX-93232498
AX-93232499
AX-93232501
AX-93232502
AX-93232503
AX-93232504
AX-93232505
AX-93232507
AX-93232508
AX-93232509
AX-93232510
AX-93232511
AX-93232512
AX-93232513
AX-93232514
AX-93232515
AX-93232516
AX-93232517
AX-93232518
AX-93232521
AX-93232523
AX-93232524
AX-93232525
AX-93232527
AX-93232528
AX-93232529
AX-93232530
AX-93232535
AX-93232536
AX-93232537
AX-93232538
AX-93232539
AX-93232546
AX-93232566
AX-93232567
AX-93232568
AX-93232569
AX-93232570
AX-93232571
AX-93232572
AX-93232574
AX-93232575
AX-93232577
AX-93232578
AX-93232579
AX-93232580
AX-93232582
AX-93232583
AX-93232584
AX-93232585
AX-93232586
AX-93232587
AX-93232588
AX-93232589
AX-93232590
AX-93232591
AX-93232592
AX-93232593
AX-93232594
AX-93232595
AX-93232596
AX-93232597
AX-93232598
AX-93232599
AX-93232600
AX-93232601
AX-93232602
AX-93232603
AX-93232604
AX-93232606
AX-93232607
AX-93232609
AX-93232610
AX-93232611
AX-93232612
AX-93232613
AX-93232614
AX-93232615
AX-93232616
AX-93232617
AX-93232618
AX-93232619
AX-93232621
AX-93232622
AX-93232623
AX-93232624
AX-93232626
AX-93232627
AX-93232628
AX-93232631
AX-93232633
AX-93232638
AX-93232639
AX-93232640
AX-93232641
AX-93232642
AX-93232643
AX-93232644
AX-93232645
AX-93232647
AX-93232648
AX-93232649
AX-93232650
AX-93232651
AX-93232652
AX-93232653
AX-93232654
AX-93232655
AX-93232656
AX-93232657
AX-93232658
AX-93232659
AX-93232660
AX-93232661
AX-93232662
AX-93232663
AX-93232664
AX-93232665
AX-93232666
AX-93232668
AX-93232669
AX-93232670
AX-93232674
AX-93232676
AX-93232678
AX-93232679
AX-93232682
AX-93232683
AX-93232684
AX-93232686
AX-93232688
AX-93232689
AX-93232692
AX-93232693
AX-93232694
AX-93232695
AX-93232697
AX-93232698
AX-93232699
AX-93232702
AX-93232703
AX-93232704
AX-93232705
AX-93232706
AX-93232707
AX-93232708
AX-93232709
AX-93232711
AX-93232712
AX-93232713
AX-93232717
AX-93232718
AX-93232719
AX-93232720
AX-93232722
AX-93232723
AX-93232724
AX-93232725
AX-93232727
AX-93232728
AX-93232729
AX-93232730
AX-93232731
AX-93232732
AX-93232733
AX-93232734
AX-93232735
AX-93232736
AX-93232737
AX-93232738
AX-93232740
AX-93232741
AX-93232742
AX-93232743
AX-93232744
AX-93232745
AX-93232746
AX-93232747
AX-93232748
AX-93232749
AX-93232750
AX-93232751
AX-93232752
AX-93232753
AX-93232754
AX-93232755
AX-93232756
AX-93232757
AX-93232758
AX-93232759
AX-93232760
AX-93232761
AX-93232762
AX-93232763
AX-93232764
AX-93232765
AX-93232767
AX-93232768
AX-93232769
AX-93232770
AX-93232771
AX-93232772
AX-93232773
AX-93232774
AX-93232775
AX-93232776
AX-93232777
AX-93232778
AX-93232779
AX-93232780
AX-93232781
AX-93232782
AX-93232783
AX-93232784
AX-93232785
AX-93232786
AX-93232787
AX-93232788
AX-93232790
AX-93232792
AX-93232793
AX-93232796
AX-93232798
AX-93232800
AX-93232801
AX-93232802
AX-93232803
AX-93232805
AX-93232808
AX-93232810
AX-93232812
AX-93232813
AX-93232814
AX-93232815
AX-93232816
AX-93232817
AX-93232818
AX-93232819
AX-93232820
AX-93232821
AX-93232822
AX-93232823
AX-93232824
AX-93232825
AX-93232826
AX-93232827
AX-93232829
AX-93232830
AX-93232831
AX-93232832
AX-93232833
AX-93232834
AX-93232835
AX-93232836
AX-93232837
AX-93232838
AX-93232839
AX-93232840
AX-93232841
AX-93232842
AX-93232843
AX-93232844
AX-93232845
AX-93232846
AX-93232847
AX-93232849
AX-93232850
AX-93232851
AX-93232852
AX-93232853
AX-93232854
AX-93232855
AX-93232856
AX-93232857
AX-93232858
AX-93232859
AX-93232860
AX-93232861
AX-93232862
AX-93232863
AX-93232864
AX-93232865
AX-93232866
AX-93232867
AX-93232868
AX-93232869
AX-93232870
AX-93232871
AX-93232872
AX-93232877
AX-93232878
AX-93232880
AX-93232886
AX-93232887
AX-93232888
AX-93232889
AX-93232890
AX-93232891
AX-93232892
AX-93232893
AX-93232894
AX-93232895
AX-93232896
AX-93232898
AX-93232899
AX-93232900
AX-93232901
AX-93232903
AX-93232905
AX-93232906
AX-93232907
AX-93232908
AX-93232911
AX-93232914
AX-93232915
AX-93232916
AX-93232917
AX-93232918
AX-93232919
AX-93232920
AX-93232921
AX-93232922
AX-93232923
AX-93232924
AX-93232925
AX-93232926
AX-93232927
AX-93232928
AX-93232929
AX-93232930
AX-93232931
AX-93232932
AX-93232933
AX-93232936
AX-93232937
AX-93232938
AX-93232939
AX-93232940
AX-93232941
AX-93232942
AX-93232943
AX-93232944
AX-93232946
AX-93232947
AX-93232948
AX-93232952
AX-93232953
AX-93232956
AX-93232957
AX-93232958
AX-93232959
AX-93232960
AX-93232961
AX-93232962
AX-93232963
AX-93232964
AX-93232965
AX-93232966
AX-93232967
AX-93232968
AX-93232969
AX-93232970
AX-93232971
AX-93232972
AX-93232973
AX-93232975
AX-93232976
AX-93232977
AX-93232978
AX-93232979
AX-93232980
AX-93232981
AX-93232982
AX-93232983
AX-93232984
AX-93232985
AX-93232986
AX-93232987
AX-93232988
AX-93232989
AX-93232991
AX-93232992
AX-93232993
AX-93232994
AX-93232995
AX-93232996
AX-93232997
AX-93232998
AX-93232999
AX-93233000
AX-93233006
AX-93233007
AX-93233008
AX-93233009
AX-93233010
AX-93233011
AX-93233012
AX-93233013
AX-93233014
AX-93233016
AX-93233017
AX-93233020
AX-93233023
AX-93233024
AX-93233027
AX-93233028
AX-93233031
AX-93233034
AX-93233035
AX-93233036
AX-93233037
AX-93233038
AX-93233039
AX-93233040
AX-93233041
AX-93233042
AX-93233043
AX-93233044
AX-93233045
AX-93233046
AX-93233047
AX-93233048
AX-93233049
AX-93233050
AX-93233051
AX-93233052
AX-93233053
AX-93233054
AX-93233055
AX-93233056
AX-93233057
AX-93233058
AX-93233059
AX-93233060
AX-93233062
AX-93233063
AX-93233071
AX-93233072
AX-93233073
AX-93233074
AX-93233075
AX-93233076
AX-93233077
AX-93233078
AX-93233079
AX-93233080
AX-93233081
AX-93233082
AX-93233083
AX-93233084
AX-93233085
AX-93233086
AX-93233087
AX-93233088
AX-93233090
AX-93233092
AX-93233093
AX-93233094
AX-93233095
AX-93233096
AX-93233098
AX-93233099
AX-93233100
AX-93233102
AX-93233103
AX-93233104
AX-93233105
AX-93233106
AX-93233107
AX-93233108
AX-93233109
AX-93233110
AX-93233111
AX-93233112
AX-93233113
AX-93233114
AX-93233115
AX-93233116
AX-93233117
AX-93233119
AX-93233121
AX-93233122
AX-93233123
AX-93233124
AX-93233125
AX-93233126
AX-93233127
AX-93233128
AX-93233129
AX-93233130
AX-93233131
AX-93233132
AX-93233133
AX-93233135
AX-93233136
AX-93233137
AX-93233138
AX-93233139
AX-93233140
AX-93233141
AX-93233142
AX-93233143
AX-93233144
AX-93233146
AX-93233147
AX-93233148
AX-93233149
AX-93233150
AX-93233151
AX-93233152
AX-93233153
AX-93233155
AX-93233156
AX-93233157
AX-93233158
AX-93233159
AX-93233160
AX-93233162
AX-93233166
AX-93233167
AX-93233169
AX-93233170
AX-93233171
AX-93233173
AX-93233174
AX-93233175
AX-93233177
AX-93233178
AX-93233179
AX-93233181
AX-93233182
AX-93233184
AX-93233185
AX-93233186
AX-93233187
AX-93233189
AX-93233190
AX-93233191
AX-93233192
AX-93233194
AX-93233195
AX-93233196
AX-93233197
AX-93233198
AX-93233199
AX-93233200
AX-93233201
AX-93233202
AX-93233203
AX-93233204
AX-93233205
AX-93233206
AX-93233207
AX-93233209
AX-93233210
AX-93233211
AX-93233213
AX-93233214
AX-93233215
AX-93233217
AX-93233218
AX-93233219
AX-93233221
AX-93233222
AX-93233223
AX-93233224
AX-93233225
AX-93233226
AX-93233227
AX-93233228
AX-93233229
AX-93233230
AX-93233231
AX-93233233
AX-93233234
AX-93233235
AX-93233236
AX-93233237
AX-93233238
AX-93233239
AX-93233240
AX-93233241
AX-93233242
AX-93233246
AX-93233247
AX-93233248
AX-93233249
AX-93233250
AX-93233251
AX-93233252
AX-93233253
AX-93233254
AX-93233255
AX-93233256
AX-93233257
AX-93233259
AX-93233260
AX-93233261
AX-93233263
AX-93233266
AX-93233269
AX-93233270
AX-93233271
AX-93233272
AX-93233273
AX-93233274
AX-93233276
AX-93233278
AX-93233279
AX-93233280
AX-93233281
AX-93233282
AX-93233283
AX-93233284
AX-93233286
AX-93233287
AX-93233288
AX-93233289
AX-93233290
AX-93233291
AX-93233292
AX-93233293
AX-93233294
AX-93233295
AX-93233296
AX-93233297
AX-93233298
AX-93233299
AX-93233300
AX-93233301
AX-93233302
AX-93233303
AX-93233304
AX-93233305
AX-93233306
AX-93233307
AX-93233308
AX-93233309
AX-93233310
AX-93233311
AX-93233312
AX-93233314
AX-93233315
AX-93233317
AX-93233318
AX-93233319
AX-93233320
AX-93233321
AX-93233322
AX-93233323
AX-93233324
AX-93233325
AX-93233326
AX-93233327
AX-93233337
AX-93233338
AX-93233339
AX-93233340
AX-93233342
AX-93233343
AX-93233344
AX-93233345
AX-93233346
AX-93233347
AX-93233348
AX-93233349
AX-93233350
AX-93233351
AX-93233352
AX-93233353
AX-93233354
AX-93233355
AX-93233356
AX-93233357
AX-93233358
AX-93233359
AX-93233362
AX-93233363
AX-93233364
AX-93233365
AX-93233366
AX-93233367
AX-93233368
AX-93233370
AX-93233371
AX-93233372
AX-93233374
AX-93233375
AX-93233377
AX-93233378
AX-93233379
AX-93233380
AX-93233381
AX-93233382
AX-93233383
AX-93233384
AX-93233385
AX-93233387
AX-93233388
AX-93233389
AX-93233390
AX-93233391
AX-93233392
AX-93233393
AX-93233394
AX-93233396
AX-93233397
AX-93233398
AX-93233399
AX-93233400
AX-93233401
AX-93233402
AX-93233403
AX-93233404
AX-93233405
AX-93233406
AX-93233407
AX-93233408
AX-93233409
AX-93233410
AX-93233411
AX-93233413
AX-93233414
AX-93233417
AX-93233418
AX-93233419
AX-93233420
AX-93233421
AX-93233422
AX-93233424
AX-93233425
AX-93233428
AX-93233430
AX-93233431
AX-93233432
AX-93233434
AX-93233435
AX-93233436
AX-93233437
AX-93233438
AX-93233439
AX-93233441
AX-93233442
AX-93233443
AX-93233444
AX-93233445
AX-93233446
AX-93233447
AX-93233448
AX-93233449
AX-93233450
AX-93233451
AX-93233452
AX-93233453
AX-93233454
AX-93233455
AX-93233456
AX-93233457
AX-93233458
AX-93233459
AX-93233460
AX-93233461
AX-93233462
AX-93233463
AX-93233464
AX-93233465
AX-93233466
AX-93233467
AX-93233468
AX-93233469
AX-93233470
AX-93233471
AX-93233472
AX-93233473
AX-93233475
AX-93233476
AX-93233477
AX-93233478
AX-93233479
AX-93233480
AX-93233481
AX-93233482
AX-93233483
AX-93233484
AX-93233486
AX-93233487
AX-93233488
AX-93233490
AX-93233492
AX-93233493
AX-93233494
AX-93233495
AX-93233496
AX-93233497
AX-93233500
AX-93233502
AX-93233504
AX-93233505
AX-93233506
AX-93233508
AX-93233509
AX-93233510
AX-93233511
AX-93233512
AX-93233513
AX-93233514
AX-93233515
AX-93233516
AX-93233517
AX-93233519
AX-93233520
AX-93233521
AX-93233522
AX-93233523
AX-93233524
AX-93233525
AX-93233526
AX-93233527
AX-93233528
AX-93233529
AX-93233530
AX-93233531
AX-93233532
AX-93233533
AX-93233534
AX-93233535
AX-93233537
AX-93233538
AX-93233539
AX-93233540
AX-93233541
AX-93233542
AX-93233543
AX-93233544
AX-93233546
AX-93233548
AX-93233549
AX-93233550
AX-93233551
AX-93233552
AX-93233553
AX-93233554
AX-93233555
AX-93233556
AX-93233557
AX-93233560
AX-93233562
AX-93233563
AX-93233564
AX-93233566
AX-93233567
AX-93233568
AX-93233569
AX-93233570
AX-93233571
AX-93233572
AX-93233573
AX-93233575
AX-93233576
AX-93233577
AX-93233578
AX-93233579
AX-93233580
AX-93233582
AX-93233583
AX-93233584
AX-93233586
AX-93233589
AX-93233590
AX-93233591
AX-93233592
AX-93233593
AX-93233594
AX-93233595
AX-93233596
AX-93233597
AX-93233598
AX-93233600
AX-93233601
AX-93233602
AX-93233603
AX-93233605
AX-93233607
AX-93233608
AX-93233609
AX-93233610
AX-93233611
AX-93233612
AX-93233613
AX-93233614
AX-93233615
AX-93233616
AX-93233617
AX-93233618
AX-93233619
AX-93233620
AX-93233622
AX-93233625
AX-93233626
AX-93233627
AX-93233628
AX-93233629
AX-93233630
AX-93233631
AX-93233632
AX-93233633
AX-93233634
AX-93233635
AX-93233636
AX-93233637
AX-93233643
AX-93233645
AX-93233646
AX-93233647
AX-93233648
AX-93233649
AX-93233650
AX-93233651
AX-93233652
AX-93233653
AX-93233655
AX-93233656
AX-93233658
AX-93233659
AX-93233660
AX-93233661
AX-93233662
AX-93233663
AX-93233664
AX-93233665
AX-93233667
AX-93233669
AX-93233670
AX-93233671
AX-93233672
AX-93233673
AX-93233679
AX-93233680
AX-93233682
AX-93233683
AX-93233684
AX-93233685
AX-93233686
AX-93233688
AX-93233689
AX-93233690
AX-93233691
AX-93233692
AX-93233693
AX-93233694
AX-93233697
AX-93233698
AX-93233699
AX-93233700
AX-93233711
AX-93233712
AX-93233714
AX-93233715
AX-93233717
AX-93233718
AX-93233720
AX-93233722
AX-93233723
AX-93233725
AX-93233726
AX-93233729
AX-93233730
AX-93233731
AX-93233732
AX-93233733
AX-93233734
AX-93233735
AX-93233736
AX-93233737
AX-93233738
AX-93233739
AX-93233740
AX-93233741
AX-93233742
AX-93233743
AX-93233744
AX-93233745
AX-93233746
AX-93233747
AX-93233748
AX-93233749
AX-93233750
AX-93233751
AX-93233752
AX-93233753
AX-93233754
AX-93233755
AX-93233757
AX-93233760
AX-93233761
AX-93233763
AX-93233765
AX-93233767
AX-93233768
AX-93233769
AX-93233772
AX-93233773
AX-93233775
AX-93233776
AX-93233777
AX-93233779
AX-93233781
AX-93233783
AX-93233784
AX-93233785
AX-93233786
AX-93233787
AX-93233788
AX-93233789
AX-93233790
AX-93233791
AX-93233792
AX-93233793
AX-93233795
AX-93233796
AX-93233797
AX-93233798
AX-93233799
AX-93233800
AX-93233801
AX-93233802
AX-93233804
AX-93233805
AX-93233806
AX-93233807
AX-93233808
AX-93233810
AX-93233811
AX-93233812
AX-93233813
AX-93233814
AX-93233815
AX-93233816
AX-93233817
AX-93233818
AX-93233819
AX-93233820
AX-93233821
AX-93233823
AX-93233824
AX-93233825
AX-93233827
AX-93233828
AX-93233830
AX-93233832
AX-93233833
AX-93233834
AX-93233835
AX-93233836
AX-93233838
AX-93233840
AX-93233841
AX-93233842
AX-93233844
AX-93233845
AX-93233846
AX-93233847
AX-93233849
AX-93233851
AX-93233852
AX-93233853
AX-93233854
AX-93233855
AX-93233856
AX-93233857
AX-93233859
AX-93233860
AX-93233861
AX-93233862
AX-93233863
AX-93233864
AX-93233865
AX-93233867
AX-93233868
AX-93233869
AX-93233870
AX-93233871
AX-93233872
AX-93233873
AX-93233874
AX-93233875
AX-93233876
AX-93233880
AX-93233881
AX-93233883
AX-93233885
AX-93233886
AX-93233888
AX-93233889
AX-93233890
AX-93233891
AX-93233892
AX-93233893
AX-93233894
AX-93233895
AX-93233896
AX-93233899
AX-93233900
AX-93233901
AX-93233902
AX-93233903
AX-93233904
AX-93233906
AX-93233907
AX-93233909
AX-93233910
AX-93233913
AX-93233914
AX-93233915
AX-93233916
AX-93233917
AX-93233918
AX-93233919
AX-93233920
AX-93233922
AX-93233923
AX-93233924
AX-93233925
AX-93233926
AX-93233927
AX-93233928
AX-93233929
AX-93233930
AX-93233931
AX-93233932
AX-93233934
AX-93233935
AX-93233936
AX-93233939
AX-93233941
AX-93233942
AX-93233943
AX-93233944
AX-93233947
AX-93233948
AX-93233949
AX-93233950
AX-93233951
AX-93233952
AX-93233953
AX-93233955
AX-93233959
AX-93233960
AX-93233961
AX-93233963
AX-93233964
AX-93233965
AX-93233966
AX-93233967
AX-93233968
AX-93233969
AX-93233970
AX-93233971
AX-93233972
AX-93233975
AX-93233976
AX-93233978
AX-93233979
AX-93233980
AX-93233981
AX-93233982
AX-93233983
AX-93233987
AX-93233988
AX-93233989
AX-93233990
AX-93233992
AX-93233995
AX-93233996
AX-93233997
AX-93233998
AX-93233999
AX-93234001
AX-93234002
AX-93234003
AX-93234004
AX-93234005
AX-93234006
AX-93234007
AX-93234008
AX-93234009
AX-93234010
AX-93234011
AX-93234012
AX-93234013
AX-93234014
AX-93234015
AX-93234017
AX-93234018
AX-93234019
AX-93234020
AX-93234021
AX-93234022
AX-93234023
AX-93234024
AX-93234025
AX-93234026
AX-93234027
AX-93234029
AX-93234030
AX-93234031
AX-93234032
AX-93234033
AX-93234034
AX-93234035
AX-93234037
AX-93234038
AX-93234039
AX-93234040
AX-93234042
AX-93234043
AX-93234046
AX-93234049
AX-93234050
AX-93234051
AX-93234052
AX-93234053
AX-93234054
AX-93234055
AX-93234056
AX-93234057
AX-93234058
AX-93234059
AX-93234060
AX-93234061
AX-93234062
AX-93234063
AX-93234064
AX-93234065
AX-93234066
AX-93234067
AX-93234068
AX-93234070
AX-93234071
AX-93234072
AX-93234073
AX-93234074
AX-93234075
AX-93234076
AX-93234077
AX-93234078
AX-93234079
AX-93234080
AX-93234081
AX-93234082
AX-93234083
AX-93234084
AX-93234085
AX-93234086
AX-93234087
AX-93234088
AX-93234089
AX-93234090
AX-93234091
AX-93234092
AX-93234093
AX-93234094
AX-93234095
AX-93234096
AX-93234097
AX-93234098
AX-93234099
AX-93234100
AX-93234101
AX-93234102
AX-93234103
AX-93234104
AX-93234105
AX-93234106
AX-93234107
AX-93234109
AX-93234110
AX-93234111
AX-93234113
AX-93234114
AX-93234115
AX-93234116
AX-93234117
AX-93234118
AX-93234120
AX-93234121
AX-93234122
AX-93234123
AX-93234124
AX-93234125
AX-93234126
AX-93234127
AX-93234128
AX-93234129
AX-93234130
AX-93234131
AX-93234132
AX-93234134
AX-93234135
AX-93234138
AX-93234140
AX-93234141
AX-93234142
AX-93234144
AX-93234145
AX-93234146
AX-93234147
AX-93234148
AX-93234151
AX-93234152
AX-93234153
AX-93234154
AX-93234155
AX-93234156
AX-93234157
AX-93234158
AX-93234159
AX-93234161
AX-93234162
AX-93234163
AX-93234164
AX-93234165
AX-93234166
AX-93234167
AX-93234168
AX-93234171
AX-93234172
AX-93234174
AX-93234175
AX-93234178
AX-93234180
AX-93234181
AX-93234182
AX-93234183
AX-93234184
AX-93234185
AX-93234186
AX-93234187
AX-93234188
AX-93234189
AX-93234190
AX-93234191
AX-93234192
AX-93234193
AX-93234194
AX-93234196
AX-93234197
AX-93234199
AX-93234200
AX-93234202
AX-93234203
AX-93234204
AX-93234205
AX-93234206
AX-93234207
AX-93234209
AX-93234211
AX-93234212
AX-93234213
AX-93234214
AX-93234215
AX-93234218
AX-93234219
AX-93234220
AX-93234221
AX-93234222
AX-93234223
AX-93234224
AX-93234225
AX-93234226
AX-93234227
AX-93234228
AX-93234229
AX-93234230
AX-93234231
AX-93234234
AX-93234235
AX-93234236
AX-93234237
AX-93234238
AX-93234239
AX-93234240
AX-93234241
AX-93234242
AX-93234243
AX-93234244
AX-93234245
AX-93234246
AX-93234247
AX-93234248
AX-93234249
AX-93234250
AX-93234251
AX-93234253
AX-93234254
AX-93234256
AX-93234257
AX-93234258
AX-93234259
AX-93234260
AX-93234261
AX-93234263
AX-93234265
AX-93234266
AX-93234267
AX-93234268
AX-93234269
AX-93234270
AX-93234271
AX-93234272
AX-93234273
AX-93234274
AX-93234275
AX-93234276
AX-93234277
AX-93234278
AX-93234279
AX-93234280
AX-93234281
AX-93234282
AX-93234283
AX-93234285
AX-93234286
AX-93234288
AX-93234289
AX-93234290
AX-93234294
AX-93234295
AX-93234296
AX-93234298
AX-93234299
AX-93234300
AX-93234301
AX-93234302
AX-93234304
AX-93234306
AX-93234307
AX-93234308
AX-93234310
AX-93234311
AX-93234312
AX-93234313
AX-93234317
AX-93234318
AX-93234319
AX-93234320
AX-93234322
AX-93234324
AX-93234325
AX-93234326
AX-93234327
AX-93234328
AX-93234329
AX-93234330
AX-93234331
AX-93234332
AX-93234333
AX-93234334
AX-93234337
AX-93234338
AX-93234339
AX-93234340
AX-93234341
AX-93234342
AX-93234343
AX-93234344
AX-93234345
AX-93234346
AX-93234347
AX-93234348
AX-93234349
AX-93234350
AX-93234351
AX-93234352
AX-93234353
AX-93234354
AX-93234355
AX-93234356
AX-93234357
AX-93234358
AX-93234359
AX-93234360
AX-93234361
AX-93234362
AX-93234363
AX-93234364
AX-93234365
AX-93234366
AX-93234367
AX-93234368
AX-93234369
AX-93234370
AX-93234371
AX-93234373
AX-93234374
AX-93234375
AX-93234376
AX-93234377
AX-93234378
AX-93234379
AX-93234380
AX-93234381
AX-93234382
AX-93234383
AX-93234384
AX-93234385
AX-93234386
AX-93234388
AX-93234389
AX-93234390
AX-93234391
AX-93234392
AX-93234393
AX-93234395
AX-93234396
AX-93234397
AX-93234398
AX-93234399
AX-93234400
AX-93234401
AX-93234403
AX-93234404
AX-93234405
AX-93234406
AX-93234407
AX-93234408
AX-93234409
AX-93234410
AX-93234411
AX-93234412
AX-93234413
AX-93234414
AX-93234415
AX-93234416
AX-93234417
AX-93234418
AX-93234419
AX-93234420
AX-93234421
AX-93234422
AX-93234423
AX-93234424
AX-93234425
AX-93234426
AX-93234427
AX-93234428
AX-93234429
AX-93234430
AX-93234431
AX-93234432
AX-93234433
AX-93234434
AX-93234435
AX-93234436
AX-93234437
AX-93234438
AX-93234439
AX-93234440
AX-93234441
AX-93234442
AX-93234443
AX-93234444
AX-93234445
AX-93234446
AX-93234448
AX-93234449
AX-93234450
AX-93234451
AX-93234452
AX-93234453
AX-93234454
AX-93234455
AX-93234456
AX-93234457
AX-93234458
AX-93234459
AX-93234460
AX-93234461
AX-93234462
AX-93234463
AX-93234464
AX-93234465
AX-93234466
AX-93234467
AX-93234468
AX-93234469
AX-93234470
AX-93234471
AX-93234472
AX-93234473
AX-93234474
AX-93234475
AX-93234476
AX-93234477
AX-93234478
AX-93234479
AX-93234480
AX-93234482
AX-93234483
AX-93234484
AX-93234485
AX-93234486
AX-93234487
AX-93234488
AX-93234489
AX-93234490
AX-93234492
AX-93234493
AX-93234494
AX-93234495
AX-93234496
AX-93234497
AX-93234499
AX-93234500
AX-93234501
AX-93234502
AX-93234503
AX-93234504
AX-93234505
AX-93234506
AX-93234507
AX-93234510
AX-93234511
AX-93234512
AX-93234513
AX-93234514
AX-93234515
AX-93234517
AX-93234518
AX-93234519
AX-93234524
AX-93234525
AX-93234526
AX-93234527
AX-93234528
AX-93234529
AX-93234530
AX-93234531
AX-93234532
AX-93234536
AX-93234537
AX-93234538
AX-93234539
AX-93234540
AX-93234543
AX-93234544
AX-93234545
AX-93234546
AX-93234547
AX-93234548
AX-93234549
AX-93234550
AX-93234551
AX-93234553
AX-93234554
AX-93234555
AX-93234560
AX-93234561
AX-93234562
AX-93234564
AX-93234565
AX-93234567
AX-93234568
AX-93234570
AX-93234572
AX-93234573
AX-93234575
AX-93234582
AX-93234583
AX-93234584
AX-93234585
AX-93234586
AX-93234587
AX-93234588
AX-93234589
AX-93234590
AX-93234593
AX-93234594
AX-93234596
AX-93234597
AX-93234599
AX-93234600
AX-93234602
AX-93234603
AX-93234604
AX-93234605
AX-93234606
AX-93234607
AX-93234608
AX-93234609
AX-93234610
AX-93234613
AX-93234614
AX-93234616
AX-93234617
AX-93234618
AX-93234619
AX-93234621
AX-93234622
AX-93234623
AX-93234624
AX-93234625
AX-93234627
AX-93234628
AX-93234629
AX-93234630
AX-93234631
AX-93234633
AX-93234634
AX-93234635
AX-93234637
AX-93234638
AX-93234639
AX-93234640
AX-93234641
AX-93234642
AX-93234643
AX-93234644
AX-93234645
AX-93234646
AX-93234647
AX-93234648
AX-93234649
AX-93234652
AX-93234653
AX-93234654
AX-93234655
AX-93234656
AX-93234657
AX-93234659
AX-93234660
AX-93234664
AX-93234666
AX-93234667
AX-93234668
AX-93234669
AX-93234670
AX-93234671
AX-93234673
AX-93234674
AX-93234675
AX-93234676
AX-93234677
AX-93234678
AX-93234679
AX-93234680
AX-93234681
AX-93234682
AX-93234683
AX-93234684
AX-93234685
AX-93234686
AX-93234687
AX-93234688
AX-93234690
AX-93234691
AX-93234692
AX-93234693
AX-93234694
AX-93234695
AX-93234696
AX-93234697
AX-93234700
AX-93234701
AX-93234703
AX-93234704
AX-93234705
AX-93234707
AX-93234708
AX-93234709
AX-93234710
AX-93234712
AX-93234715
AX-93234717
AX-93234718
AX-93234719
AX-93234720
AX-93234721
AX-93234722
AX-93234723
AX-93234724
AX-93234725
AX-93234726
AX-93234727
AX-93234728
AX-93234729
AX-93234730
AX-93234731
AX-93234732
AX-93234733
AX-93234734
AX-93234735
AX-93234736
AX-93234737
AX-93234738
AX-93234739
AX-93234741
AX-93234742
AX-93234743
AX-93234744
AX-93234745
AX-93234746
AX-93234747
AX-93234748
AX-93234749
AX-93234750
AX-93234751
AX-93234757
AX-93234758
AX-93234759
AX-93234760
AX-93234761
AX-93234765
AX-93234766
AX-93234770
AX-93234771
AX-93234772
AX-93234773
AX-93234774
AX-93234775
AX-93234776
AX-93234777
AX-93234780
AX-93234781
AX-93234782
AX-93234783
AX-93234785
AX-93234786
AX-93234787
AX-93234789
AX-93234790
AX-93234792
AX-93234793
AX-93234794
AX-93234795
AX-93234796
AX-93234797
AX-93234798
AX-93234799
AX-93234800
AX-93234801
AX-93234802
AX-93234803
AX-93234804
AX-93234805
AX-93234806
AX-93234807
AX-93234808
AX-93234809
AX-93234811
AX-93234812
AX-93234813
AX-93234814
AX-93234815
AX-93234816
AX-93234817
AX-93234818
AX-93234819
AX-93234820
AX-93234821
AX-93234822
AX-93234823
AX-93234824
AX-93234825
AX-93234826
AX-93234827
AX-93234828
AX-93234829
AX-93234830
AX-93234831
AX-93234832
AX-93234833
AX-93234834
AX-93234835
AX-93234836
AX-93234837
AX-93234838
AX-93234839
AX-93234840
AX-93234841
AX-93234843
AX-93234844
AX-93234845
AX-93234848
AX-93234849
AX-93234850
AX-93234851
AX-93234853
AX-93234854
AX-93234855
AX-93234856
AX-93234857
AX-93234858
AX-93234859
AX-93234860
AX-93234861
AX-93234864
AX-93234865
AX-93234866
AX-93234867
AX-93234868
AX-93234869
AX-93234871
AX-93234872
AX-93234873
AX-93234874
AX-93234875
AX-93234876
AX-93234877
AX-93234878
AX-93234880
AX-93234881
AX-93234882
AX-93234883
AX-93234885
AX-93234886
AX-93234887
AX-93234888
AX-93234889
AX-93234890
AX-93234891
AX-93234892
AX-93234893
AX-93234894
AX-93234896
AX-93234905
AX-93234906
AX-93234907
AX-93234908
AX-93234909
AX-93234910
AX-93234911
AX-93234912
AX-93234913
AX-93234914
AX-93234915
AX-93234916
AX-93234917
AX-93234918
AX-93234919
AX-93234921
AX-93234922
AX-93234923
AX-93234924
AX-93234925
AX-93234927
AX-93234928
AX-93234929
AX-93234930
AX-93234931
AX-93234932
AX-93234933
AX-93234934
AX-93234936
AX-93234937
AX-93234938
AX-93234939
AX-93234940
AX-93234941
AX-93234942
AX-93234943
AX-93234944
AX-93234945
AX-93234946
AX-93234948
AX-93234949
AX-93234951
AX-93234952
AX-93234953
AX-93234954
AX-93234955
AX-93234956
AX-93234957
AX-93234958
AX-93234960
AX-93234962
AX-93234963
AX-93234965
AX-93234966
AX-93234969
AX-93234970
AX-93234971
AX-93234972
AX-93234973
AX-93234974
AX-93234975
AX-93234976
AX-93234977
AX-93234978
AX-93234979
AX-93234981
AX-93234982
AX-93234983
AX-93234984
AX-93234985
AX-93234986
AX-93234987
AX-93234988
AX-93234989
AX-93234990
AX-93234991
AX-93234992
AX-93234993
AX-93234994
AX-93234995
AX-93234996
AX-93234997
AX-93234998
AX-93234999
AX-93235000
AX-93235001
AX-93235002
AX-93235003
AX-93235005
AX-93235006
AX-93235007
AX-93235008
AX-93235009
AX-93235010
AX-93235011
AX-93235012
AX-93235014
AX-93235015
AX-93235016
AX-93235017
AX-93235018
AX-93235019
AX-93235020
AX-93235021
AX-93235022
AX-93235023
AX-93235024
AX-93235025
AX-93235027
AX-93235029
AX-93235030
AX-93235031
AX-93235032
AX-93235033
AX-93235036
AX-93235037
AX-93235038
AX-93235039
AX-93235040
AX-93235041
AX-93235042
AX-93235043
AX-93235044
AX-93235045
AX-93235047
AX-93235048
AX-93235049
AX-93235050
AX-93235051
AX-93235053
AX-93235054
AX-93235055
AX-93235056
AX-93235057
AX-93235058
AX-93235059
AX-93235060
AX-93235062
AX-93235063
AX-93235066
AX-93235069
AX-93235070
AX-93235071
AX-93235072
AX-93235073
AX-93235074
AX-93235076
AX-93235077
AX-93235078
AX-93235079
AX-93235080
AX-93235081
AX-93235082
AX-93235083
AX-93235085
AX-93235086
AX-93235087
AX-93235088
AX-93235089
AX-93235091
AX-93235092
AX-93235093
AX-93235094
AX-93235095
AX-93235096
AX-93235097
AX-93235098
AX-93235099
AX-93235100
AX-93235103
AX-93235104
AX-93235106
AX-93235107
AX-93235108
AX-93235110
AX-93235111
AX-93235113
AX-93235115
AX-93235116
AX-93235117
AX-93235118
AX-93235120
AX-93235121
AX-93235122
AX-93235123
AX-93235124
AX-93235125
AX-93235126
AX-93235127
AX-93235128
AX-93235129
AX-93235130
AX-93235131
AX-93235134
AX-93235135
AX-93235138
AX-93235139
AX-93235140
AX-93235141
AX-93235142
AX-93235143
AX-93235144
AX-93235145
AX-93235146
AX-93235150
AX-93235151
AX-93235152
AX-93235153
AX-93235154
AX-93235155
AX-93235156
AX-93235157
AX-93235158
AX-93235159
AX-93235160
AX-93235161
AX-93235162
AX-93235163
AX-93235164
AX-93235165
AX-93235166
AX-93235167
AX-93235168
AX-93235169
AX-93235171
AX-93235172
AX-93235173
AX-93235174
AX-93235175
AX-93235176
AX-93235177
AX-93235178
AX-93235179
AX-93235180
AX-93235181
AX-93235182
AX-93235183
AX-93235185
AX-93235186
AX-93235187
AX-93235188
AX-93235189
AX-93235190
AX-93235191
AX-93235192
AX-93235193
AX-93235194
AX-93235195
AX-93235196
AX-93235197
AX-93235198
AX-93235199
AX-93235200
AX-93235202
AX-93235204
AX-93235206
AX-93235208
AX-93235209
AX-93235210
AX-93235211
AX-93235212
AX-93235213
AX-93235214
AX-93235215
AX-93235216
AX-93235217
AX-93235218
AX-93235219
AX-93235220
AX-93235222
AX-93235223
AX-93235224
AX-93235225
AX-93235226
AX-93235229
AX-93235230
AX-93235231
AX-93235232
AX-93235234
AX-93235235
AX-93235236
AX-93235237
AX-93235238
AX-93235240
AX-93235241
AX-93235242
AX-93235243
AX-93235244
AX-93235245
AX-93235246
AX-93235247
AX-93235248
AX-93235252
AX-93235253
AX-93235254
AX-93235255
AX-93235256
AX-93235257
AX-93235258
AX-93235259
AX-93235260
AX-93235262
AX-93235264
AX-93235265
AX-93235266
AX-93235267
AX-93235268
AX-93235269
AX-93235270
AX-93235271
AX-93235272
AX-93235275
AX-93235276
AX-93235277
AX-93235278
AX-93235279
AX-93235280
AX-93235281
AX-93235282
AX-93235286
AX-93235287
AX-93235288
AX-93235289
AX-93235290
AX-93235291
AX-93235292
AX-93235293
AX-93235295
AX-93235296
AX-93235297
AX-93235298
AX-93235299
AX-93235300
AX-93235301
AX-93235302
AX-93235303
AX-93235304
AX-93235305
AX-93235308
AX-93235309
AX-93235310
AX-93235311
AX-93235312
AX-93235316
AX-93235317
AX-93235318
AX-93235319
AX-93235320
AX-93235321
AX-93235322
AX-93235323
AX-93235325
AX-93235326
AX-93235327
AX-93235328
AX-93235329
AX-93235330
AX-93235331
AX-93235334
AX-93235335
AX-93235336
AX-93235337
AX-93235340
AX-93235341
AX-93235342
AX-93235344
AX-93235345
AX-93235347
AX-93235349
AX-93235350
AX-93235351
AX-93235352
AX-93235353
AX-93235354
AX-93235355
AX-93235356
AX-93235357
AX-93235358
AX-93235359
AX-93235361
AX-93235363
AX-93235364
AX-93235365
AX-93235366
AX-93235367
AX-93235368
AX-93235369
AX-93235370
AX-93235371
AX-93235374
AX-93235375
AX-93235376
AX-93235377
AX-93235379
AX-93235380
AX-93235381
AX-93235382
AX-93235384
AX-93235386
AX-93235388
AX-93235389
AX-93235390
AX-93235393
AX-93235396
AX-93235397
AX-93235398
AX-93235399
AX-93235400
AX-93235401
AX-93235402
AX-93235403
AX-93235404
AX-93235405
AX-93235406
AX-93235407
AX-93235408
AX-93235409
AX-93235411
AX-93235412
AX-93235413
AX-93235414
AX-93235415
AX-93235416
AX-93235417
AX-93235418
AX-93235419
AX-93235420
AX-93235421
AX-93235422
AX-93235423
AX-93235424
AX-93235428
AX-93235429
AX-93235430
AX-93235431
AX-93235433
AX-93235434
AX-93235435
AX-93235436
AX-93235437
AX-93235439
AX-93235441
AX-93235442
AX-93235443
AX-93235444
AX-93235445
AX-93235446
AX-93235447
AX-93235448
AX-93235449
AX-93235450
AX-93235453
AX-93235454
AX-93235455
AX-93235456
AX-93235457
AX-93235458
AX-93235459
AX-93235460
AX-93235461
AX-93235462
AX-93235463
AX-93235465
AX-93235466
AX-93235467
AX-93235468
AX-93235469
AX-93235470
AX-93235471
AX-93235472
AX-93235475
AX-93235477
AX-93235478
AX-93235479
AX-93235480
AX-93235481
AX-93235482
AX-93235483
AX-93235484
AX-93235485
AX-93235487
AX-93235488
AX-93235490
AX-93235493
AX-93235494
AX-93235495
AX-93235496
AX-93235497
AX-93235498
AX-93235500
AX-93235501
AX-93235502
AX-93235503
AX-93235504
AX-93235505
AX-93235506
AX-93235507
AX-93235508
AX-93235509
AX-93235510
AX-93235511
AX-93235512
AX-93235513
AX-93235514
AX-93235515
AX-93235516
AX-93235517
AX-93235518
AX-93235519
AX-93235520
AX-93235521
AX-93235522
AX-93235523
AX-93235524
AX-93235525
AX-93235526
AX-93235531
AX-93235532
AX-93235533
AX-93235534
AX-93235535
AX-93235536
AX-93235537
AX-93235540
AX-93235541
AX-93235542
AX-93235543
AX-93235544
AX-93235545
AX-93235546
AX-93235547
AX-93235548
AX-93235550
AX-93235551
AX-93235552
AX-93235553
AX-93235554
AX-93235555
AX-93235556
AX-93235557
AX-93235558
AX-93235560
AX-93235561
AX-93235562
AX-93235563
AX-93235564
AX-93235565
AX-93235566
AX-93235567
AX-93235568
AX-93235569
AX-93235570
AX-93235572
AX-93235574
AX-93235576
AX-93235580
AX-93235581
AX-93235582
AX-93235584
AX-93235585
AX-93235586
AX-93235587
AX-93235588
AX-93235589
AX-93235592
AX-93235593
AX-93235594
AX-93235595
AX-93235596
AX-93235597
AX-93235598
AX-93235600
AX-93235602
AX-93235603
AX-93235605
AX-93235606
AX-93235607
AX-93235608
AX-93235609
AX-93235611
AX-93235613
AX-93235614
AX-93235616
AX-93235618
AX-93235619
AX-93235620
AX-93235621
AX-93235624
AX-93235625
AX-93235626
AX-93235627
AX-93235628
AX-93235629
AX-93235630
AX-93235631
AX-93235632
AX-93235633
AX-93235636
AX-93235637
AX-93235638
AX-93235639
AX-93235640
AX-93235641
AX-93235642
AX-93235650
AX-93235655
AX-93235662
AX-93235663
AX-93235664
AX-93235666
AX-93235667
AX-93235668
AX-93235669
AX-93235670
AX-93235671
AX-93235672
AX-93235673
AX-93235674
AX-93235675
AX-93235676
AX-93235677
AX-93235678
AX-93235679
AX-93235680
AX-93235681
AX-93235682
AX-93235683
AX-93235684
AX-93235686
AX-93235696
AX-93235697
AX-93235698
AX-93235700
AX-93235701
AX-93235702
AX-93235703
AX-93235704
AX-93235705
AX-93235706
AX-93235707
AX-93235708
AX-93235711
AX-93235712
AX-93235713
AX-93235714
AX-93235715
AX-93235716
AX-93235717
AX-93235718
AX-93235719
AX-93235721
AX-93235722
AX-93235723
AX-93235724
AX-93235725
AX-93235726
AX-93235727
AX-93235729
AX-93235730
AX-93235732
AX-93235733
AX-93235734
AX-93235735
AX-93235737
AX-93235738
AX-93235739
AX-93235740
AX-93235741
AX-93235742
AX-93235743
AX-93235744
AX-93235745
AX-93235746
AX-93235748
AX-93235749
AX-93235750
AX-93235751
AX-93235752
AX-93235753
AX-93235754
AX-93235755
AX-93235756
AX-93235757
AX-93235758
AX-93235759
AX-93235760
AX-93235761
AX-93235762
AX-93235764
AX-93235765
AX-93235767
AX-93235768
AX-93235769
AX-93235770
AX-93235772
AX-93235773
AX-93235774
AX-93235775
AX-93235777
AX-93235778
AX-93235779
AX-93235780
AX-93235782
AX-93235783
AX-93235784
AX-93235786
AX-93235787
AX-93235788
AX-93235789
AX-93235791
AX-93235792
AX-93235793
AX-93235794
AX-93235795
AX-93235796
AX-93235797
AX-93235798
AX-93235802
AX-93235803
AX-93235804
AX-93235805
AX-93235806
AX-93235807
AX-93235808
AX-93235809
AX-93235810
AX-93235812
AX-93235813
AX-93235814
AX-93235815
AX-93235816
AX-93235818
AX-93235819
AX-93235820
AX-93235828
AX-93235830
AX-93235831
AX-93235834
AX-93235836
AX-93235837
AX-93235838
AX-93235839
AX-93235840
AX-93235841
AX-93235842
AX-93235844
AX-93235847
AX-93235848
AX-93235850
AX-93235851
AX-93235852
AX-93235853
AX-93235855
AX-93235856
AX-93235857
AX-93235858
AX-93235859
AX-93235860
AX-93235861
AX-93235862
AX-93235863
AX-93235864
AX-93235865
AX-93235866
AX-93235867
AX-93235869
AX-93235870
AX-93235871
AX-93235872
AX-93235874
AX-93235875
AX-93235876
AX-93235877
AX-93235879
AX-93235880
AX-93235881
AX-93235883
AX-93235884
AX-93235885
AX-93235886
AX-93235887
AX-93235888
AX-93235889
AX-93235890
AX-93235891
AX-93235892
AX-93235893
AX-93235894
AX-93235895
AX-93235896
AX-93235897
AX-93235898
AX-93235899
AX-93235900
AX-93235902
AX-93235903
AX-93235904
AX-93235905
AX-93235909
AX-93235910
AX-93235912
AX-93235913
AX-93235915
AX-93235916
AX-93235917
AX-93235919
AX-93235920
AX-93235921
AX-93235922
AX-93235923
AX-93235924
AX-93235925
AX-93235926
AX-93235927
AX-93235928
AX-93235929
AX-93235930
AX-93235931
AX-93235932
AX-93235936
AX-93235938
AX-93235940
AX-93235941
AX-93235942
AX-93235943
AX-93235944
AX-93235945
AX-93235946
AX-93235947
AX-93235948
AX-93235951
AX-93235952
AX-93235953
AX-93235954
AX-93235955
AX-93235956
AX-93235957
AX-93235958
AX-93235960
AX-93235961
AX-93235962
AX-93235963
AX-93235964
AX-93235966
AX-93235967
AX-93235968
AX-93235970
AX-93235971
AX-93235973
AX-93235976
AX-93235978
AX-93235979
AX-93235980
AX-93235981
AX-93235983
AX-93235984
AX-93235985
AX-93235986
AX-93235987
AX-93235988
AX-93235989
AX-93235990
AX-93235991
AX-93235994
AX-93235995
AX-93235996
AX-93235997
AX-93235999
AX-93236000
AX-93236001
AX-93236003
AX-93236005
AX-93236006
AX-93236007
AX-93236008
AX-93236013
AX-93236016
AX-93236017
AX-93236018
AX-93236021
AX-93236024
AX-93236026
AX-93236027
AX-93236028
AX-93236029
AX-93236032
AX-93236034
AX-93236035
AX-93236036
AX-93236039
AX-93236040
AX-93236041
AX-93236042
AX-93236043
AX-93236044
AX-93236045
AX-93236046
AX-93236047
AX-93236048
AX-93236050
AX-93236052
AX-93236053
AX-93236054
AX-93236055
AX-93236056
AX-93236057
AX-93236058
AX-93236059
AX-93236060
AX-93236061
AX-93236062
AX-93236063
AX-93236064
AX-93236065
AX-93236066
AX-93236067
AX-93236068
AX-93236069
AX-93236070
AX-93236071
AX-93236072
AX-93236073
AX-93236074
AX-93236075
AX-93236077
AX-93236078
AX-93236079
AX-93236080
AX-93236081
AX-93236082
AX-93236083
AX-93236084
AX-93236085
AX-93236086
AX-93236087
AX-93236091
AX-93236092
AX-93236093
AX-93236094
AX-93236096
AX-93236097
AX-93236098
AX-93236100
AX-93236102
AX-93236103
AX-93236104
AX-93236105
AX-93236106
AX-93236110
AX-93236111
AX-93236112
AX-93236113
AX-93236114
AX-93236115
AX-93236116
AX-93236117
AX-93236118
AX-93236120
AX-93236121
AX-93236122
AX-93236123
AX-93236124
AX-93236125
AX-93236126
AX-93236127
AX-93236128
AX-93236130
AX-93236131
AX-93236132
AX-93236133
AX-93236134
AX-93236135
AX-93236136
AX-93236137
AX-93236138
AX-93236139
AX-93236140
AX-93236141
AX-93236143
AX-93236144
AX-93236145
AX-93236146
AX-93236147
AX-93236148
AX-93236149
AX-93236150
AX-93236151
AX-93236152
AX-93236153
AX-93236155
AX-93236156
AX-93236157
AX-93236159
AX-93236160
AX-93236161
AX-93236162
AX-93236163
AX-93236164
AX-93236166
AX-93236167
AX-93236168
AX-93236169
AX-93236170
AX-93236171
AX-93236172
AX-93236173
AX-93236174
AX-93236175
AX-93236176
AX-93236178
AX-93236179
AX-93236180
AX-93236181
AX-93236182
AX-93236183
AX-93236184
AX-93236185
AX-93236186
AX-93236187
AX-93236188
AX-93236189
AX-93236190
AX-93236192
AX-93236193
AX-93236194
AX-93236195
AX-93236196
AX-93236197
AX-93236198
AX-93236200
AX-93236201
AX-93236202
AX-93236203
AX-93236204
AX-93236205
AX-93236206
AX-93236207
AX-93236208
AX-93236209
AX-93236211
AX-93236212
AX-93236213
AX-93236214
AX-93236215
AX-93236216
AX-93236217
AX-93236218
AX-93236219
AX-93236220
AX-93236221
AX-93236222
AX-93236223
AX-93236224
AX-93236226
AX-93236227
AX-93236228
AX-93236229
AX-93236230
AX-93236231
AX-93236232
AX-93236233
AX-93236234
AX-93236235
AX-93236236
AX-93236237
AX-93236238
AX-93236239
AX-93236240
AX-93236241
AX-93236242
AX-93236243
AX-93236244
AX-93236245
AX-93236246
AX-93236247
AX-93236248
AX-93236249
AX-93236250
AX-93236251
AX-93236252
AX-93236253
AX-93236254
AX-93236255
AX-93236256
AX-93236257
AX-93236258
AX-93236259
AX-93236260
AX-93236261
AX-93236262
AX-93236263
AX-93236264
AX-93236265
AX-93236266
AX-93236267
AX-93236268
AX-93236269
AX-93236270
AX-93236271
AX-93236272
AX-93236274
AX-93236275
AX-93236276
AX-93236277
AX-93236278
AX-93236279
AX-93236280
AX-93236281
AX-93236282
AX-93236283
AX-93236284
AX-93236285
AX-93236286
AX-93236287
AX-93236288
AX-93236289
AX-93236290
AX-93236291
AX-93236292
AX-93236293
AX-93236294
AX-93236295
AX-93236296
AX-93236297
AX-93236298
AX-93236299
AX-93236300
AX-93236301
AX-93236302
AX-93236303
AX-93236304
AX-93236305
AX-93236306
AX-93236307
AX-93236308
AX-93236309
AX-93236310
AX-93236311
AX-93236312
AX-93236313
AX-93236314
AX-93236315
AX-93236316
AX-93236317
AX-93236318
AX-93236319
AX-93236321
AX-93236322
AX-93236323
AX-93236324
AX-93236325
AX-93236326
AX-93236327
AX-93236328
AX-93236329
AX-93236330
AX-93236331
AX-93236332
AX-93236333
AX-93236334
AX-93236335
AX-93236336
AX-93236337
AX-93236338
AX-93236339
AX-93236340
AX-93236341
AX-93236342
AX-93236343
AX-93236344
AX-93236345
AX-93236346
AX-93236347
AX-93236348
AX-93236349
AX-93236350
AX-93236351
AX-93236352
AX-93236353
AX-93236354
AX-93236356
AX-93236357
AX-93236359
AX-93236360
AX-93236361
AX-93236362
AX-93236363
AX-93236364
AX-93236366
AX-93236367
AX-93236368
AX-93236369
AX-93236370
AX-93236372
AX-93236374
AX-93236375
AX-93236377
AX-93236378
AX-93236380
AX-93236381
AX-93236382
AX-93236383
AX-93236384
AX-93236385
AX-93236386
AX-93236387
AX-93236388
AX-93236391
AX-93236393
AX-93236395
AX-93236396
AX-93236397
AX-93236398
AX-93236399
AX-93236401
AX-93236402
AX-93236403
AX-93236408
AX-93236409
AX-93236410
AX-93236411
AX-93236412
AX-93236413
AX-93236415
AX-93236416
AX-93236418
AX-93236419
AX-93236420
AX-93236421
AX-93236422
AX-93236425
AX-93236426
AX-93236427
AX-93236428
AX-93236433
AX-93236434
AX-93236435
AX-93236436
AX-93236437
AX-93236438
AX-93236439
AX-93236440
AX-93236441
AX-93236442
AX-93236443
AX-93236444
AX-93236445
AX-93236446
AX-93236447
AX-93236448
AX-93236449
AX-93236451
AX-93236452
AX-93236453
AX-93236454
AX-93236455
AX-93236456
AX-93236457
AX-93236458
AX-93236459
AX-93236460
AX-93236461
AX-93236462
AX-93236463
AX-93236464
AX-93236465
AX-93236466
AX-93236467
AX-93236468
AX-93236469
AX-93236470
AX-93236471
AX-93236472
AX-93236473
AX-93236474
AX-93236478
AX-93236480
AX-93236481
AX-93236483
AX-93236486
AX-93236487
AX-93236488
AX-93236489
AX-93236491
AX-93236492
AX-93236494
AX-93236496
AX-93236497
AX-93236498
AX-93236500
AX-93236501
AX-93236502
AX-93236503
AX-93236504
AX-93236506
AX-93236507
AX-93236509
AX-93236511
AX-93236512
AX-93236513
AX-93236514
AX-93236515
AX-93236516
AX-93236518
AX-93236519
AX-93236520
AX-93236521
AX-93236522
AX-93236524
AX-93236527
AX-93236528
AX-93236529
AX-93236530
AX-93236531
AX-93236532
AX-93236533
AX-93236534
AX-93236535
AX-93236536
AX-93236537
AX-93236538
AX-93236539
AX-93236540
AX-93236541
AX-93236542
AX-93236543
AX-93236544
AX-93236545
AX-93236546
AX-93236547
AX-93236548
AX-93236549
AX-93236550
AX-93236551
AX-93236552
AX-93236553
AX-93236554
AX-93236555
AX-93236556
AX-93236557
AX-93236558
AX-93236559
AX-93236560
AX-93236561
AX-93236562
AX-93236563
AX-93236564
AX-93236565
AX-93236566
AX-93236567
AX-93236568
AX-93236569
AX-93236570
AX-93236571
AX-93236572
AX-93236573
AX-93236574
AX-93236577
AX-93236579
AX-93236580
AX-93236581
AX-93236582
AX-93236584
AX-93236585
AX-93236586
AX-93236587
AX-93236588
AX-93236590
AX-93236591
AX-93236592
AX-93236593
AX-93236594
AX-93236595
AX-93236596
AX-93236597
AX-93236599
AX-93236600
AX-93236601
AX-93236602
AX-93236603
AX-93236604
AX-93236609
AX-93236612
AX-93236614
AX-93236615
AX-93236618
AX-93236619
AX-93236620
AX-93236624
AX-93236625
AX-93236627
AX-93236628
AX-93236629
AX-93236630
AX-93236634
AX-93236635
AX-93236639
AX-93236640
AX-93236641
AX-93236642
AX-93236643
AX-93236645
AX-93236646
AX-93236647
AX-93236650
AX-93236651
AX-93236652
AX-93236653
AX-93236655
AX-93236656
AX-93236657
AX-93236658
AX-93236659
AX-93236661
AX-93236662
AX-93236663
AX-93236664
AX-93236665
AX-93236668
AX-93236669
AX-93236670
AX-93236671
AX-93236673
AX-93236674
AX-93236675
AX-93236676
AX-93236677
AX-93236678
AX-93236679
AX-93236680
AX-93236681
AX-93236682
AX-93236683
AX-93236684
AX-93236685
AX-93236687
AX-93236688
AX-93236689
AX-93236692
AX-93236693
AX-93236694
AX-93236696
AX-93236697
AX-93236698
AX-93236699
AX-93236700
AX-93236701
AX-93236702
AX-93236704
AX-93236705
AX-93236706
AX-93236707
AX-93236708
AX-93236709
AX-93236710
AX-93236711
AX-93236712
AX-93236713
AX-93236714
AX-93236715
AX-93236716
AX-93236717
AX-93236718
AX-93236719
AX-93236720
AX-93236721
AX-93236724
AX-93236725
AX-93236726
AX-93236727
AX-93236728
AX-93236729
AX-93236730
AX-93236731
AX-93236732
AX-93236733
AX-93236738
AX-93236739
AX-93236740
AX-93236741
AX-93236742
AX-93236743
AX-93236748
AX-93236749
AX-93236750
AX-93236753
AX-93236754
AX-93236755
AX-93236756
AX-93236757
AX-93236758
AX-93236759
AX-93236761
AX-93236762
AX-93236763
AX-93236764
AX-93236765
AX-93236766
AX-93236767
AX-93236768
AX-93236769
AX-93236770
AX-93236771
AX-93236772
AX-93236773
AX-93236775
AX-93236776
AX-93236777
AX-93236779
AX-93236780
AX-93236781
AX-93236782
AX-93236783
AX-93236784
AX-93236785
AX-93236786
AX-93236787
AX-93236788
AX-93236789
AX-93236792
AX-93236794
AX-93236795
AX-93236796
AX-93236797
AX-93236799
AX-93236800
AX-93236801
AX-93236802
AX-93236803
AX-93236806
AX-93236807
AX-93236808
AX-93236809
AX-93236810
AX-93236811
AX-93236812
AX-93236813
AX-93236814
AX-93236815
AX-93236816
AX-93236818
AX-93236819
AX-93236822
AX-93236823
AX-93236824
AX-93236825
AX-93236826
AX-93236827
AX-93236828
AX-93236829
AX-93236830
AX-93236831
AX-93236832
AX-93236833
AX-93236834
AX-93236835
AX-93236836
AX-93236837
AX-93236838
AX-93236839
AX-93236840
AX-93236841
AX-93236843
AX-93236844
AX-93236845
AX-93236846
AX-93236848
AX-93236849
AX-93236850
AX-93236851
AX-93236852
AX-93236853
AX-93236854
AX-93236855
AX-93236856
AX-93236857
AX-93236858
AX-93236859
AX-93236860
AX-93236861
AX-93236862
AX-93236863
AX-93236866
AX-93236867
AX-93236868
AX-93236869
AX-93236870
AX-93236871
AX-93236872
AX-93236873
AX-93236874
AX-93236875
AX-93236878
AX-93236879
AX-93236880
AX-93236881
AX-93236882
AX-93236883
AX-93236884
AX-93236885
AX-93236886
AX-93236887
AX-93236888
AX-93236889
AX-93236890
AX-93236892
AX-93236893
AX-93236894
AX-93236895
AX-93236896
AX-93236897
AX-93236900
AX-93236901
AX-93236902
AX-93236903
AX-93236904
AX-93236906
AX-93236907
AX-93236908
AX-93236909
AX-93236910
AX-93236912
AX-93236913
AX-93236914
AX-93236915
AX-93236916
AX-93236917
AX-93236918
AX-93236919
AX-93236920
AX-93236921
AX-93236922
AX-93236923
AX-93236926
AX-93236927
AX-93236928
AX-93236929
AX-93236930
AX-93236931
AX-93236932
AX-93236933
AX-93236934
AX-93236935
AX-93236936
AX-93236937
AX-93236938
AX-93236939
AX-93236940
AX-93236941
AX-93236942
AX-93236943
AX-93236944
AX-93236945
AX-93236946
AX-93236947
AX-93236948
AX-93236949
AX-93236950
AX-93236951
AX-93236952
AX-93236953
AX-93236954
AX-93236955
AX-93236956
AX-93236957
AX-93236958
AX-93236959
AX-93236960
AX-93236961
AX-93236962
AX-93236963
AX-93236964
AX-93236965
AX-93236966
AX-93236967
AX-93236968
AX-93236969
AX-93236970
AX-93236971
AX-93236972
AX-93236973
AX-93236974
AX-93236975
AX-93236976
AX-93236977
AX-93236978
AX-93236979
AX-93236980
AX-93236981
AX-93236982
AX-93236984
AX-93236985
AX-93236986
AX-93236987
AX-93236988
AX-93236989
AX-93236990
AX-93236991
AX-93236992
AX-93236993
AX-93236994
AX-93236995
AX-93236996
AX-93236997
AX-93236998
AX-93237000
AX-93237001
AX-93237002
AX-93237006
AX-93237007
AX-93237009
AX-93237010
AX-93237012
AX-93237013
AX-93237017
AX-93237018
AX-93237019
AX-93237021
AX-93237022
AX-93237025
AX-93237027
AX-93237028
AX-93237029
AX-93237030
AX-93237031
AX-93237032
AX-93237034
AX-93237035
AX-93237038
AX-93237041
AX-93237042
AX-93237044
AX-93237045
AX-93237046
AX-93237047
AX-93237050
AX-93237051
AX-93237052
AX-93237053
AX-93237054
AX-93237055
AX-93237056
AX-93237057
AX-93237058
AX-93237059
AX-93237060
AX-93237061
AX-93237062
AX-93237064
AX-93237065
AX-93237066
AX-93237067
AX-93237068
AX-93237069
AX-93237071
AX-93237072
AX-93237073
AX-93237074
AX-93237075
AX-93237076
AX-93237078
AX-93237079
AX-93237080
AX-93237082
AX-93237083
AX-93237084
AX-93237085
AX-93237086
AX-93237087
AX-93237088
AX-93237090
AX-93237091
AX-93237092
AX-93237093
AX-93237094
AX-93237095
AX-93237096
AX-93237097
AX-93237101
AX-93237102
AX-93237103
AX-93237104
AX-93237105
AX-93237106
AX-93237107
AX-93237108
AX-93237109
AX-93237110
AX-93237111
AX-93237112
AX-93237113
AX-93237115
AX-93237116
AX-93237117
AX-93237118
AX-93237121
AX-93237125
AX-93237127
AX-93237131
AX-93237133
AX-93237135
AX-93237136
AX-93237137
AX-93237138
AX-93237139
AX-93237141
AX-93237142
AX-93237143
AX-93237144
AX-93237145
AX-93237146
AX-93237147
AX-93237148
AX-93237149
AX-93237150
AX-93237151
AX-93237153
AX-93237155
AX-93237156
AX-93237157
AX-93237158
AX-93237159
AX-93237160
AX-93237163
AX-93237164
AX-93237166
AX-93237168
AX-93237174
AX-93237176
AX-93237177
AX-93237178
AX-93237179
AX-93237180
AX-93237181
AX-93237182
AX-93237184
AX-93237185
AX-93237186
AX-93237187
AX-93237188
AX-93237189
AX-93237190
AX-93237191
AX-93237192
AX-93237193
AX-93237194
AX-93237195
AX-93237196
AX-93237197
AX-93237199
AX-93237201
AX-93237202
AX-93237203
AX-93237204
AX-93237205
AX-93237206
AX-93237207
AX-93237208
AX-93237209
AX-93237210
AX-93237211
AX-93237212
AX-93237213
AX-93237214
AX-93237215
AX-93237216
AX-93237217
AX-93237218
AX-93237219
AX-93237221
AX-93237222
AX-93237223
AX-93237225
AX-93237226
AX-93237227
AX-93237228
AX-93237229
AX-93237232
AX-93237233
AX-93237234
AX-93237235
AX-93237236
AX-93237237
AX-93237238
AX-93237239
AX-93237240
AX-93237243
AX-93237244
AX-93237245
AX-93237246
AX-93237247
AX-93237248
AX-93237249
AX-93237250
AX-93237253
AX-93237255
AX-93237257
AX-93237258
AX-93237259
AX-93237260
AX-93237261
AX-93237262
AX-93237263
AX-93237264
AX-93237265
AX-93237267
AX-93237268
AX-93237269
AX-93237270
AX-93237271
AX-93237272
AX-93237273
AX-93237274
AX-93237278
AX-93237279
AX-93237281
AX-93237282
AX-93237284
AX-93237285
AX-93237286
AX-93237287
AX-93237288
AX-93237289
AX-93237290
AX-93237291
AX-93237292
AX-93237294
AX-93237295
AX-93237296
AX-93237297
AX-93237298
AX-93237299
AX-93237302
AX-93237303
AX-93237304
AX-93237305
AX-93237306
AX-93237308
AX-93237309
AX-93237310
AX-93237311
AX-93237312
AX-93237313
AX-93237314
AX-93237315
AX-93237316
AX-93237317
AX-93237318
AX-93237319
AX-93237320
AX-93237321
AX-93237322
AX-93237323
AX-93237324
AX-93237325
AX-93237326
AX-93237327
AX-93237328
AX-93237329
AX-93237330
AX-93237331
AX-93237332
AX-93237333
AX-93237334
AX-93237337
AX-93237338
AX-93237339
AX-93237340
AX-93237342
AX-93237344
AX-93237345
AX-93237346
AX-93237347
AX-93237348
AX-93237349
AX-93237352
AX-93237353
AX-93237354
AX-93237355
AX-93237356
AX-93237357
AX-93237358
AX-93237359
AX-93237360
AX-93237361
AX-93237364
AX-93237365
AX-93237367
AX-93237368
AX-93237370
AX-93237373
AX-93237374
AX-93237375
AX-93237376
AX-93237377
AX-93237378
AX-93237379
AX-93237380
AX-93237381
AX-93237382
AX-93237383
AX-93237384
AX-93237386
AX-93237388
AX-93237390
AX-93237391
AX-93237396
AX-93237397
AX-93237399
AX-93237400
AX-93237401
AX-93237402
AX-93237404
AX-93237407
AX-93237409
AX-93237410
AX-93237411
AX-93237412
AX-93237413
AX-93237414
AX-93237418
AX-93237419
AX-93237420
AX-93237421
AX-93237423
AX-93237424
AX-93237425
AX-93237426
AX-93237428
AX-93237429
AX-93237430
AX-93237431
AX-93237432
AX-93237434
AX-93237435
AX-93237436
AX-93237437
AX-93237438
AX-93237439
AX-93237440
AX-93237442
AX-93237443
AX-93237444
AX-93237445
AX-93237446
AX-93237457
AX-93237458
AX-93237459
AX-93237460
AX-93237462
AX-93237463
AX-93237464
AX-93237465
AX-93237466
AX-93237467
AX-93237468
AX-93237473
AX-93237475
AX-93237476
AX-93237477
AX-93237479
AX-93237480
AX-93237481
AX-93237482
AX-93237483
AX-93237485
AX-93237490
AX-93237491
AX-93237492
AX-93237494
AX-93237496
AX-93237497
AX-93237498
AX-93237499
AX-93237500
AX-93237501
AX-93237502
AX-93237504
AX-93237505
AX-93237506
AX-93237508
AX-93237509
AX-93237510
AX-93237511
AX-93237512
AX-93237513
AX-93237514
AX-93237515
AX-93237517
AX-93237518
AX-93237519
AX-93237520
AX-93237521
AX-93237522
AX-93237523
AX-93237524
AX-93237525
AX-93237526
AX-93237527
AX-93237528
AX-93237529
AX-93237530
AX-93237532
AX-93237533
AX-93237534
AX-93237535
AX-93237536
AX-93237537
AX-93237538
AX-93237539
AX-93237540
AX-93237541
AX-93237542
AX-93237543
AX-93237544
AX-93237545
AX-93237546
AX-93237547
AX-93237548
AX-93237549
AX-93237550
AX-93237551
AX-93237552
AX-93237553
AX-93237554
AX-93237555
AX-93237556
AX-93237557
AX-93237558
AX-93237559
AX-93237560
AX-93237561
AX-93237562
AX-93237563
AX-93237564
AX-93237565
AX-93237566
AX-93237567
AX-93237568
AX-93237569
AX-93237571
AX-93237572
AX-93237573
AX-93237574
AX-93237575
AX-93237576
AX-93237578
AX-93237579
AX-93237580
AX-93237581
AX-93237582
AX-93237583
AX-93237584
AX-93237585
AX-93237586
AX-93237587
AX-93237588
AX-93237589
AX-93237590
AX-93237591
AX-93237592
AX-93237593
AX-93237594
AX-93237596
AX-93237597
AX-93237598
AX-93237599
AX-93237602
AX-93237603
AX-93237604
AX-93237605
AX-93237606
AX-93237609
AX-93237610
AX-93237611
AX-93237612
AX-93237613
AX-93237614
AX-93237616
AX-93237617
AX-93237618
AX-93237619
AX-93237620
AX-93237621
AX-93237622
AX-93237623
AX-93237624
AX-93237625
AX-93237626
AX-93237627
AX-93237628
AX-93237629
AX-93237631
AX-93237632
AX-93237633
AX-93237634
AX-93237635
AX-93237636
AX-93237637
AX-93237638
AX-93237639
AX-93237640
AX-93237641
AX-93237642
AX-93237643
AX-93237645
AX-93237646
AX-93237649
AX-93237650
AX-93237651
AX-93237652
AX-93237653
AX-93237654
AX-93237655
AX-93237656
AX-93237657
AX-93237658
AX-93237659
AX-93237660
AX-93237661
AX-93237662
AX-93237663
AX-93237664
AX-93237665
AX-93237666
AX-93237667
AX-93237669
AX-93237671
AX-93237672
AX-93237673
AX-93237676
AX-93237677
AX-93237678
AX-93237679
AX-93237680
AX-93237681
AX-93237682
AX-93237683
AX-93237684
AX-93237685
AX-93237686
AX-93237687
AX-93237688
AX-93237689
AX-93237690
AX-93237691
AX-93237692
AX-93237694
AX-93237695
AX-93237696
AX-93237697
AX-93237699
AX-93237700
AX-93237701
AX-93237702
AX-93237703
AX-93237704
AX-93237705
AX-93237708
AX-93237709
AX-93237710
AX-93237711
AX-93237712
AX-93237713
AX-93237714
AX-93237715
AX-93237716
AX-93237718
AX-93237719
AX-93237721
AX-93237723
AX-93237726
AX-93237728
AX-93237729
AX-93237730
AX-93237731
AX-93237732
AX-93237733
AX-93237734
AX-93237735
AX-93237736
AX-93237737
AX-93237738
AX-93237740
AX-93237742
AX-93237744
AX-93237745
AX-93237746
AX-93237747
AX-93237748
AX-93237749
AX-93237750
AX-93237752
AX-93237753
AX-93237754
AX-93237755
AX-93237756
AX-93237757
AX-93237758
AX-93237759
AX-93237762
AX-93237763
AX-93237764
AX-93237765
AX-93237766
AX-93237767
AX-93237768
AX-93237769
AX-93237771
AX-93237772
AX-93237774
AX-93237778
AX-93237779
AX-93237780
AX-93237781
AX-93237782
AX-93237783
AX-93237784
AX-93237785
AX-93237786
AX-93237792
AX-93237793
AX-93237794
AX-93237795
AX-93237796
AX-93237797
AX-93237798
AX-93237799
AX-93237800
AX-93237801
AX-93237803
AX-93237804
AX-93237805
AX-93237806
AX-93237807
AX-93237808
AX-93237809
AX-93237810
AX-93237811
AX-93237812
AX-93237815
AX-93237816
AX-93237817
AX-93237818
AX-93237825
AX-93237826
AX-93237828
AX-93237829
AX-93237830
AX-93237831
AX-93237832
AX-93237833
AX-93237834
AX-93237835
AX-93237836
AX-93237837
AX-93237838
AX-93237839
AX-93237840
AX-93237841
AX-93237847
AX-93237851
AX-93237852
AX-93237853
AX-93237854
AX-93237855
AX-93237856
AX-93237857
AX-93237858
AX-93237859
AX-93237860
AX-93237861
AX-93237862
AX-93237863
AX-93237864
AX-93237865
AX-93237866
AX-93237867
AX-93237868
AX-93237869
AX-93237870
AX-93237871
AX-93237872
AX-93237873
AX-93237874
AX-93237875
AX-93237876
AX-93237878
AX-93237880
AX-93237881
AX-93237882
AX-93237883
AX-93237884
AX-93237885
AX-93237886
AX-93237887
AX-93237888
AX-93237889
AX-93237891
AX-93237892
AX-93237893
AX-93237894
AX-93237895
AX-93237896
AX-93237897
AX-93237898
AX-93237899
AX-93237900
AX-93237901
AX-93237903
AX-93237905
AX-93237906
AX-93237908
AX-93237909
AX-93237910
AX-93237912
AX-93237913
AX-93237914
AX-93237915
AX-93237916
AX-93237917
AX-93237918
AX-93237919
AX-93237920
AX-93237921
AX-93237922
AX-93237923
AX-93237924
AX-93237925
AX-93237926
AX-93237927
AX-93237928
AX-93237929
AX-93237930
AX-93237931
AX-93237932
AX-93237933
AX-93237934
AX-93237935
AX-93237936
AX-93237937
AX-93237938
AX-93237939
AX-93237940
AX-93237941
AX-93237942
AX-93237943
AX-93237945
AX-93237946
AX-93237947
AX-93237949
AX-93237950
AX-93237951
AX-93237952
AX-93237953
AX-93237957
AX-93237961
AX-93237963
AX-93237965
AX-93237967
AX-93237968
AX-93237970
AX-93237971
AX-93237972
AX-93237973
AX-93237974
AX-93237975
AX-93237976
AX-93237977
AX-93237978
AX-93237979
AX-93237980
AX-93237981
AX-93237982
AX-93237983
AX-93237984
AX-93237985
AX-93237986
AX-93237987
AX-93237988
AX-93237989
AX-93237990
AX-93237991
AX-93237992
AX-93237993
AX-93237994
AX-93237995
AX-93237996
AX-93237997
AX-93237998
AX-93237999
AX-93238000
AX-93238001
AX-93238002
AX-93238003
AX-93238005
AX-93238006
AX-93238007
AX-93238008
AX-93238009
AX-93238010
AX-93238011
AX-93238012
AX-93238013
AX-93238015
AX-93238016
AX-93238017
AX-93238018
AX-93238020
AX-93238022
AX-93238023
AX-93238024
AX-93238025
AX-93238027
AX-93238028
AX-93238029
AX-93238030
AX-93238031
AX-93238032
AX-93238033
AX-93238034
AX-93238035
AX-93238037
AX-93238038
AX-93238039
AX-93238040
AX-93238042
AX-93238043
AX-93238044
AX-93238045
AX-93238046
AX-93238048
AX-93238049
AX-93238050
AX-93238051
AX-93238052
AX-93238053
AX-93238054
AX-93238055
AX-93238056
AX-93238058
AX-93238059
AX-93238060
AX-93238061
AX-93238062
AX-93238063
AX-93238064
AX-93238065
AX-93238066
AX-93238067
AX-93238068
AX-93238069
AX-93238070
AX-93238071
AX-93238072
AX-93238073
AX-93238074
AX-93238075
AX-93238076
AX-93238077
AX-93238078
AX-93238079
AX-93238080
AX-93238081
AX-93238082
AX-93238083
AX-93238085
AX-93238086
AX-93238087
AX-93238088
AX-93238089
AX-93238090
AX-93238092
AX-93238093
AX-93238094
AX-93238095
AX-93238096
AX-93238097
AX-93238098
AX-93238099
AX-93238100
AX-93238101
AX-93238102
AX-93238103
AX-93238104
AX-93238105
AX-93238106
AX-93238107
AX-93238108
AX-93238109
AX-93238110
AX-93238111
AX-93238112
AX-93238113
AX-93238114
AX-93238115
AX-93238116
AX-93238117
AX-93238118
AX-93238119
AX-93238121
AX-93238123
AX-93238124
AX-93238125
AX-93238126
AX-93238127
AX-93238129
AX-93238132
AX-93238133
AX-93238134
AX-93238136
AX-93238137
AX-93238138
AX-93238139
AX-93238140
AX-93238142
AX-93238143
AX-93238144
AX-93238147
AX-93238148
AX-93238150
AX-93238151
AX-93238152
AX-93238155
AX-93238156
AX-93238157
AX-93238158
AX-93238159
AX-93238160
AX-93238165
AX-93238166
AX-93238168
AX-93238169
AX-93238170
AX-93238172
AX-93238173
AX-93238174
AX-93238175
AX-93238177
AX-93238178
AX-93238179
AX-93238180
AX-93238181
AX-93238182
AX-93238183
AX-93238185
AX-93238186
AX-93238187
AX-93238188
AX-93238189
AX-93238190
AX-93238191
AX-93238192
AX-93238193
AX-93238194
AX-93238196
AX-93238197
AX-93238198
AX-93238201
AX-93238202
AX-93238203
AX-93238204
AX-93238206
AX-93238208
AX-93238209
AX-93238210
AX-93238211
AX-93238212
AX-93238213
AX-93238214
AX-93238217
AX-93238218
AX-93238219
AX-93238221
AX-93238222
AX-93238223
AX-93238224
AX-93238225
AX-93238226
AX-93238229
AX-93238235
AX-93238236
AX-93238237
AX-93238238
AX-93238240
AX-93238242
AX-93238243
AX-93238244
AX-93238245
AX-93238246
AX-93238247
AX-93238248
AX-93238250
AX-93238251
AX-93238256
AX-93238257
AX-93238259
AX-93238260
AX-93238261
AX-93238262
AX-93238263
AX-93238264
AX-93238265
AX-93238266
AX-93238267
AX-93238268
AX-93238269
AX-93238270
AX-93238271
AX-93238272
AX-93238273
AX-93238274
AX-93238275
AX-93238276
AX-93238279
AX-93238280
AX-93238281
AX-93238282
AX-93238283
AX-93238284
AX-93238285
AX-93238286
AX-93238287
AX-93238288
AX-93238289
AX-93238290
AX-93238292
AX-93238293
AX-93238294
AX-93238295
AX-93238297
AX-93238298
AX-93238299
AX-93238300
AX-93238301
AX-93238302
AX-93238303
AX-93238305
AX-93238306
AX-93238307
AX-93238308
AX-93238310
AX-93238311
AX-93238312
AX-93238314
AX-93238315
AX-93238316
AX-93238318
AX-93238319
AX-93238321
AX-93238322
AX-93238323
AX-93238325
AX-93238326
AX-93238327
AX-93238328
AX-93238329
AX-93238331
AX-93238332
AX-93238333
AX-93238335
AX-93238336
AX-93238337
AX-93238338
AX-93238339
AX-93238340
AX-93238341
AX-93238342
AX-93238343
AX-93238344
AX-93238346
AX-93238347
AX-93238348
AX-93238349
AX-93238350
AX-93238351
AX-93238352
AX-93238353
AX-93238354
AX-93238355
AX-93238356
AX-93238357
AX-93238358
AX-93238359
AX-93238360
AX-93238361
AX-93238362
AX-93238363
AX-93238365
AX-93238366
AX-93238367
AX-93238368
AX-93238370
AX-93238371
AX-93238372
AX-93238373
AX-93238374
AX-93238375
AX-93238376
AX-93238377
AX-93238378
AX-93238379
AX-93238381
AX-93238382
AX-93238383
AX-93238385
AX-93238386
AX-93238390
AX-93238391
AX-93238392
AX-93238393
AX-93238394
AX-93238395
AX-93238396
AX-93238397
AX-93238398
AX-93238400
AX-93238402
AX-93238403
AX-93238404
AX-93238405
AX-93238406
AX-93238407
AX-93238408
AX-93238409
AX-93238410
AX-93238411
AX-93238413
AX-93238415
AX-93238416
AX-93238417
AX-93238418
AX-93238419
AX-93238420
AX-93238421
AX-93238422
AX-93238423
AX-93238424
AX-93238425
AX-93238427
AX-93238428
AX-93238429
AX-93238430
AX-93238431
AX-93238432
AX-93238433
AX-93238434
AX-93238435
AX-93238436
AX-93238438
AX-93238439
AX-93238440
AX-93238441
AX-93238442
AX-93238443
AX-93238445
AX-93238446
AX-93238447
AX-93238448
AX-93238449
AX-93238450
AX-93238451
AX-93238453
AX-93238454
AX-93238455
AX-93238456
AX-93238457
AX-93238458
AX-93238459
AX-93238460
AX-93238461
AX-93238462
AX-93238463
AX-93238464
AX-93238465
AX-93238466
AX-93238467
AX-93238468
AX-93238469
AX-93238472
AX-93238473
AX-93238474
AX-93238475
AX-93238476
AX-93238477
AX-93238478
AX-93238479
AX-93238480
AX-93238481
AX-93238482
AX-93238484
AX-93238485
AX-93238486
AX-93238487
AX-93238488
AX-93238489
AX-93238490
AX-93238494
AX-93238499
AX-93238500
AX-93238501
AX-93238502
AX-93238503
AX-93238504
AX-93238505
AX-93238506
AX-93238507
AX-93238508
AX-93238509
AX-93238510
AX-93238511
AX-93238513
AX-93238514
AX-93238515
AX-93238516
AX-93238517
AX-93238518
AX-93238519
AX-93238520
AX-93238521
AX-93238523
AX-93238524
AX-93238525
AX-93238526
AX-93238527
AX-93238528
AX-93238529
AX-93238530
AX-93238531
AX-93238532
AX-93238533
AX-93238534
AX-93238535
AX-93238536
AX-93238537
AX-93238538
AX-93238543
AX-93238544
AX-93238549
AX-93238550
AX-93238551
AX-93238552
AX-93238554
AX-93238555
AX-93238556
AX-93238557
AX-93238558
AX-93238559
AX-93238560
AX-93238561
AX-93238562
AX-93238563
AX-93238564
AX-93238565
AX-93238566
AX-93238567
AX-93238568
AX-93238569
AX-93238570
AX-93238571
AX-93238572
AX-93238573
AX-93238574
AX-93238575
AX-93238576
AX-93238577
AX-93238578
AX-93238579
AX-93238580
AX-93238583
AX-93238585
AX-93238586
AX-93238587
AX-93238590
AX-93238591
AX-93238595
AX-93238596
AX-93238597
AX-93238599
AX-93238601
AX-93238602
AX-93238603
AX-93238604
AX-93238605
AX-93238606
AX-93238607
AX-93238608
AX-93238609
AX-93238610
AX-93238614
AX-93238615
AX-93238616
AX-93238617
AX-93238618
AX-93238619
AX-93238620
AX-93238621
AX-93238622
AX-93238623
AX-93238624
AX-93238625
AX-93238626
AX-93238627
AX-93238628
AX-93238629
AX-93238630
AX-93238631
AX-93238632
AX-93238633
AX-93238634
AX-93238635
AX-93238636
AX-93238637
AX-93238640
AX-93238641
AX-93238642
AX-93238643
AX-93238644
AX-93238645
AX-93238646
AX-93238647
AX-93238648
AX-93238651
AX-93238652
AX-93238654
AX-93238656
AX-93238657
AX-93238658
AX-93238659
AX-93238661
AX-93238662
AX-93238663
AX-93238664
AX-93238665
AX-93238675
AX-93238676
AX-93238677
AX-93238678
AX-93238680
AX-93238681
AX-93238682
AX-93238683
AX-93238684
AX-93238686
AX-93238687
AX-93238688
AX-93238689
AX-93238690
AX-93238692
AX-93238693
AX-93238694
AX-93238695
AX-93238696
AX-93238699
AX-93238700
AX-93238703
AX-93238704
AX-93238706
AX-93238707
AX-93238710
AX-93238711
AX-93238712
AX-93238713
AX-93238715
AX-93238716
AX-93238717
AX-93238718
AX-93238719
AX-93238720
AX-93238721
AX-93238722
AX-93238723
AX-93238725
AX-93238726
AX-93238727
AX-93238728
AX-93238729
AX-93238730
AX-93238731
AX-93238732
AX-93238733
AX-93238734
AX-93238735
AX-93238736
AX-93238737
AX-93238738
AX-93238739
AX-93238741
AX-93238742
AX-93238743
AX-93238744
AX-93238745
AX-93238746
AX-93238747
AX-93238748
AX-93238749
AX-93238750
AX-93238751
AX-93238752
AX-93238753
AX-93238754
AX-93238757
AX-93238758
AX-93238759
AX-93238760
AX-93238761
AX-93238762
AX-93238772
AX-93238776
AX-93238779
AX-93238780
AX-93238781
AX-93238782
AX-93238784
AX-93238785
AX-93238786
AX-93238787
AX-93238788
AX-93238789
AX-93238793
AX-93238794
AX-93238795
AX-93238796
AX-93238797
AX-93238799
AX-93238800
AX-93238801
AX-93238802
AX-93238803
AX-93238804
AX-93238806
AX-93238807
AX-93238808
AX-93238809
AX-93238811
AX-93238812
AX-93238813
AX-93238818
AX-93238819
AX-93238820
AX-93238821
AX-93238822
AX-93238823
AX-93238825
AX-93238826
AX-93238827
AX-93238828
AX-93238829
AX-93238830
AX-93238831
AX-93238832
AX-93238834
AX-93238836
AX-93238837
AX-93238838
AX-93238840
AX-93238841
AX-93238842
AX-93238843
AX-93238845
AX-93238848
AX-93238849
AX-93238850
AX-93238852
AX-93238853
AX-93238854
AX-93238858
AX-93238859
AX-93238860
AX-93238862
AX-93238863
AX-93238864
AX-93238865
AX-93238866
AX-93238867
AX-93238868
AX-93238869
AX-93238870
AX-93238871
AX-93238872
AX-93238873
AX-93238874
AX-93238875
AX-93238876
AX-93238877
AX-93238878
AX-93238879
AX-93238881
AX-93238882
AX-93238885
AX-93238886
AX-93238887
AX-93238889
AX-93238890
AX-93238892
AX-93238893
AX-93238894
AX-93238895
AX-93238896
AX-93238897
AX-93238900
AX-93238901
AX-93238902
AX-93238903
AX-93238904
AX-93238905
AX-93238906
AX-93238907
AX-93238908
AX-93238909
AX-93238910
AX-93238911
AX-93238912
AX-93238913
AX-93238916
AX-93238918
AX-93238919
AX-93238920
AX-93238921
AX-93238922
AX-93238924
AX-93238925
AX-93238926
AX-93238927
AX-93238930
AX-93238931
AX-93238933
AX-93238934
AX-93238935
AX-93238936
AX-93238937
AX-93238938
AX-93238939
AX-93238940
AX-93238942
AX-93238943
AX-93238944
AX-93238945
AX-93238946
AX-93238949
AX-93238951
AX-93238960
AX-93238961
AX-93238964
AX-93238965
AX-93238966
AX-93238967
AX-93238969
AX-93238970
AX-93238971
AX-93238972
AX-93238973
AX-93238974
AX-93238975
AX-93238976
AX-93238977
AX-93238978
AX-93238979
AX-93238980
AX-93238981
AX-93238982
AX-93238983
AX-93238984
AX-93238985
AX-93238986
AX-93238987
AX-93238988
AX-93238989
AX-93238991
AX-93238992
AX-93238994
AX-93238996
AX-93238997
AX-93238998
AX-93239000
AX-93239001
AX-93239002
AX-93239003
AX-93239004
AX-93239005
AX-93239006
AX-93239007
AX-93239008
AX-93239009
AX-93239010
AX-93239011
AX-93239012
AX-93239013
AX-93239014
AX-93239015
AX-93239016
AX-93239017
AX-93239018
AX-93239019
AX-93239020
AX-93239021
AX-93239022
AX-93239023
AX-93239024
AX-93239025
AX-93239026
AX-93239027
AX-93239028
AX-93239030
AX-93239031
AX-93239032
AX-93239033
AX-93239035
AX-93239036
AX-93239037
AX-93239038
AX-93239039
AX-93239040
AX-93239041
AX-93239042
AX-93239043
AX-93239044
AX-93239045
AX-93239046
AX-93239047
AX-93239048
AX-93239049
AX-93239050
AX-93239051
AX-93239053
AX-93239054
AX-93239055
AX-93239056
AX-93239057
AX-93239058
AX-93239059
AX-93239060
AX-93239061
AX-93239062
AX-93239063
AX-93239064
AX-93239065
AX-93239066
AX-93239067
AX-93239068
AX-93239069
AX-93239070
AX-93239071
AX-93239072
AX-93239073
AX-93239074
AX-93239075
AX-93239077
AX-93239078
AX-93239083
AX-93239084
AX-93239085
AX-93239086
AX-93239087
AX-93239089
AX-93239090
AX-93239091
AX-93239092
AX-93239093
AX-93239094
AX-93239095
AX-93239097
AX-93239098
AX-93239099
AX-93239100
AX-93239101
AX-93239102
AX-93239103
AX-93239104
AX-93239106
AX-93239107
AX-93239108
AX-93239109
AX-93239110
AX-93239113
AX-93239114
AX-93239115
AX-93239117
AX-93239118
AX-93239122
AX-93239123
AX-93239124
AX-93239125
AX-93239126
AX-93239127
AX-93239128
AX-93239129
AX-93239130
AX-93239136
AX-93239137
AX-93239138
AX-93239139
AX-93239140
AX-93239141
AX-93239142
AX-93239144
AX-93239145
AX-93239146
AX-93239147
AX-93239148
AX-93239149
AX-93239150
AX-93239151
AX-93239152
AX-93239154
AX-93239155
AX-93239157
AX-93239158
AX-93239159
AX-93239160
AX-93239161
AX-93239162
AX-93239163
AX-93239164
AX-93239165
AX-93239166
AX-93239167
AX-93239168
AX-93239169
AX-93239170
AX-93239171
AX-93239172
AX-93239173
AX-93239174
AX-93239175
AX-93239176
AX-93239177
AX-93239178
AX-93239179
AX-93239180
AX-93239181
AX-93239182
AX-93239184
AX-93239185
AX-93239186
AX-93239187
AX-93239188
AX-93239189
AX-93239190
AX-93239191
AX-93239193
AX-93239194
AX-93239196
AX-93239197
AX-93239199
AX-93239200
AX-93239201
AX-93239202
AX-93239203
AX-93239204
AX-93239205
AX-93239206
AX-93239207
AX-93239208
AX-93239209
AX-93239210
AX-93239211
AX-93239212
AX-93239215
AX-93239216
AX-93239217
AX-93239219
AX-93239220
AX-93239221
AX-93239223
AX-93239224
AX-93239225
AX-93239226
AX-93239227
AX-93239228
AX-93239230
AX-93239231
AX-93239232
AX-93239233
AX-93239234
AX-93239235
AX-93239240
AX-93239241
AX-93239242
AX-93239243
AX-93239244
AX-93239245
AX-93239246
AX-93239247
AX-93239248
AX-93239249
AX-93239250
AX-93239251
AX-93239253
AX-93239254
AX-93239255
AX-93239256
AX-93239258
AX-93239259
AX-93239260
AX-93239261
AX-93239262
AX-93239263
AX-93239266
AX-93239267
AX-93239268
AX-93239269
AX-93239270
AX-93239271
AX-93239272
AX-93239273
AX-93239274
AX-93239275
AX-93239276
AX-93239277
AX-93239278
AX-93239279
AX-93239280
AX-93239281
AX-93239282
AX-93239283
AX-93239284
AX-93239286
AX-93239287
AX-93239288
AX-93239289
AX-93239290
AX-93239291
AX-93239292
AX-93239293
AX-93239294
AX-93239295
AX-93239296
AX-93239297
AX-93239298
AX-93239299
AX-93239300
AX-93239301
AX-93239302
AX-93239303
AX-93239304
AX-93239305
AX-93239307
AX-93239309
AX-93239310
AX-93239311
AX-93239312
AX-93239313
AX-93239314
AX-93239315
AX-93239316
AX-93239317
AX-93239318
AX-93239320
AX-93239321
AX-93239324
AX-93239325
AX-93239326
AX-93239327
AX-93239328
AX-93239329
AX-93239330
AX-93239331
AX-93239332
AX-93239333
AX-93239334
AX-93239335
AX-93239336
AX-93239337
AX-93239338
AX-93239339
AX-93239340
AX-93239341
AX-93239343
AX-93239345
AX-93239346
AX-93239347
AX-93239348
AX-93239349
AX-93239350
AX-93239351
AX-93239352
AX-93239353
AX-93239354
AX-93239355
AX-93239356
AX-93239358
AX-93239359
AX-93239360
AX-93239361
AX-93239362
AX-93239363
AX-93239364
AX-93239365
AX-93239366
AX-93239367
AX-93239368
AX-93239369
AX-93239371
AX-93239372
AX-93239373
AX-93239374
AX-93239375
AX-93239376
AX-93239377
AX-93239378
AX-93239379
AX-93239380
AX-93239381
AX-93239383
AX-93239384
AX-93239385
AX-93239386
AX-93239387
AX-93239388
AX-93239389
AX-93239390
AX-93239391
AX-93239392
AX-93239393
AX-93239394
AX-93239395
AX-93239396
AX-93239397
AX-93239398
AX-93239399
AX-93239400
AX-93239401
AX-93239402
AX-93239404
AX-93239405
AX-93239406
AX-93239407
AX-93239408
AX-93239409
AX-93239411
AX-93239413
AX-93239414
AX-93239415
AX-93239416
AX-93239418
AX-93239419
AX-93239421
AX-93239422
AX-93239424
AX-93239425
AX-93239426
AX-93239427
AX-93239428
AX-93239429
AX-93239430
AX-93239431
AX-93239432
AX-93239433
AX-93239434
AX-93239435
AX-93239436
AX-93239437
AX-93239438
AX-93239439
AX-93239440
AX-93239441
AX-93239442
AX-93239443
AX-93239444
AX-93239446
AX-93239447
AX-93239448
AX-93239449
AX-93239452
AX-93239453
AX-93239454
AX-93239455
AX-93239456
AX-93239457
AX-93239458
AX-93239459
AX-93239461
AX-93239462
AX-93239463
AX-93239464
AX-93239465
AX-93239466
AX-93239467
AX-93239469
AX-93239471
AX-93239473
AX-93239474
AX-93239475
AX-93239476
AX-93239479
AX-93239480
AX-93239481
AX-93239482
AX-93239483
AX-93239484
AX-93239486
AX-93239487
AX-93239490
AX-93239491
AX-93239492
AX-93239493
AX-93239494
AX-93239495
AX-93239496
AX-93239497
AX-93239499
AX-93239501
AX-93239502
AX-93239503
AX-93239504
AX-93239505
AX-93239506
AX-93239507
AX-93239509
AX-93239512
AX-93239513
AX-93239514
AX-93239515
AX-93239516
AX-93239517
AX-93239518
AX-93239519
AX-93239520
AX-93239521
AX-93239522
AX-93239523
AX-93239524
AX-93239525
AX-93239526
AX-93239527
AX-93239528
AX-93239529
AX-93239530
AX-93239533
AX-93239534
AX-93239535
AX-93239536
AX-93239539
AX-93239543
AX-93239544
AX-93239545
AX-93239546
AX-93239547
AX-93239548
AX-93239549
AX-93239550
AX-93239552
AX-93239553
AX-93239554
AX-93239555
AX-93239556
AX-93239557
AX-93239558
AX-93239559
AX-93239560
AX-93239561
AX-93239562
AX-93239563
AX-93239564
AX-93239566
AX-93239567
AX-93239569
AX-93239570
AX-93239571
AX-93239572
AX-93239573
AX-93239574
AX-93239575
AX-93239576
AX-93239578
AX-93239580
AX-93239581
AX-93239582
AX-93239584
AX-93239585
AX-93239587
AX-93239588
AX-93239589
AX-93239590
AX-93239591
AX-93239592
AX-93239593
AX-93239594
AX-93239595
AX-93239596
AX-93239597
AX-93239598
AX-93239599
AX-93239600
AX-93239601
AX-93239602
AX-93239603
AX-93239604
AX-93239606
AX-93239608
AX-93239609
AX-93239610
AX-93239612
AX-93239613
AX-93239614
AX-93239615
AX-93239616
AX-93239617
AX-93239618
AX-93239619
AX-93239620
AX-93239621
AX-93239622
AX-93239623
AX-93239624
AX-93239625
AX-93239626
AX-93239627
AX-93239628
AX-93239629
AX-93239630
AX-93239631
AX-93239635
AX-93239636
AX-93239637
AX-93239639
AX-93239642
AX-93239643
AX-93239644
AX-93239645
AX-93239646
AX-93239647
AX-93239648
AX-93239649
AX-93239650
AX-93239653
AX-93239655
AX-93239657
AX-93239659
AX-93239660
AX-93239661
AX-93239662
AX-93239664
AX-93239665
AX-93239666
AX-93239667
AX-93239668
AX-93239670
AX-93239671
AX-93239673
AX-93239677
AX-93239678
AX-93239679
AX-93239680
AX-93239681
AX-93239683
AX-93239684
AX-93239685
AX-93239686
AX-93239688
AX-93239689
AX-93239690
AX-93239691
AX-93239692
AX-93239693
AX-93239694
AX-93239696
AX-93239697
AX-93239698
AX-93239700
AX-93239701
AX-93239703
AX-93239704
AX-93239706
AX-93239707
AX-93239710
AX-93239711
AX-93239712
AX-93239713
AX-93239714
AX-93239715
AX-93239716
AX-93239717
AX-93239718
AX-93239719
AX-93239720
AX-93239721
AX-93239722
AX-93239723
AX-93239724
AX-93239725
AX-93239726
AX-93239727
AX-93239728
AX-93239729
AX-93239731
AX-93239733
AX-93239734
AX-93239735
AX-93239736
AX-93239737
AX-93239738
AX-93239739
AX-93239740
AX-93239741
AX-93239742
AX-93239743
AX-93239744
AX-93239745
AX-93239746
AX-93239748
AX-93239749
AX-93239750
AX-93239751
AX-93239752
AX-93239753
AX-93239754
AX-93239755
AX-93239756
AX-93239757
AX-93239758
AX-93239759
AX-93239760
AX-93239761
AX-93239762
AX-93239763
AX-93239764
AX-93239765
AX-93239766
AX-93239768
AX-93239769
AX-93239774
AX-93239775
AX-93239776
AX-93239777
AX-93239778
AX-93239779
AX-93239780
AX-93239781
AX-93239782
AX-93239783
AX-93239784
AX-93239785
AX-93239786
AX-93239787
AX-93239788
AX-93239789
AX-93239790
AX-93239791
AX-93239792
AX-93239793
AX-93239794
AX-93239795
AX-93239796
AX-93239797
AX-93239798
AX-93239799
AX-93239800
AX-93239801
AX-93239802
AX-93239803
AX-93239804
AX-93239805
AX-93239806
AX-93239807
AX-93239808
AX-93239809
AX-93239810
AX-93239812
AX-93239813
AX-93239815
AX-93239816
AX-93239818
AX-93239819
AX-93239820
AX-93239821
AX-93239822
AX-93239823
AX-93239824
AX-93239825
AX-93239826
AX-93239827
AX-93239828
AX-93239829
AX-93239830
AX-93239831
AX-93239832
AX-93239833
AX-93239834
AX-93239835
AX-93239836
AX-93239837
AX-93239838
AX-93239839
AX-93239840
AX-93239841
AX-93239842
AX-93239843
AX-93239844
AX-93239845
AX-93239846
AX-93239847
AX-93239848
AX-93239850
AX-93239851
AX-93239852
AX-93239853
AX-93239855
AX-93239856
AX-93239857
AX-93239858
AX-93239859
AX-93239860
AX-93239861
AX-93239862
AX-93239864
AX-93239865
AX-93239866
AX-93239867
AX-93239868
AX-93239869
AX-93239870
AX-93239871
AX-93239872
AX-93239873
AX-93239874
AX-93239875
AX-93239876
AX-93239877
AX-93239879
AX-93239880
AX-93239881
AX-93239882
AX-93239883
AX-93239884
AX-93239885
AX-93239886
AX-93239887
AX-93239888
AX-93239889
AX-93239890
AX-93239892
AX-93239893
AX-93239894
AX-93239898
AX-93239899
AX-93239900
AX-93239901
AX-93239902
AX-93239903
AX-93239904
AX-93239905
AX-93239906
AX-93239907
AX-93239908
AX-93239910
AX-93239912
AX-93239913
AX-93239916
AX-93239917
AX-93239919
AX-93239920
AX-93239923
AX-93239924
AX-93239925
AX-93239926
AX-93239927
AX-93239928
AX-93239929
AX-93239930
AX-93239932
AX-93239933
AX-93239934
AX-93239935
AX-93239936
AX-93239937
AX-93239938
AX-93239939
AX-93239940
AX-93239941
AX-93239942
AX-93239943
AX-93239944
AX-93239945
AX-93239946
AX-93239947
AX-93239948
AX-93239949
AX-93239950
AX-93239951
AX-93239952
AX-93239953
AX-93239954
AX-93239955
AX-93239956
AX-93239957
AX-93239958
AX-93239959
AX-93239961
AX-93239962
AX-93239963
AX-93239964
AX-93239965
AX-93239966
AX-93239967
AX-93239968
AX-93239969
AX-93239970
AX-93239971
AX-93239972
AX-93239975
AX-93239978
AX-93239979
AX-93239980
AX-93239981
AX-93239982
AX-93239983
AX-93239984
AX-93239985
AX-93239986
AX-93239987
AX-93239988
AX-93239989
AX-93239990
AX-93239991
AX-93239992
AX-93239993
AX-93239995
AX-93239996
AX-93239998
AX-93240003
AX-93240004
AX-93240005
AX-93240007
AX-93240010
AX-93240011
AX-93240014
AX-93240015
AX-93240016
AX-93240019
AX-93240020
AX-93240022
AX-93240023
AX-93240024
AX-93240026
AX-93240027
AX-93240028
AX-93240029
AX-93240030
AX-93240031
AX-93240032
AX-93240033
AX-93240034
AX-93240035
AX-93240036
AX-93240037
AX-93240038
AX-93240039
AX-93240041
AX-93240042
AX-93240043
AX-93240044
AX-93240046
AX-93240047
AX-93240048
AX-93240049
AX-93240050
AX-93240052
AX-93240053
AX-93240054
AX-93240055
AX-93240056
AX-93240057
AX-93240058
AX-93240059
AX-93240060
AX-93240062
AX-93240063
AX-93240064
AX-93240067
AX-93240068
AX-93240069
AX-93240070
AX-93240071
AX-93240074
AX-93240077
AX-93240083
AX-93240085
AX-93240086
AX-93240087
AX-93240088
AX-93240089
AX-93240091
AX-93240092
AX-93240095
AX-93240096
AX-93240097
AX-93240100
AX-93240103
AX-93240104
AX-93240107
AX-93240109
AX-93240110
AX-93240112
AX-93240113
AX-93240114
AX-93240118
AX-93240119
AX-93240124
AX-93240125
AX-93240126
AX-93240129
AX-93240130
AX-93240132
AX-93240133
AX-93240134
AX-93240135
AX-93240136
AX-93240137
AX-93240138
AX-93240139
AX-93240140
AX-93240141
AX-93240142
AX-93240143
AX-93240144
AX-93240145
AX-93240146
AX-93240147
AX-93240148
AX-93240149
AX-93240150
AX-93240151
AX-93240152
AX-93240153
AX-93240155
AX-93240156
AX-93240157
AX-93240158
AX-93240159
AX-93240161
AX-93240162
AX-93240163
AX-93240164
AX-93240165
AX-93240166
AX-93240167
AX-93240168
AX-93240169
AX-93240170
AX-93240171
AX-93240172
AX-93240174
AX-93240175
AX-93240176
AX-93240178
AX-93240181
AX-93240183
AX-93240184
AX-93240185
AX-93240186
AX-93240187
AX-93240188
AX-93240189
AX-93240190
AX-93240191
AX-93240192
AX-93240193
AX-93240194
AX-93240195
AX-93240200
AX-93240201
AX-93240202
AX-93240203
AX-93240205
AX-93240208
AX-93240209
AX-93240211
AX-93240212
AX-93240215
AX-93240216
AX-93240217
AX-93240218
AX-93240219
AX-93240220
AX-93240223
AX-93240224
AX-93240225
AX-93240226
AX-93240227
AX-93240228
AX-93240230
AX-93240231
AX-93240233
AX-93240234
AX-93240237
AX-93240238
AX-93240239
AX-93240240
AX-93240242
AX-93240244
AX-93240245
AX-93240246
AX-93240247
AX-93240248
AX-93240249
AX-93240250
AX-93240251
AX-93240252
AX-93240253
AX-93240254
AX-93240255
AX-93240256
AX-93240258
AX-93240259
AX-93240260
AX-93240261
AX-93240262
AX-93240263
AX-93240264
AX-93240265
AX-93240266
AX-93240267
AX-93240268
AX-93240269
AX-93240270
AX-93240271
AX-93240272
AX-93240273
AX-93240274
AX-93240276
AX-93240277
AX-93240278
AX-93240279
AX-93240280
AX-93240281
AX-93240282
AX-93240283
AX-93240284
AX-93240285
AX-93240286
AX-93240288
AX-93240289
AX-93240290
AX-93240292
AX-93240293
AX-93240294
AX-93240295
AX-93240297
AX-93240299
AX-93240300
AX-93240301
AX-93240302
AX-93240303
AX-93240305
AX-93240306
AX-93240307
AX-93240309
AX-93240311
AX-93240312
AX-93240317
AX-93240318
AX-93240319
AX-93240321
AX-93240322
AX-93240323
AX-93240324
AX-93240325
AX-93240328
AX-93240329
AX-93240330
AX-93240331
AX-93240332
AX-93240333
AX-93240335
AX-93240336
AX-93240337
AX-93240338
AX-93240340
AX-93240341
AX-93240342
AX-93240344
AX-93240345
AX-93240346
AX-93240348
AX-93240349
AX-93240350
AX-93240352
AX-93240353
AX-93240354
AX-93240355
AX-93240357
AX-93240358
AX-93240359
AX-93240360
AX-93240361
AX-93240362
AX-93240363
AX-93240364
AX-93240366
AX-93240367
AX-93240368
AX-93240372
AX-93240374
AX-93240375
AX-93240376
AX-93240377
AX-93240379
AX-93240381
AX-93240382
AX-93240383
AX-93240384
AX-93240386
AX-93240387
AX-93240388
AX-93240389
AX-93240390
AX-93240391
AX-93240392
AX-93240393
AX-93240394
AX-93240395
AX-93240396
AX-93240397
AX-93240398
AX-93240399
AX-93240400
AX-93240401
AX-93240402
AX-93240403
AX-93240404
AX-93240405
AX-93240406
AX-93240407
AX-93240408
AX-93240409
AX-93240410
AX-93240411
AX-93240412
AX-93240413
AX-93240414
AX-93240415
AX-93240416
AX-93240417
AX-93240418
AX-93240419
AX-93240420
AX-93240421
AX-93240422
AX-93240423
AX-93240424
AX-93240425
AX-93240426
AX-93240427
AX-93240428
AX-93240429
AX-93240430
AX-93240431
AX-93240432
AX-93240433
AX-93240434
AX-93240435
AX-93240436
AX-93240437
AX-93240438
AX-93240439
AX-93240440
AX-93240441
AX-93240442
AX-93240443
AX-93240444
AX-93240445
AX-93240446
AX-93240447
AX-93240448
AX-93240449
AX-93240450
AX-93240451
AX-93240452
AX-93240453
AX-93240454
AX-93240455
AX-93240456
AX-93240457
AX-93240460
AX-93240461
AX-93240462
AX-93240463
AX-93240464
AX-93240466
AX-93240467
AX-93240468
AX-93240469
AX-93240470
AX-93240471
AX-93240473
AX-93240474
AX-93240475
AX-93240478
AX-93240481
AX-93240482
AX-93240483
AX-93240484
AX-93240485
AX-93240486
AX-93240487
AX-93240489
AX-93240490
AX-93240493
AX-93240494
AX-93240495
AX-93240496
AX-93240497
AX-93240498
AX-93240499
AX-93240500
AX-93240501
AX-93240502
AX-93240503
AX-93240504
AX-93240505
AX-93240506
AX-93240507
AX-93240510
AX-93240512
AX-93240513
AX-93240515
AX-93240516
AX-93240518
AX-93240519
AX-93240520
AX-93240523
AX-93240524
AX-93240525
AX-93240532
AX-93240533
AX-93240534
AX-93240535
AX-93240536
AX-93240537
AX-93240538
AX-93240540
AX-93240542
AX-93240543
AX-93240546
AX-93240547
AX-93240551
AX-93240552
AX-93240553
AX-93240554
AX-93240555
AX-93240557
AX-93240558
AX-93240559
AX-93240560
AX-93240561
AX-93240562
AX-93240563
AX-93240564
AX-93240565
AX-93240567
AX-93240568
AX-93240569
AX-93240570
AX-93240571
AX-93240572
AX-93240573
AX-93240574
AX-93240575
AX-93240576
AX-93240577
AX-93240578
AX-93240579
AX-93240580
AX-93240582
AX-93240584
AX-93240586
AX-93240587
AX-93240591
AX-93240592
AX-93240593
AX-93240595
AX-93240596
AX-93240597
AX-93240598
AX-93240599
AX-93240601
AX-93240602
AX-93240603
AX-93240604
AX-93240606
AX-93240607
AX-93240609
AX-93240610
AX-93240611
AX-93240612
AX-93240613
AX-93240614
AX-93240615
AX-93240616
AX-93240618
AX-93240619
AX-93240623
AX-93240627
AX-93240628
AX-93240630
AX-93240631
AX-93240632
AX-93240634
AX-93240635
AX-93240636
AX-93240637
AX-93240638
AX-93240640
AX-93240641
AX-93240642
AX-93240643
AX-93240644
AX-93240646
AX-93240647
AX-93240648
AX-93240649
AX-93240651
AX-93240652
AX-93240653
AX-93240655
AX-93240656
AX-93240657
AX-93240658
AX-93240659
AX-93240660
AX-93240661
AX-93240664
AX-93240665
AX-93240666
AX-93240670
AX-93240671
AX-93240672
AX-93240673
AX-93240674
AX-93240675
AX-93240676
AX-93240677
AX-93240678
AX-93240679
AX-93240680
AX-93240681
AX-93240683
AX-93240684
AX-93240685
AX-93240686
AX-93240687
AX-93240689
AX-93240690
AX-93240691
AX-93240692
AX-93240693
AX-93240694
AX-93240695
AX-93240696
AX-93240697
AX-93240698
AX-93240699
AX-93240700
AX-93240701
AX-93240702
AX-93240703
AX-93240706
AX-93240707
AX-93240708
AX-93240709
AX-93240710
AX-93240711
AX-93240713
AX-93240715
AX-93240716
AX-93240717
AX-93240720
AX-93240721
AX-93240722
AX-93240725
AX-93240726
AX-93240727
AX-93240728
AX-93240729
AX-93240730
AX-93240731
AX-93240732
AX-93240733
AX-93240734
AX-93240736
AX-93240738
AX-93240739
AX-93240740
AX-93240742
AX-93240743
AX-93240745
AX-93240746
AX-93240751
AX-93240752
AX-93240753
AX-93240754
AX-93240760
AX-93240761
AX-93240762
AX-93240763
AX-93240765
AX-93240766
AX-93240767
AX-93240769
AX-93240770
AX-93240772
AX-93240773
AX-93240774
AX-93240775
AX-93240776
AX-93240777
AX-93240778
AX-93240781
AX-93240783
AX-93240784
AX-93240785
AX-93240786
AX-93240787
AX-93240788
AX-93240789
AX-93240790
AX-93240792
AX-93240794
AX-93240795
AX-93240796
AX-93240797
AX-93240799
AX-93240800
AX-93240801
AX-93240802
AX-93240803
AX-93240804
AX-93240805
AX-93240806
AX-93240807
AX-93240810
AX-93240811
AX-93240812
AX-93240813
AX-93240814
AX-93240815
AX-93240816
AX-93240817
AX-93240818
AX-93240819
AX-93240820
AX-93240821
AX-93240822
AX-93240824
AX-93240825
AX-93240826
AX-93240827
AX-93240828
AX-93240829
AX-93240830
AX-93240831
AX-93240832
AX-93240833
AX-93240834
AX-93240835
AX-93240836
AX-93240837
AX-93240838
AX-93240839
AX-93240840
AX-93240841
AX-93240842
AX-93240844
AX-93240845
AX-93240846
AX-93240847
AX-93240849
AX-93240850
AX-93240851
AX-93240852
AX-93240853
AX-93240854
AX-93240855
AX-93240856
AX-93240857
AX-93240858
AX-93240859
AX-93240860
AX-93240861
AX-93240862
AX-93240863
AX-93240864
AX-93240865
AX-93240866
AX-93240867
AX-93240868
AX-93240869
AX-93240870
AX-93240871
AX-93240872
AX-93240873
AX-93240875
AX-93240877
AX-93240878
AX-93240879
AX-93240880
AX-93240881
AX-93240882
AX-93240883
AX-93240884
AX-93240885
AX-93240886
AX-93240887
AX-93240888
AX-93240890
AX-93240891
AX-93240892
AX-93240893
AX-93240894
AX-93240895
AX-93240896
AX-93240898
AX-93240899
AX-93240900
AX-93240901
AX-93240902
AX-93240903
AX-93240904
AX-93240906
AX-93240907
AX-93240913
AX-93240914
AX-93240915
AX-93240916
AX-93240917
AX-93240918
AX-93240919
AX-93240920
AX-93240921
AX-93240922
AX-93240924
AX-93240925
AX-93240927
AX-93240929
AX-93240933
AX-93240934
AX-93240937
AX-93240941
AX-93240942
AX-93240943
AX-93240949
AX-93240950
AX-93240951
AX-93240955
AX-93240956
AX-93240957
AX-93240960
AX-93240961
AX-93240962
AX-93240963
AX-93240964
AX-93240966
AX-93240967
AX-93240970
AX-93240971
AX-93240973
AX-93240974
AX-93240975
AX-93240976
AX-93240977
AX-93240978
AX-93240979
AX-93240980
AX-93240981
AX-93240987
AX-93240988
AX-93240989
AX-93240991
AX-93240993
AX-93240994
AX-93240995
AX-93240997
AX-93240998
AX-93240999
AX-93241000
AX-93241001
AX-93241002
AX-93241003
AX-93241004
AX-93241005
AX-93241006
AX-93241007
AX-93241008
AX-93241010
AX-93241011
AX-93241012
AX-93241013
AX-93241014
AX-93241015
AX-93241016
AX-93241017
AX-93241019
AX-93241020
AX-93241021
AX-93241022
AX-93241023
AX-93241024
AX-93241026
AX-93241027
AX-93241029
AX-93241030
AX-93241037
AX-93241041
AX-93241046
AX-93241048
AX-93241049
AX-93241053
AX-93241054
AX-93241055
AX-93241057
AX-93241059
AX-93241060
AX-93241062
AX-93241064
AX-93241067
AX-93241068
AX-93241069
AX-93241070
AX-93241071
AX-93241072
AX-93241074
AX-93241078
AX-93241079
AX-93241080
AX-93241081
AX-93241083
AX-93241084
AX-93241085
AX-93241086
AX-93241087
AX-93241089
AX-93241090
AX-93241091
AX-93241092
AX-93241093
AX-93241094
AX-93241095
AX-93241097
AX-93241098
AX-93241099
AX-93241100
AX-93241101
AX-93241102
AX-93241105
AX-93241106
AX-93241107
AX-93241108
AX-93241109
AX-93241110
AX-93241111
AX-93241112
AX-93241113
AX-93241114
AX-93241115
AX-93241116
AX-93241117
AX-93241118
AX-93241119
AX-93241120
AX-93241121
AX-93241122
AX-93241124
AX-93241125
AX-93241126
AX-93241127
AX-93241128
AX-93241129
AX-93241130
AX-93241135
AX-93241136
AX-93241137
AX-93241138
AX-93241139
AX-93241140
AX-93241141
AX-93241142
AX-93241143
AX-93241144
AX-93241145
AX-93241146
AX-93241147
AX-93241148
AX-93241149
AX-93241150
AX-93241151
AX-93241152
AX-93241153
AX-93241154
AX-93241155
AX-93241157
AX-93241158
AX-93241159
AX-93241160
AX-93241161
AX-93241162
AX-93241163
AX-93241164
AX-93241165
AX-93241166
AX-93241168
AX-93241169
AX-93241170
AX-93241171
AX-93241172
AX-93241173
AX-93241174
AX-93241175
AX-93241176
AX-93241177
AX-93241178
AX-93241179
AX-93241180
AX-93241181
AX-93241183
AX-93241184
AX-93241186
AX-93241188
AX-93241189
AX-93241190
AX-93241192
AX-93241194
AX-93241197
AX-93241201
AX-93241204
AX-93241205
AX-93241210
AX-93241211
AX-93241213
AX-93241214
AX-93241215
AX-93241216
AX-93241218
AX-93241219
AX-93241220
AX-93241222
AX-93241224
AX-93241225
AX-93241226
AX-93241227
AX-93241228
AX-93241229
AX-93241230
AX-93241231
AX-93241232
AX-93241233
AX-93241234
AX-93241235
AX-93241236
AX-93241237
AX-93241238
AX-93241239
AX-93241240
AX-93241241
AX-93241242
AX-93241243
AX-93241244
AX-93241245
AX-93241246
AX-93241247
AX-93241249
AX-93241250
AX-93241251
AX-93241252
AX-93241253
AX-93241259
AX-93241260
AX-93241261
AX-93241262
AX-93241263
AX-93241264
AX-93241266
AX-93241269
AX-93241270
AX-93241271
AX-93241272
AX-93241273
AX-93241274
AX-93241276
AX-93241277
AX-93241278
AX-93241279
AX-93241280
AX-93241283
AX-93241285
AX-93241287
AX-93241291
AX-93241292
AX-93241293
AX-93241294
AX-93241295
AX-93241296
AX-93241297
AX-93241300
AX-93241301
AX-93241303
AX-93241305
AX-93241306
AX-93241307
AX-93241308
AX-93241309
AX-93241311
AX-93241312
AX-93241314
AX-93241315
AX-93241316
AX-93241319
AX-93241320
AX-93241321
AX-93241322
AX-93241324
AX-93241325
AX-93241326
AX-93241327
AX-93241328
AX-93241329
AX-93241330
AX-93241331
AX-93241332
AX-93241334
AX-93241337
AX-93241339
AX-93241340
AX-93241341
AX-93241342
AX-93241343
AX-93241344
AX-93241345
AX-93241346
AX-93241347
AX-93241348
AX-93241349
AX-93241350
AX-93241351
AX-93241353
AX-93241354
AX-93241355
AX-93241356
AX-93241357
AX-93241358
AX-93241359
AX-93241362
AX-93241364
AX-93241365
AX-93241366
AX-93241367
AX-93241368
AX-93241370
AX-93241371
AX-93241372
AX-93241373
AX-93241374
AX-93241375
AX-93241376
AX-93241377
AX-93241378
AX-93241379
AX-93241380
AX-93241381
AX-93241382
AX-93241383
AX-93241386
AX-93241387
AX-93241388
AX-93241389
AX-93241390
AX-93241391
AX-93241393
AX-93241394
AX-93241395
AX-93241396
AX-93241397
AX-93241399
AX-93241400
AX-93241402
AX-93241404
AX-93241406
AX-93241407
AX-93241408
AX-93241409
AX-93241410
AX-93241411
AX-93241412
AX-93241413
AX-93241414
AX-93241415
AX-93241416
AX-93241417
AX-93241418
AX-93241421
AX-93241422
AX-93241425
AX-93241426
AX-93241427
AX-93241428
AX-93241429
AX-93241430
AX-93241431
AX-93241432
AX-93241433
AX-93241435
AX-93241437
AX-93241439
AX-93241440
AX-93241441
AX-93241442
AX-93241443
AX-93241444
AX-93241445
AX-93241446
AX-93241447
AX-93241449
AX-93241450
AX-93241451
AX-93241452
AX-93241453
AX-93241454
AX-93241456
AX-93241458
AX-93241459
AX-93241460
AX-93241461
AX-93241464
AX-93241465
AX-93241467
AX-93241468
AX-93241469
AX-93241470
AX-93241472
AX-93241473
AX-93241474
AX-93241475
AX-93241476
AX-93241477
AX-93241478
AX-93241479
AX-93241481
AX-93241482
AX-93241483
AX-93241484
AX-93241485
AX-93241486
AX-93241487
AX-93241488
AX-93241489
AX-93241491
AX-93241492
AX-93241493
AX-93241494
AX-93241495
AX-93241496
AX-93241497
AX-93241498
AX-93241499
AX-93241500
AX-93241501
AX-93241502
AX-93241503
AX-93241504
AX-93241505
AX-93241506
AX-93241507
AX-93241508
AX-93241509
AX-93241511
AX-93241512
AX-93241513
AX-93241514
AX-93241515
AX-93241516
AX-93241517
AX-93241518
AX-93241519
AX-93241520
AX-93241521
AX-93241522
AX-93241523
AX-93241524
AX-93241525
AX-93241526
AX-93241527
AX-93241528
AX-93241529
AX-93241530
AX-93241531
AX-93241532
AX-93241534
AX-93241535
AX-93241536
AX-93241537
AX-93241542
AX-93241543
AX-93241544
AX-93241547
AX-93241548
AX-93241549
AX-93241550
AX-93241551
AX-93241552
AX-93241553
AX-93241554
AX-93241555
AX-93241556
AX-93241558
AX-93241559
AX-93241560
AX-93241562
AX-93241563
AX-93241564
AX-93241565
AX-93241566
AX-93241567
AX-93241568
AX-93241569
AX-93241570
AX-93241571
AX-93241575
AX-93241576
AX-93241577
AX-93241578
AX-93241579
AX-93241580
AX-93241581
AX-93241583
AX-93241586
AX-93241588
AX-93241589
AX-93241591
AX-93241592
AX-93241595
AX-93241596
AX-93241598
AX-93241599
AX-93241600
AX-93241603
AX-93241604
AX-93241605
AX-93241606
AX-93241607
AX-93241612
AX-93241613
AX-93241614
AX-93241615
AX-93241616
AX-93241617
AX-93241619
AX-93241620
AX-93241623
AX-93241626
AX-93241627
AX-93241628
AX-93241629
AX-93241632
AX-93241633
AX-93241634
AX-93241635
AX-93241636
AX-93241637
AX-93241638
AX-93241639
AX-93241640
AX-93241641
AX-93241642
AX-93241643
AX-93241644
AX-93241645
AX-93241647
AX-93241648
AX-93241649
AX-93241650
AX-93241651
AX-93241652
AX-93241653
AX-93241654
AX-93241656
AX-93241657
AX-93241658
AX-93241659
AX-93241660
AX-93241661
AX-93241663
AX-93241664
AX-93241665
AX-93241666
AX-93241667
AX-93241668
AX-93241669
AX-93241670
AX-93241671
AX-93241672
AX-93241673
AX-93241674
AX-93241675
AX-93241679
AX-93241680
AX-93241681
AX-93241682
AX-93241683
AX-93241684
AX-93241685
AX-93241686
AX-93241687
AX-93241688
AX-93241689
AX-93241690
AX-93241691
AX-93241693
AX-93241694
AX-93241695
AX-93241696
AX-93241697
AX-93241699
AX-93241700
AX-93241701
AX-93241703
AX-93241705
AX-93241707
AX-93241708
AX-93241709
AX-93241710
AX-93241712
AX-93241713
AX-93241714
AX-93241719
AX-93241720
AX-93241721
AX-93241722
AX-93241723
AX-93241724
AX-93241725
AX-93241727
AX-93241728
AX-93241729
AX-93241730
AX-93241731
AX-93241732
AX-93241734
AX-93241735
AX-93241738
AX-93241739
AX-93241740
AX-93241744
AX-93241745
AX-93241746
AX-93241748
AX-93241749
AX-93241751
AX-93241753
AX-93241754
AX-93241755
AX-93241756
AX-93241757
AX-93241758
AX-93241761
AX-93241762
AX-93241763
AX-93241764
AX-93241765
AX-93241766
AX-93241768
AX-93241769
AX-93241770
AX-93241771
AX-93241772
AX-93241773
AX-93241774
AX-93241775
AX-93241776
AX-93241778
AX-93241780
AX-93241781
AX-93241782
AX-93241783
AX-93241785
AX-93241787
AX-93241788
AX-93241789
AX-93241790
AX-93241791
AX-93241792
AX-93241793
AX-93241794
AX-93241795
AX-93241796
AX-93241797
AX-93241799
AX-93241800
AX-93241801
AX-93241802
AX-93241803
AX-93241805
AX-93241806
AX-93241807
AX-93241809
AX-93241810
AX-93241811
AX-93241812
AX-93241813
AX-93241814
AX-93241819
AX-93241820
AX-93241822
AX-93241823
AX-93241825
AX-93241826
AX-93241827
AX-93241828
AX-93241830
AX-93241831
AX-93241832
AX-93241833
AX-93241834
AX-93241840
AX-93241842
AX-93241843
AX-93241844
AX-93241845
AX-93241846
AX-93241847
AX-93241848
AX-93241849
AX-93241850
AX-93241851
AX-93241856
AX-93241857
AX-93241858
AX-93241859
AX-93241860
AX-93241861
AX-93241862
AX-93241863
AX-93241864
AX-93241865
AX-93241866
AX-93241868
AX-93241869
AX-93241870
AX-93241871
AX-93241874
AX-93241875
AX-93241876
AX-93241877
AX-93241878
AX-93241879
AX-93241880
AX-93241882
AX-93241883
AX-93241884
AX-93241885
AX-93241886
AX-93241887
AX-93241888
AX-93241889
AX-93241890
AX-93241891
AX-93241892
AX-93241893
AX-93241894
AX-93241895
AX-93241896
AX-93241897
AX-93241898
AX-93241899
AX-93241900
AX-93241901
AX-93241902
AX-93241903
AX-93241904
AX-93241906
AX-93241907
AX-93241909
AX-93241910
AX-93241911
AX-93241912
AX-93241913
AX-93241914
AX-93241915
AX-93241916
AX-93241917
AX-93241918
AX-93241919
AX-93241920
AX-93241921
AX-93241922
AX-93241923
AX-93241924
AX-93241925
AX-93241926
AX-93241927
AX-93241928
AX-93241929
AX-93241930
AX-93241931
AX-93241932
AX-93241933
AX-93241934
AX-93241935
AX-93241936
AX-93241937
AX-93241939
AX-93241940
AX-93241941
AX-93241942
AX-93241943
AX-93241944
AX-93241945
AX-93241946
AX-93241947
AX-93241948
AX-93241949
AX-93241950
AX-93241951
AX-93241952
AX-93241953
AX-93241955
AX-93241956
AX-93241957
AX-93241959
AX-93241960
AX-93241961
AX-93241962
AX-93241963
AX-93241964
AX-93241965
AX-93241966
AX-93241967
AX-93241968
AX-93241969
AX-93241970
AX-93241971
AX-93241974
AX-93241975
AX-93241976
AX-93241977
AX-93241978
AX-93241979
AX-93241980
AX-93241981
AX-93241982
AX-93241983
AX-93241984
AX-93241985
AX-93241986
AX-93241987
AX-93241990
AX-93241991
AX-93241993
AX-93241997
AX-93242001
AX-93242002
AX-93242003
AX-93242004
AX-93242005
AX-93242006
AX-93242007
AX-93242008
AX-93242009
AX-93242010
AX-93242011
AX-93242013
AX-93242014
AX-93242015
AX-93242016
AX-93242017
AX-93242018
AX-93242021
AX-93242022
AX-93242023
AX-93242024
AX-93242025
AX-93242026
AX-93242028
AX-93242029
AX-93242030
AX-93242031
AX-93242033
AX-93242037
AX-93242039
AX-93242045
AX-93242046
AX-93242047
AX-93242048
AX-93242049
AX-93242050
AX-93242052
AX-93242053
AX-93242054
AX-93242056
AX-93242057
AX-93242058
AX-93242059
AX-93242060
AX-93242061
AX-93242062
AX-93242066
AX-93242067
AX-93242068
AX-93242069
AX-93242070
AX-93242071
AX-93242072
AX-93242073
AX-93242074
AX-93242075
AX-93242077
AX-93242078
AX-93242079
AX-93242081
AX-93242083
AX-93242086
AX-93242087
AX-93242089
AX-93242092
AX-93242093
AX-93242095
AX-93242099
AX-93242100
AX-93242101
AX-93242102
AX-93242103
AX-93242104
AX-93242105
AX-93242106
AX-93242107
AX-93242108
AX-93242109
AX-93242110
AX-93242111
AX-93242112
AX-93242113
AX-93242114
AX-93242115
AX-93242116
AX-93242117
AX-93242118
AX-93242119
AX-93242120
AX-93242121
AX-93242122
AX-93242123
AX-93242124
AX-93242125
AX-93242126
AX-93242127
AX-93242128
AX-93242129
AX-93242130
AX-93242131
AX-93242132
AX-93242133
AX-93242134
AX-93242135
AX-93242136
AX-93242137
AX-93242138
AX-93242139
AX-93242141
AX-93242142
AX-93242143
AX-93242144
AX-93242145
AX-93242146
AX-93242147
AX-93242148
AX-93242149
AX-93242150
AX-93242151
AX-93242152
AX-93242153
AX-93242154
AX-93242155
AX-93242156
AX-93242157
AX-93242158
AX-93242159
AX-93242160
AX-93242161
AX-93242162
AX-93242163
AX-93242164
AX-93242165
AX-93242166
AX-93242167
AX-93242168
AX-93242169
AX-93242170
AX-93242171
AX-93242172
AX-93242173
AX-93242174
AX-93242175
AX-93242176
AX-93242177
AX-93242178
AX-93242179
AX-93242180
AX-93242181
AX-93242182
AX-93242183
AX-93242184
AX-93242185
AX-93242186
AX-93242187
AX-93242188
AX-93242190
AX-93242191
AX-93242192
AX-93242193
AX-93242194
AX-93242195
AX-93242196
AX-93242197
AX-93242198
AX-93242199
AX-93242200
AX-93242201
AX-93242202
AX-93242204
AX-93242205
AX-93242206
AX-93242207
AX-93242208
AX-93242209
AX-93242210
AX-93242211
AX-93242212
AX-93242213
AX-93242214
AX-93242215
AX-93242216
AX-93242217
AX-93242218
AX-93242219
AX-93242220
AX-93242221
AX-93242222
AX-93242223
AX-93242224
AX-93242225
AX-93242226
AX-93242227
AX-93242228
AX-93242229
AX-93242230
AX-93242231
AX-93242232
AX-93242233
AX-93242234
AX-93242235
AX-93242236
AX-93242237
AX-93242239
AX-93242240
AX-93242241
AX-93242242
AX-93242243
AX-93242244
AX-93242245
AX-93242246
AX-93242247
AX-93242248
AX-93242249
AX-93242250
AX-93242253
AX-93242254
AX-93242256
AX-93242257
AX-93242258
AX-93242259
AX-93242260
AX-93242261
AX-93242262
AX-93242263
AX-93242264
AX-93242266
AX-93242267
AX-93242268
AX-93242271
AX-93242272
AX-93242273
AX-93242274
AX-93242276
AX-93242277
AX-93242278
AX-93242280
AX-93242285
AX-93242287
AX-93242291
AX-93242292
AX-93242293
AX-93242295
AX-93242296
AX-93242297
AX-93242298
AX-93242299
AX-93242301
AX-93242302
AX-93242303
AX-93242304
AX-93242305
AX-93242306
AX-93242308
AX-93242310
AX-93242311
AX-93242312
AX-93242313
AX-93242315
AX-93242316
AX-93242317
AX-93242318
AX-93242319
AX-93242320
AX-93242321
AX-93242322
AX-93242323
AX-93242324
AX-93242325
AX-93242326
AX-93242330
AX-93242331
AX-93242334
AX-93242335
AX-93242336
AX-93242337
AX-93242338
AX-93242339
AX-93242340
AX-93242341
AX-93242342
AX-93242343
AX-93242344
AX-93242345
AX-93242346
AX-93242348
AX-93242349
AX-93242351
AX-93242352
AX-93242353
AX-93242355
AX-93242356
AX-93242357
AX-93242358
AX-93242359
AX-93242360
AX-93242361
AX-93242362
AX-93242363
AX-93242364
AX-93242365
AX-93242366
AX-93242367
AX-93242368
AX-93242370
AX-93242371
AX-93242372
AX-93242373
AX-93242374
AX-93242375
AX-93242376
AX-93242377
AX-93242378
AX-93242380
AX-93242381
AX-93242382
AX-93242383
AX-93242384
AX-93242385
AX-93242386
AX-93242387
AX-93242388
AX-93242389
AX-93242390
AX-93242391
AX-93242392
AX-93242393
AX-93242394
AX-93242395
AX-93242397
AX-93242398
AX-93242400
AX-93242402
AX-93242403
AX-93242404
AX-93242406
AX-93242408
AX-93242409
AX-93242410
AX-93242412
AX-93242413
AX-93242414
AX-93242415
AX-93242416
AX-93242417
AX-93242418
AX-93242419
AX-93242420
AX-93242422
AX-93242424
AX-93242426
AX-93242428
AX-93242430
AX-93242431
AX-93242433
AX-93242434
AX-93242435
AX-93242436
AX-93242437
AX-93242438
AX-93242439
AX-93242440
AX-93242441
AX-93242442
AX-93242443
AX-93242445
AX-93242446
AX-93242447
AX-93242448
AX-93242449
AX-93242450
AX-93242451
AX-93242453
AX-93242457
AX-93242458
AX-93242459
AX-93242460
AX-93242461
AX-93242462
AX-93242463
AX-93242468
AX-93242469
AX-93242470
AX-93242471
AX-93242472
AX-93242473
AX-93242474
AX-93242475
AX-93242476
AX-93242477
AX-93242479
AX-93242480
AX-93242481
AX-93242485
AX-93242488
AX-93242489
AX-93242490
AX-93242492
AX-93242493
AX-93242494
AX-93242495
AX-93242496
AX-93242497
AX-93242498
AX-93242499
AX-93242500
AX-93242506
AX-93242507
AX-93242508
AX-93242509
AX-93242510
AX-93242511
AX-93242512
AX-93242513
AX-93242514
AX-93242515
AX-93242516
AX-93242518
AX-93242519
AX-93242520
AX-93242521
AX-93242522
AX-93242523
AX-93242524
AX-93242525
AX-93242527
AX-93242528
AX-93242529
AX-93242530
AX-93242532
AX-93242534
AX-93242535
AX-93242536
AX-93242540
AX-93242542
AX-93242545
AX-93242546
AX-93242547
AX-93242548
AX-93242551
AX-93242552
AX-93242553
AX-93242554
AX-93242555
AX-93242557
AX-93242558
AX-93242559
AX-93242560
AX-93242561
AX-93242562
AX-93242563
AX-93242564
AX-93242566
AX-93242567
AX-93242572
AX-93242574
AX-93242578
AX-93242579
AX-93242580
AX-93242581
AX-93242586
AX-93242587
AX-93242589
AX-93242590
AX-93242592
AX-93242594
AX-93242596
AX-93242598
AX-93242600
AX-93242602
AX-93242603
AX-93242604
AX-93242605
AX-93242606
AX-93242608
AX-93242609
AX-93242610
AX-93242612
AX-93242613
AX-93242614
AX-93242615
AX-93242616
AX-93242617
AX-93242618
AX-93242620
AX-93242621
AX-93242622
AX-93242623
AX-93242625
AX-93242626
AX-93242627
AX-93242628
AX-93242629
AX-93242630
AX-93242631
AX-93242632
AX-93242633
AX-93242634
AX-93242635
AX-93242636
AX-93242637
AX-93242638
AX-93242641
AX-93242642
AX-93242643
AX-93242644
AX-93242645
AX-93242646
AX-93242647
AX-93242648
AX-93242649
AX-93242651
AX-93242652
AX-93242653
AX-93242655
AX-93242656
AX-93242657
AX-93242658
AX-93242659
AX-93242661
AX-93242662
AX-93242663
AX-93242664
AX-93242665
AX-93242666
AX-93242667
AX-93242668
AX-93242669
AX-93242670
AX-93242671
AX-93242672
AX-93242673
AX-93242674
AX-93242675
AX-93242676
AX-93242677
AX-93242678
AX-93242679
AX-93242680
AX-93242681
AX-93242682
AX-93242683
AX-93242684
AX-93242685
AX-93242686
AX-93242687
AX-93242688
AX-93242689
AX-93242690
AX-93242692
AX-93242693
AX-93242694
AX-93242695
AX-93242696
AX-93242697
AX-93242698
AX-93242699
AX-93242701
AX-93242702
AX-93242703
AX-93242704
AX-93242705
AX-93242706
AX-93242707
AX-93242708
AX-93242709
AX-93242711
AX-93242712
AX-93242713
AX-93242714
AX-93242715
AX-93242716
AX-93242717
AX-93242718
AX-93242719
AX-93242720
AX-93242721
AX-93242722
AX-93242723
AX-93242724
AX-93242725
AX-93242726
AX-93242727
AX-93242728
AX-93242729
AX-93242730
AX-93242731
AX-93242732
AX-93242733
AX-93242734
AX-93242735
AX-93242736
AX-93242737
AX-93242738
AX-93242739
AX-93242740
AX-93242741
AX-93242742
AX-93242743
AX-93242744
AX-93242745
AX-93242746
AX-93242747
AX-93242748
AX-93242749
AX-93242750
AX-93242751
AX-93242752
AX-93242753
AX-93242754
AX-93242755
AX-93242756
AX-93242757
AX-93242758
AX-93242759
AX-93242761
AX-93242762
AX-93242763
AX-93242764
AX-93242765
AX-93242766
AX-93242767
AX-93242768
AX-93242769
AX-93242770
AX-93242771
AX-93242772
AX-93242773
AX-93242775
AX-93242776
AX-93242777
AX-93242778
AX-93242779
AX-93242780
AX-93242781
AX-93242782
AX-93242783
AX-93242784
AX-93242785
AX-93242786
AX-93242787
AX-93242788
AX-93242789
AX-93242790
AX-93242791
AX-93242793
AX-93242794
AX-93242795
AX-93242796
AX-93242797
AX-93242798
AX-93242799
AX-93242800
AX-93242801
AX-93242802
AX-93242803
AX-93242804
AX-93242805
AX-93242806
AX-93242807
AX-93242809
AX-93242812
AX-93242813
AX-93242815
AX-93242816
AX-93242817
AX-93242818
AX-93242819
AX-93242820
AX-93242821
AX-93242822
AX-93242823
AX-93242826
AX-93242831
AX-93242833
AX-93242834
AX-93242835
AX-93242836
AX-93242837
AX-93242838
AX-93242839
AX-93242840
AX-93242841
AX-93242843
AX-93242844
AX-93242847
AX-93242850
AX-93242851
AX-93242852
AX-93242853
AX-93242857
AX-93242858
AX-93242862
AX-93242863
AX-93242866
AX-93242868
AX-93242869
AX-93242870
AX-93242871
AX-93242872
AX-93242873
AX-93242874
AX-93242875
AX-93242876
AX-93242877
AX-93242878
AX-93242879
AX-93242880
AX-93242881
AX-93242882
AX-93242883
AX-93242884
AX-93242885
AX-93242886
AX-93242887
AX-93242888
AX-93242889
AX-93242890
AX-93242891
AX-93242892
AX-93242893
AX-93242894
AX-93242895
AX-93242896
AX-93242897
AX-93242898
AX-93242899
AX-93242900
AX-93242901
AX-93242902
AX-93242903
AX-93242904
AX-93242905
AX-93242906
AX-93242907
AX-93242908
AX-93242909
AX-93242910
AX-93242911
AX-93242912
AX-93242913
AX-93242914
AX-93242916
AX-93242918
AX-93242919
AX-93242920
AX-93242921
AX-93242924
AX-93242925
AX-93242927
AX-93242928
AX-93242929
AX-93242931
AX-93242932
AX-93242933
AX-93242934
AX-93242935
AX-93242936
AX-93242937
AX-93242938
AX-93242939
AX-93242940
AX-93242941
AX-93242942
AX-93242943
AX-93242944
AX-93242945
AX-93242946
AX-93242947
AX-93242948
AX-93242949
AX-93242950
AX-93242952
AX-93242954
AX-93242958
AX-93242959
AX-93242960
AX-93242962
AX-93242963
AX-93242964
AX-93242965
AX-93242966
AX-93242969
AX-93242970
AX-93242971
AX-93242972
AX-93242973
AX-93242974
AX-93242976
AX-93242977
AX-93242979
AX-93242980
AX-93242983
AX-93242984
AX-93242986
AX-93242987
AX-93242988
AX-93242989
AX-93242993
AX-93242996
AX-93242997
AX-93242998
AX-93242999
AX-93243001
AX-93243002
AX-93243003
AX-93243004
AX-93243006
AX-93243007
AX-93243008
AX-93243009
AX-93243010
AX-93243011
AX-93243012
AX-93243013
AX-93243014
AX-93243015
AX-93243016
AX-93243017
AX-93243018
AX-93243021
AX-93243022
AX-93243025
AX-93243027
AX-93243028
AX-93243030
AX-93243031
AX-93243032
AX-93243033
AX-93243034
AX-93243036
AX-93243037
AX-93243038
AX-93243040
AX-93243041
AX-93243042
AX-93243043
AX-93243044
AX-93243045
AX-93243046
AX-93243047
AX-93243048
AX-93243049
AX-93243051
AX-93243052
AX-93243053
AX-93243054
AX-93243055
AX-93243056
AX-93243057
AX-93243058
AX-93243059
AX-93243061
AX-93243062
AX-93243063
AX-93243064
AX-93243065
AX-93243066
AX-93243068
AX-93243069
AX-93243070
AX-93243071
AX-93243072
AX-93243073
AX-93243074
AX-93243075
AX-93243076
AX-93243077
AX-93243078
AX-93243080
AX-93243081
AX-93243082
AX-93243084
AX-93243085
AX-93243086
AX-93243087
AX-93243091
AX-93243093
AX-93243095
AX-93243096
AX-93243099
AX-93243100
AX-93243101
AX-93243102
AX-93243103
AX-93243105
AX-93243106
AX-93243107
AX-93243108
AX-93243109
AX-93243110
AX-93243111
AX-93243112
AX-93243113
AX-93243114
AX-93243115
AX-93243116
AX-93243117
AX-93243118
AX-93243121
AX-93243122
AX-93243123
AX-93243124
AX-93243125
AX-93243126
AX-93243128
AX-93243129
AX-93243130
AX-93243131
AX-93243132
AX-93243133
AX-93243134
AX-93243136
AX-93243137
AX-93243138
AX-93243139
AX-93243140
AX-93243142
AX-93243144
AX-93243145
AX-93243146
AX-93243147
AX-93243148
AX-93243150
AX-93243151
AX-93243152
AX-93243153
AX-93243155
AX-93243156
AX-93243157
AX-93243158
AX-93243159
AX-93243160
AX-93243162
AX-93243163
AX-93243164
AX-93243168
AX-93243170
AX-93243171
AX-93243172
AX-93243173
AX-93243175
AX-93243176
AX-93243177
AX-93243178
AX-93243179
AX-93243180
AX-93243181
AX-93243183
AX-93243184
AX-93243185
AX-93243187
AX-93243188
AX-93243189
AX-93243190
AX-93243191
AX-93243192
AX-93243193
AX-93243194
AX-93243195
AX-93243196
AX-93243197
AX-93243198
AX-93243199
AX-93243200
AX-93243201
AX-93243203
AX-93243204
AX-93243207
AX-93243208
AX-93243212
AX-93243213
AX-93243214
AX-93243217
AX-93243218
AX-93243219
AX-93243221
AX-93243222
AX-93243223
AX-93243224
AX-93243226
AX-93243227
AX-93243228
AX-93243229
AX-93243230
AX-93243231
AX-93243232
AX-93243236
AX-93243237
AX-93243238
AX-93243239
AX-93243240
AX-93243241
AX-93243242
AX-93243243
AX-93243244
AX-93243245
AX-93243246
AX-93243247
AX-93243248
AX-93243249
AX-93243250
AX-93243251
AX-93243252
AX-93243253
AX-93243254
AX-93243255
AX-93243257
AX-93243259
AX-93243260
AX-93243261
AX-93243262
AX-93243264
AX-93243265
AX-93243266
AX-93243267
AX-93243268
AX-93243270
AX-93243271
AX-93243272
AX-93243274
AX-93243275
AX-93243277
AX-93243278
AX-93243281
AX-93243283
AX-93243285
AX-93243286
AX-93243287
AX-93243289
AX-93243290
AX-93243291
AX-93243292
AX-93243293
AX-93243294
AX-93243295
AX-93243297
AX-93243298
AX-93243299
AX-93243300
AX-93243301
AX-93243311
AX-93243312
AX-93243313
AX-93243315
AX-93243317
AX-93243318
AX-93243319
AX-93243323
AX-93243324
AX-93243326
AX-93243327
AX-93243331
AX-93243332
AX-93243333
AX-93243334
AX-93243335
AX-93243336
AX-93243337
AX-93243338
AX-93243339
AX-93243340
AX-93243341
AX-93243342
AX-93243343
AX-93243344
AX-93243345
AX-93243346
AX-93243347
AX-93243348
AX-93243349
AX-93243350
AX-93243351
AX-93243352
AX-93243353
AX-93243354
AX-93243355
AX-93243356
AX-93243357
AX-93243358
AX-93243359
AX-93243360
AX-93243361
AX-93243362
AX-93243363
AX-93243364
AX-93243365
AX-93243366
AX-93243367
AX-93243368
AX-93243369
AX-93243370
AX-93243371
AX-93243372
AX-93243374
AX-93243375
AX-93243376
AX-93243378
AX-93243380
AX-93243381
AX-93243382
AX-93243384
AX-93243385
AX-93243386
AX-93243387
AX-93243389
AX-93243391
AX-93243392
AX-93243394
AX-93243395
AX-93243397
AX-93243398
AX-93243399
AX-93243400
AX-93243401
AX-93243402
AX-93243404
AX-93243408
AX-93243409
AX-93243412
AX-93243414
AX-93243415
AX-93243416
AX-93243420
AX-93243421
AX-93243422
AX-93243423
AX-93243426
AX-93243427
AX-93243428
AX-93243430
AX-93243432
AX-93243433
AX-93243434
AX-93243435
AX-93243436
AX-93243437
AX-93243439
AX-93243440
AX-93243441
AX-93243442
AX-93243443
AX-93243445
AX-93243446
AX-93243447
AX-93243448
AX-93243449
AX-93243450
AX-93243451
AX-93243452
AX-93243453
AX-93243455
AX-93243456
AX-93243457
AX-93243459
AX-93243460
AX-93243461
AX-93243462
AX-93243463
AX-93243464
AX-93243468
AX-93243469
AX-93243470
AX-93243471
AX-93243472
AX-93243473
AX-93243474
AX-93243475
AX-93243476
AX-93243477
AX-93243478
AX-93243479
AX-93243482
AX-93243483
AX-93243484
AX-93243485
AX-93243486
AX-93243487
AX-93243489
AX-93243490
AX-93243491
AX-93243493
AX-93243494
AX-93243495
AX-93243496
AX-93243497
AX-93243498
AX-93243499
AX-93243500
AX-93243501
AX-93243502
AX-93243504
AX-93243505
AX-93243506
AX-93243507
AX-93243508
AX-93243509
AX-93243510
AX-93243511
AX-93243512
AX-93243513
AX-93243515
AX-93243517
AX-93243520
AX-93243521
AX-93243522
AX-93243523
AX-93243524
AX-93243525
AX-93243527
AX-93243529
AX-93243532
AX-93243533
AX-93243534
AX-93243535
AX-93243536
AX-93243537
AX-93243538
AX-93243539
AX-93243540
AX-93243541
AX-93243542
AX-93243544
AX-93243545
AX-93243546
AX-93243547
AX-93243548
AX-93243549
AX-93243550
AX-93243551
AX-93243552
AX-93243553
AX-93243554
AX-93243555
AX-93243556
AX-93243557
AX-93243558
AX-93243559
AX-93243561
AX-93243562
AX-93243563
AX-93243564
AX-93243565
AX-93243566
AX-93243567
AX-93243568
AX-93243569
AX-93243570
AX-93243571
AX-93243572
AX-93243574
AX-93243575
AX-93243576
AX-93243578
AX-93243582
AX-93243583
AX-93243585
AX-93243586
AX-93243589
AX-93243590
AX-93243591
AX-93243592
AX-93243593
AX-93243595
AX-93243596
AX-93243597
AX-93243599
AX-93243601
AX-93243604
AX-93243605
AX-93243606
AX-93243608
AX-93243609
AX-93243610
AX-93243611
AX-93243612
AX-93243615
AX-93243616
AX-93243618
AX-93243619
AX-93243620
AX-93243621
AX-93243623
AX-93243625
AX-93243626
AX-93243628
AX-93243629
AX-93243630
AX-93243631
AX-93243632
AX-93243633
AX-93243634
AX-93243635
AX-93243636
AX-93243637
AX-93243638
AX-93243639
AX-93243640
AX-93243641
AX-93243642
AX-93243643
AX-93243644
AX-93243645
AX-93243646
AX-93243647
AX-93243649
AX-93243650
AX-93243651
AX-93243652
AX-93243656
AX-93243657
AX-93243659
AX-93243660
AX-93243661
AX-93243662
AX-93243663
AX-93243664
AX-93243665
AX-93243666
AX-93243668
AX-93243670
AX-93243671
AX-93243672
AX-93243673
AX-93243674
AX-93243675
AX-93243676
AX-93243677
AX-93243678
AX-93243679
AX-93243680
AX-93243681
AX-93243682
AX-93243683
AX-93243684
AX-93243685
AX-93243686
AX-93243688
AX-93243689
AX-93243690
AX-93243691
AX-93243692
AX-93243693
AX-93243695
AX-93243696
AX-93243697
AX-93243698
AX-93243699
AX-93243700
AX-93243701
AX-93243702
AX-93243703
AX-93243704
AX-93243705
AX-93243706
AX-93243707
AX-93243708
AX-93243709
AX-93243710
AX-93243711
AX-93243712
AX-93243713
AX-93243714
AX-93243715
AX-93243716
AX-93243717
AX-93243719
AX-93243721
AX-93243722
AX-93243723
AX-93243724
AX-93243725
AX-93243726
AX-93243727
AX-93243728
AX-93243729
AX-93243730
AX-93243731
AX-93243732
AX-93243733
AX-93243734
AX-93243735
AX-93243736
AX-93243738
AX-93243740
AX-93243741
AX-93243742
AX-93243743
AX-93243744
AX-93243745
AX-93243746
AX-93243747
AX-93243748
AX-93243749
AX-93243750
AX-93243752
AX-93243753
AX-93243754
AX-93243755
AX-93243756
AX-93243757
AX-93243758
AX-93243759
AX-93243760
AX-93243761
AX-93243762
AX-93243763
AX-93243764
AX-93243765
AX-93243766
AX-93243767
AX-93243768
AX-93243769
AX-93243771
AX-93243772
AX-93243773
AX-93243774
AX-93243775
AX-93243776
AX-93243777
AX-93243778
AX-93243779
AX-93243780
AX-93243781
AX-93243782
AX-93243787
AX-93243794
AX-93243795
AX-93243796
AX-93243797
AX-93243799
AX-93243800
AX-93243802
AX-93243803
AX-93243804
AX-93243805
AX-93243806
AX-93243807
AX-93243808
AX-93243809
AX-93243810
AX-93243811
AX-93243812
AX-93243813
AX-93243814
AX-93243815
AX-93243816
AX-93243818
AX-93243819
AX-93243820
AX-93243822
AX-93243823
AX-93243824
AX-93243826
AX-93243827
AX-93243830
AX-93243831
AX-93243835
AX-93243836
AX-93243837
AX-93243838
AX-93243839
AX-93243840
AX-93243841
AX-93243842
AX-93243843
AX-93243844
AX-93243845
AX-93243848
AX-93243849
AX-93243850
AX-93243851
AX-93243854
AX-93243855
AX-93243856
AX-93243857
AX-93243858
AX-93243859
AX-93243861
AX-93243863
AX-93243866
AX-93243867
AX-93243868
AX-93243869
AX-93243870
AX-93243871
AX-93243872
AX-93243873
AX-93243874
AX-93243875
AX-93243876
AX-93243889
AX-93243890
AX-93243891
AX-93243892
AX-93243893
AX-93243895
AX-93243896
AX-93243900
AX-93243901
AX-93243902
AX-93243903
AX-93243904
AX-93243905
AX-93243906
AX-93243907
AX-93243908
AX-93243909
AX-93243910
AX-93243911
AX-93243912
AX-93243913
AX-93243914
AX-93243915
AX-93243916
AX-93243917
AX-93243918
AX-93243919
AX-93243920
AX-93243921
AX-93243922
AX-93243923
AX-93243924
AX-93243933
AX-93243934
AX-93243935
AX-93243936
AX-93243937
AX-93243938
AX-93243939
AX-93243940
AX-93243942
AX-93243943
AX-93243944
AX-93243945
AX-93243946
AX-93243947
AX-93243950
AX-93243952
AX-93243953
AX-93243955
AX-93243956
AX-93243957
AX-93243958
AX-93243961
AX-93243962
AX-93243963
AX-93243964
AX-93243965
AX-93243966
AX-93243967
AX-93243968
AX-93243969
AX-93243971
AX-93243972
AX-93243973
AX-93243974
AX-93243975
AX-93243976
AX-93243977
AX-93243978
AX-93243979
AX-93243980
AX-93243981
AX-93243982
AX-93243983
AX-93243985
AX-93243986
AX-93243987
AX-93243988
AX-93243990
AX-93243991
AX-93243992
AX-93243993
AX-93243994
AX-93243995
AX-93243996
AX-93244001
AX-93244004
AX-93244005
AX-93244006
AX-93244007
AX-93244008
AX-93244009
AX-93244010
AX-93244011
AX-93244013
AX-93244014
AX-93244015
AX-93244016
AX-93244017
AX-93244018
AX-93244019
AX-93244020
AX-93244021
AX-93244022
AX-93244023
AX-93244025
AX-93244026
AX-93244027
AX-93244028
AX-93244029
AX-93244030
AX-93244031
AX-93244032
AX-93244033
AX-93244034
AX-93244035
AX-93244036
AX-93244043
AX-93244044
AX-93244046
AX-93244047
AX-93244048
AX-93244049
AX-93244050
AX-93244051
AX-93244052
AX-93244053
AX-93244054
AX-93244055
AX-93244056
AX-93244057
AX-93244059
AX-93244060
AX-93244061
AX-93244062
AX-93244063
AX-93244064
AX-93244065
AX-93244066
AX-93244068
AX-93244069
AX-93244071
AX-93244073
AX-93244074
AX-93244076
AX-93244077
AX-93244078
AX-93244079
AX-93244080
AX-93244081
AX-93244082
AX-93244083
AX-93244084
AX-93244085
AX-93244086
AX-93244087
AX-93244088
AX-93244089
AX-93244090
AX-93244091
AX-93244092
AX-93244093
AX-93244094
AX-93244095
AX-93244096
AX-93244097
AX-93244098
AX-93244099
AX-93244100
AX-93244101
AX-93244102
AX-93244109
AX-93244110
AX-93244111
AX-93244112
AX-93244113
AX-93244114
AX-93244115
AX-93244116
AX-93244117
AX-93244118
AX-93244119
AX-93244120
AX-93244121
AX-93244122
AX-93244123
AX-93244124
AX-93244125
AX-93244126
AX-93244127
AX-93244128
AX-93244129
AX-93244130
AX-93244131
AX-93244132
AX-93244133
AX-93244134
AX-93244135
AX-93244136
AX-93244137
AX-93244138
AX-93244139
AX-93244140
AX-93244141
AX-93244144
AX-93244145
AX-93244146
AX-93244148
AX-93244149
AX-93244150
AX-93244151
AX-93244152
AX-93244153
AX-93244154
AX-93244156
AX-93244157
AX-93244158
AX-93244159
AX-93244161
AX-93244162
AX-93244163
AX-93244164
AX-93244165
AX-93244166
AX-93244167
AX-93244168
AX-93244169
AX-93244170
AX-93244171
AX-93244172
AX-93244173
AX-93244174
AX-93244175
AX-93244176
AX-93244177
AX-93244178
AX-93244180
AX-93244182
AX-93244184
AX-93244185
AX-93244187
AX-93244188
AX-93244189
AX-93244191
AX-93244193
AX-93244196
AX-93244201
AX-93244202
AX-93244203
AX-93244204
AX-93244206
AX-93244207
AX-93244210
AX-93244211
AX-93244212
AX-93244213
AX-93244214
AX-93244215
AX-93244216
AX-93244217
AX-93244219
AX-93244220
AX-93244221
AX-93244222
AX-93244223
AX-93244224
AX-93244225
AX-93244227
AX-93244228
AX-93244229
AX-93244230
AX-93244231
AX-93244232
AX-93244233
AX-93244234
AX-93244235
AX-93244236
AX-93244237
AX-93244238
AX-93244240
AX-93244241
AX-93244242
AX-93244243
AX-93244244
AX-93244249
AX-93244250
AX-93244251
AX-93244252
AX-93244253
AX-93244254
AX-93244255
AX-93244256
AX-93244257
AX-93244258
AX-93244260
AX-93244261
AX-93244263
AX-93244264
AX-93244265
AX-93244266
AX-93244267
AX-93244268
AX-93244269
AX-93244270
AX-93244271
AX-93244272
AX-93244273
AX-93244274
AX-93244275
AX-93244278
AX-93244280
AX-93244282
AX-93244284
AX-93244285
AX-93244286
AX-93244287
AX-93244288
AX-93244289
AX-93244290
AX-93244292
AX-93244294
AX-93244295
AX-93244296
AX-93244297
AX-93244298
AX-93244300
AX-93244301
AX-93244302
AX-93244303
AX-93244304
AX-93244306
AX-93244307
AX-93244308
AX-93244309
AX-93244311
AX-93244318
AX-93244319
AX-93244320
AX-93244321
AX-93244322
AX-93244323
AX-93244324
AX-93244325
AX-93244326
AX-93244327
AX-93244328
AX-93244329
AX-93244330
AX-93244331
AX-93244332
AX-93244333
AX-93244335
AX-93244336
AX-93244339
AX-93244342
AX-93244345
AX-93244346
AX-93244347
AX-93244350
AX-93244352
AX-93244353
AX-93244354
AX-93244355
AX-93244357
AX-93244358
AX-93244360
AX-93244361
AX-93244362
AX-93244363
AX-93244364
AX-93244366
AX-93244367
AX-93244368
AX-93244369
AX-93244370
AX-93244371
AX-93244372
AX-93244373
AX-93244374
AX-93244376
AX-93244377
AX-93244379
AX-93244380
AX-93244381
AX-93244382
AX-93244383
AX-93244384
AX-93244386
AX-93244387
AX-93244388
AX-93244390
AX-93244391
AX-93244392
AX-93244393
AX-93244394
AX-93244395
AX-93244397
AX-93244398
AX-93244401
AX-93244402
AX-93244403
AX-93244404
AX-93244405
AX-93244406
AX-93244407
AX-93244408
AX-93244409
AX-93244410
AX-93244411
AX-93244413
AX-93244414
AX-93244415
AX-93244416
AX-93244417
AX-93244418
AX-93244419
AX-93244421
AX-93244422
AX-93244423
AX-93244427
AX-93244428
AX-93244429
AX-93244430
AX-93244431
AX-93244432
AX-93244433
AX-93244434
AX-93244435
AX-93244436
AX-93244437
AX-93244438
AX-93244440
AX-93244441
AX-93244442
AX-93244443
AX-93244444
AX-93244445
AX-93244446
AX-93244447
AX-93244448
AX-93244449
AX-93244450
AX-93244451
AX-93244452
AX-93244453
AX-93244454
AX-93244455
AX-93244456
AX-93244457
AX-93244458
AX-93244459
AX-93244460
AX-93244461
AX-93244462
AX-93244463
AX-93244464
AX-93244466
AX-93244469
AX-93244470
AX-93244471
AX-93244472
AX-93244473
AX-93244474
AX-93244475
AX-93244476
AX-93244477
AX-93244478
AX-93244479
AX-93244480
AX-93244481
AX-93244482
AX-93244485
AX-93244486
AX-93244488
AX-93244489
AX-93244490
AX-93244491
AX-93244492
AX-93244493
AX-93244494
AX-93244495
AX-93244496
AX-93244497
AX-93244499
AX-93244500
AX-93244501
AX-93244502
AX-93244503
AX-93244504
AX-93244505
AX-93244506
AX-93244507
AX-93244508
AX-93244509
AX-93244510
AX-93244511
AX-93244512
AX-93244513
AX-93244515
AX-93244516
AX-93244517
AX-93244518
AX-93244519
AX-93244522
AX-93244525
AX-93244526
AX-93244527
AX-93244529
AX-93244530
AX-93244534
AX-93244535
AX-93244536
AX-93244537
AX-93244538
AX-93244539
AX-93244540
AX-93244541
AX-93244542
AX-93244543
AX-93244544
AX-93244545
AX-93244546
AX-93244547
AX-93244548
AX-93244549
AX-93244550
AX-93244551
AX-93244552
AX-93244553
AX-93244554
AX-93244555
AX-93244556
AX-93244557
AX-93244558
AX-93244559
AX-93244560
AX-93244561
AX-93244562
AX-93244563
AX-93244564
AX-93244565
AX-93244566
AX-93244567
AX-93244568
AX-93244569
AX-93244570
AX-93244571
AX-93244572
AX-93244573
AX-93244574
AX-93244575
AX-93244576
AX-93244577
AX-93244579
AX-93244580
AX-93244581
AX-93244582
AX-93244583
AX-93244584
AX-93244585
AX-93244586
AX-93244587
AX-93244588
AX-93244589
AX-93244590
AX-93244591
AX-93244592
AX-93244593
AX-93244594
AX-93244595
AX-93244596
AX-93244598
AX-93244599
AX-93244600
AX-93244601
AX-93244602
AX-93244603
AX-93244604
AX-93244606
AX-93244607
AX-93244609
AX-93244610
AX-93244611
AX-93244612
AX-93244613
AX-93244615
AX-93244616
AX-93244617
AX-93244619
AX-93244620
AX-93244621
AX-93244622
AX-93244623
AX-93244624
AX-93244625
AX-93244626
AX-93244627
AX-93244628
AX-93244629
AX-93244632
AX-93244633
AX-93244634
AX-93244635
AX-93244636
AX-93244637
AX-93244638
AX-93244639
AX-93244640
AX-93244641
AX-93244643
AX-93244644
AX-93244645
AX-93244646
AX-93244647
AX-93244649
AX-93244654
AX-93244655
AX-93244657
AX-93244659
AX-93244660
AX-93244661
AX-93244662
AX-93244663
AX-93244664
AX-93244665
AX-93244666
AX-93244667
AX-93244669
AX-93244672
AX-93244673
AX-93244676
AX-93244677
AX-93244680
AX-93244681
AX-93244684
AX-93244685
AX-93244686
AX-93244687
AX-93244688
AX-93244691
AX-93244692
AX-93244693
AX-93244695
AX-93244696
AX-93244697
AX-93244698
AX-93244699
AX-93244700
AX-93244701
AX-93244702
AX-93244703
AX-93244704
AX-93244705
AX-93244706
AX-93244707
AX-93244708
AX-93244710
AX-93244712
AX-93244713
AX-93244714
AX-93244715
AX-93244716
AX-93244717
AX-93244718
AX-93244719
AX-93244720
AX-93244721
AX-93244722
AX-93244723
AX-93244724
AX-93244725
AX-93244726
AX-93244727
AX-93244728
AX-93244730
AX-93244731
AX-93244732
AX-93244733
AX-93244734
AX-93244735
AX-93244736
AX-93244737
AX-93244738
AX-93244739
AX-93244740
AX-93244741
AX-93244742
AX-93244743
AX-93244744
AX-93244745
AX-93244746
AX-93244747
AX-93244748
AX-93244749
AX-93244750
AX-93244751
AX-93244752
AX-93244753
AX-93244754
AX-93244755
AX-93244756
AX-93244757
AX-93244758
AX-93244759
AX-93244760
AX-93244761
AX-93244762
AX-93244763
AX-93244764
AX-93244765
AX-93244766
AX-93244767
AX-93244768
AX-93244769
AX-93244770
AX-93244771
AX-93244772
AX-93244774
AX-93244775
AX-93244776
AX-93244777
AX-93244778
AX-93244779
AX-93244780
AX-93244781
AX-93244782
AX-93244783
AX-93244784
AX-93244785
AX-93244786
AX-93244787
AX-93244789
AX-93244790
AX-93244791
AX-93244792
AX-93244793
AX-93244795
AX-93244796
AX-93244797
AX-93244798
AX-93244799
AX-93244800
AX-93244801
AX-93244803
AX-93244804
AX-93244805
AX-93244806
AX-93244807
AX-93244808
AX-93244809
AX-93244810
AX-93244811
AX-93244812
AX-93244813
AX-93244814
AX-93244815
AX-93244817
AX-93244818
AX-93244819
AX-93244820
AX-93244821
AX-93244822
AX-93244823
AX-93244824
AX-93244825
AX-93244826
AX-93244827
AX-93244829
AX-93244830
AX-93244831
AX-93244832
AX-93244833
AX-93244834
AX-93244835
AX-93244836
AX-93244837
AX-93244838
AX-93244839
AX-93244840
AX-93244841
AX-93244842
AX-93244843
AX-93244844
AX-93244845
AX-93244846
AX-93244847
AX-93244848
AX-93244849
AX-93244850
AX-93244851
AX-93244852
AX-93244853
AX-93244854
AX-93244855
AX-93244856
AX-93244857
AX-93244858
AX-93244859
AX-93244860
AX-93244862
AX-93244863
AX-93244864
AX-93244865
AX-93244866
AX-93244867
AX-93244868
AX-93244869
AX-93244870
AX-93244871
AX-93244873
AX-93244874
AX-93244875
AX-93244876
AX-93244877
AX-93244878
AX-93244879
AX-93244880
AX-93244881
AX-93244882
AX-93244883
AX-93244884
AX-93244885
AX-93244886
AX-93244887
AX-93244889
AX-93244890
AX-93244891
AX-93244892
AX-93244893
AX-93244894
AX-93244895
AX-93244896
AX-93244897
AX-93244898
AX-93244899
AX-93244900
AX-93244901
AX-93244902
AX-93244903
AX-93244904
AX-93244905
AX-93244906
AX-93244907
AX-93244908
AX-93244909
AX-93244910
AX-93244911
AX-93244912
AX-93244913
AX-93244914
AX-93244915
AX-93244916
AX-93244917
AX-93244918
AX-93244919
AX-93244920
AX-93244921
AX-93244922
AX-93244923
AX-93244924
AX-93244925
AX-93244926
AX-93244927
AX-93244928
AX-93244929
AX-93244930
AX-93244932
AX-93244933
AX-93244936
AX-93244938
AX-93244939
AX-93244941
AX-93244942
AX-93244943
AX-93244944
AX-93244945
AX-93244946
AX-93244947
AX-93244948
AX-93244949
AX-93244950
AX-93244951
AX-93244952
AX-93244953
AX-93244954
AX-93244955
AX-93244956
AX-93244957
AX-93244958
AX-93244959
AX-93244960
AX-93244961
AX-93244962
AX-93244963
AX-93244964
AX-93244965
AX-93244966
AX-93244967
AX-93244968
AX-93244969
AX-93244971
AX-93244972
AX-93244973
AX-93244974
AX-93244976
AX-93244978
AX-93244979
AX-93244980
AX-93244981
AX-93244982
AX-93244984
AX-93244986
AX-93244987
AX-93244988
AX-93244989
AX-93244990
AX-93244991
AX-93244992
AX-93244993
AX-93244997
AX-93244998
AX-93244999
AX-93245001
AX-93245002
AX-93245003
AX-93245004
AX-93245005
AX-93245006
AX-93245007
AX-93245008
AX-93245009
AX-93245011
AX-93245012
AX-93245015
AX-93245019
AX-93245020
AX-93245021
AX-93245022
AX-93245023
AX-93245024
AX-93245025
AX-93245028
AX-93245029
AX-93245030
AX-93245031
AX-93245032
AX-93245033
AX-93245034
AX-93245035
AX-93245036
AX-93245038
AX-93245039
AX-93245040
AX-93245041
AX-93245042
AX-93245043
AX-93245045
AX-93245046
AX-93245047
AX-93245048
AX-93245049
AX-93245050
AX-93245054
AX-93245056
AX-93245057
AX-93245058
AX-93245059
AX-93245060
AX-93245062
AX-93245063
AX-93245064
AX-93245065
AX-93245069
AX-93245070
AX-93245071
AX-93245077
AX-93245078
AX-93245079
AX-93245080
AX-93245081
AX-93245082
AX-93245083
AX-93245084
AX-93245085
AX-93245086
AX-93245087
AX-93245088
AX-93245089
AX-93245090
AX-93245091
AX-93245094
AX-93245096
AX-93245097
AX-93245098
AX-93245099
AX-93245100
AX-93245103
AX-93245104
AX-93245105
AX-93245106
AX-93245107
AX-93245108
AX-93245109
AX-93245110
AX-93245111
AX-93245112
AX-93245113
AX-93245114
AX-93245115
AX-93245116
AX-93245117
AX-93245118
AX-93245119
AX-93245120
AX-93245121
AX-93245122
AX-93245124
AX-93245125
AX-93245126
AX-93245127
AX-93245128
AX-93245129
AX-93245130
AX-93245131
AX-93245133
AX-93245134
AX-93245135
AX-93245137
AX-93245138
AX-93245139
AX-93245140
AX-93245141
AX-93245142
AX-93245144
AX-93245145
AX-93245147
AX-93245148
AX-93245149
AX-93245150
AX-93245152
AX-93245153
AX-93245154
AX-93245155
AX-93245157
AX-93245158
AX-93245159
AX-93245160
AX-93245161
AX-93245162
AX-93245163
AX-93245165
AX-93245166
AX-93245167
AX-93245169
AX-93245170
AX-93245171
AX-93245172
AX-93245174
AX-93245176
AX-93245177
AX-93245178
AX-93245179
AX-93245180
AX-93245181
AX-93245182
AX-93245183
AX-93245184
AX-93245188
AX-93245189
AX-93245190
AX-93245191
AX-93245192
AX-93245197
AX-93245198
AX-93245199
AX-93245200
AX-93245202
AX-93245204
AX-93245205
AX-93245206
AX-93245211
AX-93245212
AX-93245214
AX-93245215
AX-93245217
AX-93245218
AX-93245219
AX-93245220
AX-93245221
AX-93245222
AX-93245223
AX-93245224
AX-93245225
AX-93245226
AX-93245227
AX-93245230
AX-93245231
AX-93245232
AX-93245233
AX-93245234
AX-93245235
AX-93245236
AX-93245237
AX-93245238
AX-93245240
AX-93245242
AX-93245243
AX-93245244
AX-93245246
AX-93245248
AX-93245249
AX-93245250
AX-93245251
AX-93245252
AX-93245253
AX-93245254
AX-93245256
AX-93245257
AX-93245258
AX-93245259
AX-93245261
AX-93245263
AX-93245264
AX-93245265
AX-93245266
AX-93245267
AX-93245268
AX-93245269
AX-93245270
AX-93245271
AX-93245272
AX-93245273
AX-93245274
AX-93245275
AX-93245276
AX-93245277
AX-93245278
AX-93245279
AX-93245280
AX-93245281
AX-93245282
AX-93245283
AX-93245284
AX-93245285
AX-93245287
AX-93245288
AX-93245289
AX-93245291
AX-93245292
AX-93245293
AX-93245294
AX-93245295
AX-93245296
AX-93245297
AX-93245298
AX-93245299
AX-93245300
AX-93245301
AX-93245302
AX-93245303
AX-93245304
AX-93245305
AX-93245306
AX-93245307
AX-93245308
AX-93245309
AX-93245310
AX-93245311
AX-93245314
AX-93245315
AX-93245316
AX-93245318
AX-93245319
AX-93245320
AX-93245321
AX-93245322
AX-93245323
AX-93245324
AX-93245326
AX-93245327
AX-93245328
AX-93245329
AX-93245330
AX-93245331
AX-93245332
AX-93245333
AX-93245334
AX-93245335
AX-93245336
AX-93245337
AX-93245338
AX-93245340
AX-93245341
AX-93245342
AX-93245343
AX-93245344
AX-93245345
AX-93245346
AX-93245347
AX-93245348
AX-93245349
AX-93245350
AX-93245351
AX-93245352
AX-93245353
AX-93245354
AX-93245355
AX-93245356
AX-93245357
AX-93245358
AX-93245359
AX-93245360
AX-93245361
AX-93245362
AX-93245363
AX-93245364
AX-93245365
AX-93245366
AX-93245367
AX-93245368
AX-93245370
AX-93245371
AX-93245372
AX-93245373
AX-93245374
AX-93245375
AX-93245376
AX-93245377
AX-93245378
AX-93245379
AX-93245380
AX-93245381
AX-93245382
AX-93245383
AX-93245384
AX-93245386
AX-93245388
AX-93245390
AX-93245391
AX-93245392
AX-93245393
AX-93245394
AX-93245396
AX-93245398
AX-93245399
AX-93245400
AX-93245401
AX-93245402
AX-93245403
AX-93245404
AX-93245405
AX-93245406
AX-93245407
AX-93245408
AX-93245409
AX-93245411
AX-93245412
AX-93245413
AX-93245414
AX-93245415
AX-93245416
AX-93245417
AX-93245418
AX-93245419
AX-93245422
AX-93245423
AX-93245424
AX-93245425
AX-93245426
AX-93245427
AX-93245428
AX-93245430
AX-93245431
AX-93245433
AX-93245436
AX-93245437
AX-93245439
AX-93245440
AX-93245441
AX-93245442
AX-93245444
AX-93245445
AX-93245447
AX-93245448
AX-93245449
AX-93245450
AX-93245451
AX-93245454
AX-93245455
AX-93245457
AX-93245458
AX-93245459
AX-93245460
AX-93245461
AX-93245462
AX-93245463
AX-93245464
AX-93245465
AX-93245466
AX-93245467
AX-93245469
AX-93245470
AX-93245472
AX-93245474
AX-93245475
AX-93245476
AX-93245477
AX-93245478
AX-93245479
AX-93245480
AX-93245482
AX-93245483
AX-93245484
AX-93245485
AX-93245486
AX-93245487
AX-93245488
AX-93245489
AX-93245490
AX-93245491
AX-93245493
AX-93245494
AX-93245495
AX-93245496
AX-93245497
AX-93245498
AX-93245499
AX-93245500
AX-93245501
AX-93245502
AX-93245503
AX-93245504
AX-93245505
AX-93245506
AX-93245507
AX-93245509
AX-93245510
AX-93245511
AX-93245513
AX-93245514
AX-93245515
AX-93245516
AX-93245517
AX-93245518
AX-93245519
AX-93245520
AX-93245521
AX-93245522
AX-93245523
AX-93245525
AX-93245526
AX-93245527
AX-93245528
AX-93245529
AX-93245530
AX-93245531
AX-93245532
AX-93245533
AX-93245534
AX-93245535
AX-93245536
AX-93245537
AX-93245538
AX-93245539
AX-93245540
AX-93245541
AX-93245542
AX-93245547
AX-93245549
AX-93245550
AX-93245551
AX-93245552
AX-93245553
AX-93245554
AX-93245556
AX-93245557
AX-93245558
AX-93245559
AX-93245561
AX-93245562
AX-93245563
AX-93245564
AX-93245566
AX-93245567
AX-93245573
AX-93245574
AX-93245575
AX-93245576
AX-93245577
AX-93245578
AX-93245579
AX-93245580
AX-93245581
AX-93245582
AX-93245583
AX-93245584
AX-93245585
AX-93245586
AX-93245587
AX-93245588
AX-93245589
AX-93245590
AX-93245591
AX-93245592
AX-93245593
AX-93245594
AX-93245595
AX-93245596
AX-93245597
AX-93245598
AX-93245599
AX-93245600
AX-93245601
AX-93245602
AX-93245603
AX-93245604
AX-93245605
AX-93245609
AX-93245611
AX-93245612
AX-93245613
AX-93245614
AX-93245615
AX-93245616
AX-93245617
AX-93245618
AX-93245619
AX-93245620
AX-93245622
AX-93245623
AX-93245624
AX-93245625
AX-93245628
AX-93245629
AX-93245630
AX-93245631
AX-93245632
AX-93245633
AX-93245634
AX-93245636
AX-93245637
AX-93245638
AX-93245639
AX-93245640
AX-93245642
AX-93245643
AX-93245644
AX-93245645
AX-93245646
AX-93245647
AX-93245649
AX-93245650
AX-93245651
AX-93245652
AX-93245653
AX-93245654
AX-93245656
AX-93245657
AX-93245658
AX-93245659
AX-93245660
AX-93245661
AX-93245663
AX-93245664
AX-93245665
AX-93245667
AX-93245668
AX-93245669
AX-93245672
AX-93245673
AX-93245674
AX-93245675
AX-93245676
AX-93245677
AX-93245678
AX-93245679
AX-93245680
AX-93245681
AX-93245682
AX-93245683
AX-93245686
AX-93245687
AX-93245688
AX-93245690
AX-93245692
AX-93245693
AX-93245694
AX-93245695
AX-93245696
AX-93245697
AX-93245698
AX-93245699
AX-93245700
AX-93245701
AX-93245702
AX-93245703
AX-93245704
AX-93245705
AX-93245706
AX-93245707
AX-93245708
AX-93245709
AX-93245710
AX-93245711
AX-93245712
AX-93245713
AX-93245714
AX-93245715
AX-93245716
AX-93245718
AX-93245719
AX-93245720
AX-93245722
AX-93245723
AX-93245724
AX-93245725
AX-93245728
AX-93245730
AX-93245732
AX-93245734
AX-93245735
AX-93245737
AX-93245738
AX-93245739
AX-93245741
AX-93245742
AX-93245743
AX-93245744
AX-93245745
AX-93245746
AX-93245747
AX-93245748
AX-93245749
AX-93245750
AX-93245751
AX-93245752
AX-93245753
AX-93245754
AX-93245755
AX-93245756
AX-93245757
AX-93245758
AX-93245760
AX-93245762
AX-93245763
AX-93245764
AX-93245765
AX-93245766
AX-93245767
AX-93245768
AX-93245770
AX-93245771
AX-93245772
AX-93245774
AX-93245775
AX-93245778
AX-93245779
AX-93245780
AX-93245782
AX-93245784
AX-93245785
AX-93245786
AX-93245787
AX-93245788
AX-93245795
AX-93245796
AX-93245797
AX-93245798
AX-93245799
AX-93245800
AX-93245803
AX-93245804
AX-93245805
AX-93245807
AX-93245808
AX-93245811
AX-93245813
AX-93245814
AX-93245816
AX-93245818
AX-93245819
AX-93245820
AX-93245821
AX-93245823
AX-93245824
AX-93245825
AX-93245828
AX-93245829
AX-93245830
AX-93245831
AX-93245832
AX-93245833
AX-93245834
AX-93245835
AX-93245837
AX-93245838
AX-93245839
AX-93245840
AX-93245841
AX-93245843
AX-93245844
AX-93245845
AX-93245846
AX-93245847
AX-93245848
AX-93245849
AX-93245850
AX-93245851
AX-93245852
AX-93245855
AX-93245856
AX-93245857
AX-93245858
AX-93245859
AX-93245860
AX-93245861
AX-93245863
AX-93245864
AX-93245865
AX-93245866
AX-93245867
AX-93245868
AX-93245869
AX-93245870
AX-93245872
AX-93245873
AX-93245874
AX-93245875
AX-93245876
AX-93245877
AX-93245878
AX-93245880
AX-93245881
AX-93245882
AX-93245883
AX-93245884
AX-93245885
AX-93245887
AX-93245888
AX-93245891
AX-93245892
AX-93245893
AX-93245895
AX-93245896
AX-93245897
AX-93245899
AX-93245900
AX-93245901
AX-93245902
AX-93245903
AX-93245904
AX-93245905
AX-93245906
AX-93245907
AX-93245908
AX-93245909
AX-93245910
AX-93245911
AX-93245913
AX-93245915
AX-93245916
AX-93245917
AX-93245919
AX-93245922
AX-93245923
AX-93245924
AX-93245927
AX-93245931
AX-93245932
AX-93245933
AX-93245934
AX-93245935
AX-93245936
AX-93245937
AX-93245940
AX-93245941
AX-93245943
AX-93245944
AX-93245946
AX-93245947
AX-93245948
AX-93245949
AX-93245950
AX-93245952
AX-93245953
AX-93245954
AX-93245955
AX-93245956
AX-93245957
AX-93245958
AX-93245959
AX-93245960
AX-93245962
AX-93245963
AX-93245964
AX-93245965
AX-93245966
AX-93245967
AX-93245970
AX-93245971
AX-93245974
AX-93245975
AX-93245976
AX-93245977
AX-93245978
AX-93245979
AX-93245980
AX-93245981
AX-93245982
AX-93245983
AX-93245984
AX-93245985
AX-93245989
AX-93245990
AX-93245991
AX-93245992
AX-93245993
AX-93245994
AX-93245995
AX-93245996
AX-93245997
AX-93245998
AX-93245999
AX-93246000
AX-93246001
AX-93246002
AX-93246003
AX-93246004
AX-93246005
AX-93246006
AX-93246007
AX-93246008
AX-93246009
AX-93246010
AX-93246011
AX-93246012
AX-93246013
AX-93246014
AX-93246015
AX-93246016
AX-93246017
AX-93246018
AX-93246019
AX-93246020
AX-93246021
AX-93246022
AX-93246023
AX-93246024
AX-93246025
AX-93246026
AX-93246027
AX-93246028
AX-93246029
AX-93246030
AX-93246031
AX-93246032
AX-93246033
AX-93246034
AX-93246036
AX-93246037
AX-93246038
AX-93246039
AX-93246040
AX-93246041
AX-93246042
AX-93246043
AX-93246044
AX-93246045
AX-93246046
AX-93246048
AX-93246049
AX-93246050
AX-93246051
AX-93246052
AX-93246053
AX-93246054
AX-93246055
AX-93246056
AX-93246057
AX-93246058
AX-93246059
AX-93246060
AX-93246061
AX-93246062
AX-93246063
AX-93246064
AX-93246065
AX-93246066
AX-93246067
AX-93246068
AX-93246069
AX-93246070
AX-93246071
AX-93246072
AX-93246074
AX-93246075
AX-93246077
AX-93246079
AX-93246080
AX-93246081
AX-93246082
AX-93246083
AX-93246084
AX-93246085
AX-93246086
AX-93246088
AX-93246089
AX-93246090
AX-93246091
AX-93246092
AX-93246093
AX-93246094
AX-93246095
AX-93246096
AX-93246097
AX-93246098
AX-93246099
AX-93246101
AX-93246102
AX-93246103
AX-93246104
AX-93246105
AX-93246106
AX-93246107
AX-93246108
AX-93246109
AX-93246110
AX-93246112
AX-93246113
AX-93246114
AX-93246115
AX-93246116
AX-93246117
AX-93246120
AX-93246121
AX-93246122
AX-93246123
AX-93246124
AX-93246125
AX-93246126
AX-93246127
AX-93246128
AX-93246129
AX-93246130
AX-93246131
AX-93246132
AX-93246133
AX-93246134
AX-93246135
AX-93246136
AX-93246137
AX-93246138
AX-93246139
AX-93246140
AX-93246141
AX-93246142
AX-93246143
AX-93246144
AX-93246145
AX-93246146
AX-93246147
AX-93246148
AX-93246149
AX-93246150
AX-93246151
AX-93246152
AX-93246153
AX-93246158
AX-93246159
AX-93246160
AX-93246163
AX-93246164
AX-93246165
AX-93246166
AX-93246167
AX-93246171
AX-93246172
AX-93246173
AX-93246174
AX-93246175
AX-93246176
AX-93246177
AX-93246178
AX-93246179
AX-93246180
AX-93246182
AX-93246183
AX-93246184
AX-93246185
AX-93246186
AX-93246187
AX-93246188
AX-93246189
AX-93246190
AX-93246191
AX-93246194
AX-93246195
AX-93246196
AX-93246197
AX-93246199
AX-93246201
AX-93246202
AX-93246203
AX-93246205
AX-93246206
AX-93246207
AX-93246209
AX-93246211
AX-93246212
AX-93246213
AX-93246214
AX-93246215
AX-93246217
AX-93246218
AX-93246219
AX-93246220
AX-93246221
AX-93246222
AX-93246225
AX-93246226
AX-93246227
AX-93246228
AX-93246230
AX-93246231
AX-93246232
AX-93246233
AX-93246234
AX-93246235
AX-93246236
AX-93246237
AX-93246238
AX-93246239
AX-93246240
AX-93246241
AX-93246242
AX-93246244
AX-93246245
AX-93246246
AX-93246247
AX-93246248
AX-93246249
AX-93246250
AX-93246251
AX-93246252
AX-93246253
AX-93246254
AX-93246255
AX-93246257
AX-93246259
AX-93246260
AX-93246261
AX-93246262
AX-93246264
AX-93246267
AX-93246268
AX-93246269
AX-93246270
AX-93246271
AX-93246273
AX-93246275
AX-93246276
AX-93246277
AX-93246279
AX-93246280
AX-93246281
AX-93246282
AX-93246283
AX-93246284
AX-93246285
AX-93246286
AX-93246287
AX-93246288
AX-93246289
AX-93246290
AX-93246291
AX-93246292
AX-93246293
AX-93246294
AX-93246295
AX-93246296
AX-93246297
AX-93246298
AX-93246299
AX-93246300
AX-93246302
AX-93246304
AX-93246308
AX-93246310
AX-93246311
AX-93246312
AX-93246313
AX-93246315
AX-93246316
AX-93246317
AX-93246318
AX-93246319
AX-93246320
AX-93246321
AX-93246322
AX-93246323
AX-93246324
AX-93246325
AX-93246326
AX-93246327
AX-93246328
AX-93246329
AX-93246330
AX-93246332
AX-93246333
AX-93246334
AX-93246336
AX-93246337
AX-93246339
AX-93246340
AX-93246341
AX-93246342
AX-93246344
AX-93246345
AX-93246347
AX-93246348
AX-93246350
AX-93246351
AX-93246354
AX-93246356
AX-93246357
AX-93246359
AX-93246360
AX-93246361
AX-93246362
AX-93246363
AX-93246364
AX-93246365
AX-93246366
AX-93246367
AX-93246368
AX-93246369
AX-93246370
AX-93246371
AX-93246372
AX-93246374
AX-93246375
AX-93246376
AX-93246377
AX-93246378
AX-93246379
AX-93246380
AX-93246381
AX-93246385
AX-93246386
AX-93246387
AX-93246388
AX-93246389
AX-93246390
AX-93246391
AX-93246395
AX-93246397
AX-93246398
AX-93246399
AX-93246402
AX-93246403
AX-93246404
AX-93246405
AX-93246406
AX-93246407
AX-93246408
AX-93246409
AX-93246411
AX-93246412
AX-93246413
AX-93246414
AX-93246415
AX-93246417
AX-93246418
AX-93246419
AX-93246420
AX-93246421
AX-93246422
AX-93246423
AX-93246424
AX-93246425
AX-93246426
AX-93246430
AX-93246431
AX-93246432
AX-93246433
AX-93246434
AX-93246435
AX-93246436
AX-93246437
AX-93246438
AX-93246439
AX-93246440
AX-93246441
AX-93246442
AX-93246443
AX-93246445
AX-93246446
AX-93246450
AX-93246452
AX-93246453
AX-93246455
AX-93246457
AX-93246458
AX-93246459
AX-93246460
AX-93246461
AX-93246462
AX-93246463
AX-93246464
AX-93246466
AX-93246467
AX-93246468
AX-93246469
AX-93246471
AX-93246473
AX-93246474
AX-93246476
AX-93246477
AX-93246479
AX-93246480
AX-93246481
AX-93246482
AX-93246483
AX-93246484
AX-93246485
AX-93246486
AX-93246487
AX-93246488
AX-93246489
AX-93246490
AX-93246492
AX-93246493
AX-93246494
AX-93246495
AX-93246496
AX-93246497
AX-93246498
AX-93246499
AX-93246500
AX-93246501
AX-93246502
AX-93246503
AX-93246504
AX-93246505
AX-93246507
AX-93246508
AX-93246509
AX-93246510
AX-93246511
AX-93246512
AX-93246513
AX-93246515
AX-93246519
AX-93246520
AX-93246521
AX-93246523
AX-93246524
AX-93246525
AX-93246526
AX-93246527
AX-93246528
AX-93246529
AX-93246530
AX-93246531
AX-93246532
AX-93246533
AX-93246534
AX-93246535
AX-93246536
AX-93246537
AX-93246538
AX-93246539
AX-93246540
AX-93246541
AX-93246542
AX-93246543
AX-93246545
AX-93246546
AX-93246547
AX-93246548
AX-93246549
AX-93246550
AX-93246552
AX-93246553
AX-93246554
AX-93246555
AX-93246560
AX-93246561
AX-93246562
AX-93246563
AX-93246564
AX-93246566
AX-93246568
AX-93246569
AX-93246570
AX-93246571
AX-93246572
AX-93246574
AX-93246575
AX-93246576
AX-93246577
AX-93246578
AX-93246580
AX-93246581
AX-93246583
AX-93246584
AX-93246585
AX-93246586
AX-93246587
AX-93246588
AX-93246589
AX-93246590
AX-93246591
AX-93246592
AX-93246593
AX-93246594
AX-93246595
AX-93246596
AX-93246597
AX-93246598
AX-93246599
AX-93246600
AX-93246601
AX-93246605
AX-93246608
AX-93246609
AX-93246610
AX-93246611
AX-93246614
AX-93246615
AX-93246616
AX-93246617
AX-93246618
AX-93246619
AX-93246620
AX-93246621
AX-93246622
AX-93246625
AX-93246626
AX-93246627
AX-93246628
AX-93246629
AX-93246631
AX-93246633
AX-93246634
AX-93246635
AX-93246636
AX-93246637
AX-93246638
AX-93246639
AX-93246640
AX-93246641
AX-93246642
AX-93246643
AX-93246644
AX-93246645
AX-93246647
AX-93246648
AX-93246649
AX-93246650
AX-93246651
AX-93246652
AX-93246653
AX-93246654
AX-93246655
AX-93246656
AX-93246657
AX-93246658
AX-93246659
AX-93246660
AX-93246661
AX-93246662
AX-93246663
AX-93246664
AX-93246665
AX-93246666
AX-93246667
AX-93246668
AX-93246669
AX-93246670
AX-93246671
AX-93246672
AX-93246673
AX-93246676
AX-93246677
AX-93246678
AX-93246679
AX-93246681
AX-93246682
AX-93246683
AX-93246686
AX-93246687
AX-93246688
AX-93246689
AX-93246690
AX-93246691
AX-93246692
AX-93246693
AX-93246694
AX-93246695
AX-93246696
AX-93246697
AX-93246698
AX-93246699
AX-93246702
AX-93246703
AX-93246704
AX-93246706
AX-93246707
AX-93246708
AX-93246709
AX-93246710
AX-93246711
AX-93246713
AX-93246715
AX-93246716
AX-93246717
AX-93246718
AX-93246719
AX-93246720
AX-93246721
AX-93246722
AX-93246723
AX-93246724
AX-93246725
AX-93246726
AX-93246727
AX-93246728
AX-93246729
AX-93246730
AX-93246731
AX-93246732
AX-93246733
AX-93246734
AX-93246735
AX-93246736
AX-93246737
AX-93246738
AX-93246739
AX-93246740
AX-93246741
AX-93246742
AX-93246743
AX-93246745
AX-93246746
AX-93246747
AX-93246748
AX-93246749
AX-93246750
AX-93246751
AX-93246752
AX-93246753
AX-93246754
AX-93246755
AX-93246756
AX-93246758
AX-93246759
AX-93246760
AX-93246761
AX-93246762
AX-93246763
AX-93246764
AX-93246766
AX-93246767
AX-93246768
AX-93246772
AX-93246773
AX-93246774
AX-93246775
AX-93246777
AX-93246779
AX-93246781
AX-93246782
AX-93246784
AX-93246785
AX-93246787
AX-93246788
AX-93246789
AX-93246795
AX-93246796
AX-93246797
AX-93246798
AX-93246800
AX-93246801
AX-93246802
AX-93246804
AX-93246805
AX-93246806
AX-93246807
AX-93246809
AX-93246810
AX-93246811
AX-93246812
AX-93246813
AX-93246814
AX-93246815
AX-93246819
AX-93246820
AX-93246821
AX-93246822
AX-93246825
AX-93246826
AX-93246827
AX-93246829
AX-93246830
AX-93246831
AX-93246833
AX-93246835
AX-93246837
AX-93246838
AX-93246839
AX-93246840
AX-93246841
AX-93246842
AX-93246843
AX-93246844
AX-93246845
AX-93246846
AX-93246847
AX-93246848
AX-93246849
AX-93246850
AX-93246851
AX-93246853
AX-93246854
AX-93246856
AX-93246857
AX-93246858
AX-93246859
AX-93246860
AX-93246862
AX-93246864
AX-93246865
AX-93246866
AX-93246867
AX-93246868
AX-93246869
AX-93246872
AX-93246873
AX-93246875
AX-93246876
AX-93246877
AX-93246878
AX-93246879
AX-93246880
AX-93246881
AX-93246882
AX-93246883
AX-93246884
AX-93246885
AX-93246886
AX-93246887
AX-93246888
AX-93246889
AX-93246890
AX-93246891
AX-93246892
AX-93246893
AX-93246894
AX-93246895
AX-93246896
AX-93246897
AX-93246898
AX-93246899
AX-93246900
AX-93246901
AX-93246902
AX-93246903
AX-93246904
AX-93246905
AX-93246906
AX-93246907
AX-93246908
AX-93246909
AX-93246910
AX-93246911
AX-93246912
AX-93246913
AX-93246915
AX-93246916
AX-93246917
AX-93246918
AX-93246919
AX-93246920
AX-93246921
AX-93246922
AX-93246923
AX-93246924
AX-93246925
AX-93246926
AX-93246927
AX-93246928
AX-93246929
AX-93246930
AX-93246931
AX-93246933
AX-93246934
AX-93246935
AX-93246936
AX-93246937
AX-93246938
AX-93246939
AX-93246940
AX-93246941
AX-93246942
AX-93246943
AX-93246944
AX-93246945
AX-93246946
AX-93246947
AX-93246948
AX-93246949
AX-93246950
AX-93246951
AX-93246952
AX-93246954
AX-93246956
AX-93246957
AX-93246958
AX-93246963
AX-93246964
AX-93246966
AX-93246967
AX-93246968
AX-93246969
AX-93246970
AX-93246971
AX-93246972
AX-93246973
AX-93246974
AX-93246975
AX-93246984
AX-93246985
AX-93246986
AX-93246988
AX-93246989
AX-93246990
AX-93246991
AX-93246992
AX-93246993
AX-93246994
AX-93246995
AX-93246996
AX-93246997
AX-93246998
AX-93246999
AX-93247001
AX-93247002
AX-93247003
AX-93247004
AX-93247005
AX-93247006
AX-93247007
AX-93247008
AX-93247009
AX-93247010
AX-93247011
AX-93247012
AX-93247013
AX-93247014
AX-93247015
AX-93247016
AX-93247018
AX-93247019
AX-93247020
AX-93247021
AX-93247023
AX-93247024
AX-93247025
AX-93247026
AX-93247027
AX-93247028
AX-93247029
AX-93247030
AX-93247031
AX-93247032
AX-93247033
AX-93247034
AX-93247035
AX-93247037
AX-93247038
AX-93247040
AX-93247041
AX-93247043
AX-93247044
AX-93247045
AX-93247046
AX-93247048
AX-93247050
AX-93247051
AX-93247052
AX-93247053
AX-93247055
AX-93247056
AX-93247057
AX-93247058
AX-93247060
AX-93247061
AX-93247066
AX-93247067
AX-93247068
AX-93247069
AX-93247070
AX-93247071
AX-93247072
AX-93247073
AX-93247074
AX-93247075
AX-93247076
AX-93247077
AX-93247078
AX-93247079
AX-93247080
AX-93247081
AX-93247085
AX-93247086
AX-93247087
AX-93247088
AX-93247092
AX-93247093
AX-93247094
AX-93247095
AX-93247097
AX-93247098
AX-93247105
AX-93247106
AX-93247107
AX-93247108
AX-93247109
AX-93247110
AX-93247111
AX-93247112
AX-93247118
AX-93247119
AX-93247120
AX-93247121
AX-93247122
AX-93247123
AX-93247124
AX-93247125
AX-93247126
AX-93247127
AX-93247128
AX-93247129
AX-93247133
AX-93247134
AX-93247135
AX-93247136
AX-93247137
AX-93247138
AX-93247139
AX-93247140
AX-93247141
AX-93247142
AX-93247145
AX-93247147
AX-93247148
AX-93247149
AX-93247150
AX-93247151
AX-93247152
AX-93247153
AX-93247154
AX-93247156
AX-93247157
AX-93247158
AX-93247159
AX-93247160
AX-93247161
AX-93247162
AX-93247163
AX-93247164
AX-93247165
AX-93247166
AX-93247167
AX-93247168
AX-93247169
AX-93247170
AX-93247171
AX-93247173
AX-93247174
AX-93247175
AX-93247176
AX-93247177
AX-93247178
AX-93247179
AX-93247180
AX-93247181
AX-93247182
AX-93247183
AX-93247184
AX-93247185
AX-93247186
AX-93247187
AX-93247188
AX-93247189
AX-93247190
AX-93247191
AX-93247192
AX-93247193
AX-93247194
AX-93247195
AX-93247196
AX-93247197
AX-93247198
AX-93247199
AX-93247200
AX-93247201
AX-93247206
AX-93247207
AX-93247208
AX-93247209
AX-93247210
AX-93247211
AX-93247212
AX-93247213
AX-93247214
AX-93247216
AX-93247218
AX-93247221
AX-93247222
AX-93247224
AX-93247225
AX-93247226
AX-93247228
AX-93247229
AX-93247230
AX-93247231
AX-93247232
AX-93247234
AX-93247235
AX-93247236
AX-93247237
AX-93247239
AX-93247241
AX-93247242
AX-93247246
AX-93247247
AX-93247248
AX-93247249
AX-93247250
AX-93247251
AX-93247252
AX-93247253
AX-93247254
AX-93247255
AX-93247256
AX-93247257
AX-93247258
AX-93247259
AX-93247260
AX-93247261
AX-93247262
AX-93247263
AX-93247264
AX-93247265
AX-93247266
AX-93247267
AX-93247268
AX-93247269
AX-93247272
AX-93247273
AX-93247274
AX-93247275
AX-93247278
AX-93247279
AX-93247280
AX-93247281
AX-93247282
AX-93247283
AX-93247284
AX-93247286
AX-93247287
AX-93247288
AX-93247289
AX-93247290
AX-93247291
AX-93247292
AX-93247293
AX-93247294
AX-93247295
AX-93247296
AX-93247297
AX-93247298
AX-93247299
AX-93247301
AX-93247302
AX-93247303
AX-93247304
AX-93247305
AX-93247306
AX-93247307
AX-93247309
AX-93247310
AX-93247311
AX-93247312
AX-93247313
AX-93247317
AX-93247319
AX-93247321
AX-93247322
AX-93247323
AX-93247324
AX-93247325
AX-93247326
AX-93247327
AX-93247328
AX-93247329
AX-93247330
AX-93247332
AX-93247335
AX-93247336
AX-93247337
AX-93247339
AX-93247341
AX-93247342
AX-93247343
AX-93247345
AX-93247347
AX-93247349
AX-93247350
AX-93247351
AX-93247352
AX-93247353
AX-93247354
AX-93247355
AX-93247356
AX-93247357
AX-93247358
AX-93247359
AX-93247360
AX-93247361
AX-93247363
AX-93247364
AX-93247365
AX-93247366
AX-93247367
AX-93247368
AX-93247369
AX-93247370
AX-93247371
AX-93247374
AX-93247375
AX-93247376
AX-93247377
AX-93247378
AX-93247379
AX-93247382
AX-93247383
AX-93247384
AX-93247386
AX-93247387
AX-93247390
AX-93247391
AX-93247392
AX-93247393
AX-93247394
AX-93247395
AX-93247396
AX-93247398
AX-93247400
AX-93247401
AX-93247402
AX-93247403
AX-93247404
AX-93247405
AX-93247406
AX-93247407
AX-93247408
AX-93247409
AX-93247410
AX-93247411
AX-93247412
AX-93247413
AX-93247414
AX-93247415
AX-93247416
AX-93247417
AX-93247418
AX-93247419
AX-93247420
AX-93247421
AX-93247422
AX-93247423
AX-93247424
AX-93247425
AX-93247426
AX-93247427
AX-93247428
AX-93247429
AX-93247430
AX-93247431
AX-93247432
AX-93247433
AX-93247434
AX-93247435
AX-93247436
AX-93247437
AX-93247438
AX-93247439
AX-93247440
AX-93247441
AX-93247442
AX-93247443
AX-93247444
AX-93247445
AX-93247446
AX-93247447
AX-93247448
AX-93247449
AX-93247450
AX-93247451
AX-93247452
AX-93247453
AX-93247454
AX-93247455
AX-93247456
AX-93247457
AX-93247461
AX-93247462
AX-93247463
AX-93247464
AX-93247465
AX-93247467
AX-93247468
AX-93247469
AX-93247472
AX-93247473
AX-93247474
AX-93247475
AX-93247476
AX-93247477
AX-93247478
AX-93247479
AX-93247481
AX-93247483
AX-93247484
AX-93247485
AX-93247486
AX-93247487
AX-93247488
AX-93247489
AX-93247492
AX-93247497
AX-93247498
AX-93247499
AX-93247500
AX-93247503
AX-93247504
AX-93247508
AX-93247509
AX-93247510
AX-93247511
AX-93247512
AX-93247514
AX-93247517
AX-93247518
AX-93247519
AX-93247520
AX-93247521
AX-93247523
AX-93247524
AX-93247525
AX-93247527
AX-93247529
AX-93247530
AX-93247533
AX-93247534
AX-93247536
AX-93247538
AX-93247539
AX-93247540
AX-93247541
AX-93247542
AX-93247543
AX-93247544
AX-93247545
AX-93247546
AX-93247547
AX-93247548
AX-93247549
AX-93247550
AX-93247551
AX-93247552
AX-93247553
AX-93247554
AX-93247555
AX-93247556
AX-93247557
AX-93247558
AX-93247559
AX-93247560
AX-93247561
AX-93247562
AX-93247563
AX-93247564
AX-93247565
AX-93247566
AX-93247567
AX-93247568
AX-93247569
AX-93247570
AX-93247571
AX-93247572
AX-93247573
AX-93247574
AX-93247575
AX-93247578
AX-93247579
AX-93247581
AX-93247583
AX-93247584
AX-93247585
AX-93247587
AX-93247588
AX-93247590
AX-93247592
AX-93247593
AX-93247594
AX-93247596
AX-93247598
AX-93247599
AX-93247600
AX-93247602
AX-93247603
AX-93247604
AX-93247606
AX-93247607
AX-93247608
AX-93247611
AX-93247613
AX-93247615
AX-93247616
AX-93247617
AX-93247622
AX-93247623
AX-93247624
AX-93247625
AX-93247626
AX-93247627
AX-93247628
AX-93247629
AX-93247630
AX-93247631
AX-93247632
AX-93247633
AX-93247634
AX-93247635
AX-93247638
AX-93247639
AX-93247640
AX-93247641
AX-93247644
AX-93247645
AX-93247647
AX-93247648
AX-93247649
AX-93247650
AX-93247651
AX-93247652
AX-93247653
AX-93247654
AX-93247655
AX-93247656
AX-93247657
AX-93247658
AX-93247660
AX-93247661
AX-93247662
AX-93247663
AX-93247664
AX-93247666
AX-93247667
AX-93247668
AX-93247669
AX-93247670
AX-93247671
AX-93247672
AX-93247673
AX-93247674
AX-93247675
AX-93247676
AX-93247677
AX-93247678
AX-93247682
AX-93247683
AX-93247685
AX-93247686
AX-93247687
AX-93247688
AX-93247689
AX-93247695
AX-93247698
AX-93247699
AX-93247701
AX-93247702
AX-93247704
AX-93247705
AX-93247706
AX-93247707
AX-93247711
AX-93247712
AX-93247713
AX-93247714
AX-93247715
AX-93247720
AX-93247721
AX-93247722
AX-93247723
AX-93247724
AX-93247725
AX-93247726
AX-93247727
AX-93247730
AX-93247731
AX-93247732
AX-93247733
AX-93247734
AX-93247735
AX-93247736
AX-93247739
AX-93247741
AX-93247742
AX-93247743
AX-93247744
AX-93247745
AX-93247747
AX-93247749
AX-93247751
AX-93247752
AX-93247753
AX-93247754
AX-93247755
AX-93247757
AX-93247758
AX-93247759
AX-93247760
AX-93247761
AX-93247762
AX-93247764
AX-93247765
AX-93247767
AX-93247770
AX-93247771
AX-93247772
AX-93247773
AX-93247776
AX-93247777
AX-93247778
AX-93247779
AX-93247780
AX-93247782
AX-93247783
AX-93247784
AX-93247785
AX-93247786
AX-93247788
AX-93247789
AX-93247790
AX-93247791
AX-93247792
AX-93247794
AX-93247795
AX-93247796
AX-93247798
AX-93247799
AX-93247800
AX-93247801
AX-93247802
AX-93247803
AX-93247804
AX-93247805
AX-93247806
AX-93247807
AX-93247808
AX-93247809
AX-93247810
AX-93247811
AX-93247812
AX-93247813
AX-93247814
AX-93247818
AX-93247819
AX-93247820
AX-93247821
AX-93247822
AX-93247823
AX-93247824
AX-93247825
AX-93247826
AX-93247827
AX-93247828
AX-93247829
AX-93247830
AX-93247833
AX-93247834
AX-93247836
AX-93247838
AX-93247839
AX-93247840
AX-93247841
AX-93247842
AX-93247843
AX-93247845
AX-93247846
AX-93247847
AX-93247848
AX-93247849
AX-93247851
AX-93247852
AX-93247853
AX-93247854
AX-93247855
AX-93247856
AX-93247857
AX-93247858
AX-93247860
AX-93247862
AX-93247863
AX-93247865
AX-93247866
AX-93247867
AX-93247868
AX-93247870
AX-93247871
AX-93247872
AX-93247873
AX-93247875
AX-93247876
AX-93247877
AX-93247878
AX-93247879
AX-93247880
AX-93247881
AX-93247882
AX-93247887
AX-93247889
AX-93247890
AX-93247891
AX-93247892
AX-93247894
AX-93247898
AX-93247899
AX-93247900
AX-93247902
AX-93247904
AX-93247906
AX-93247908
AX-93247909
AX-93247913
AX-93247914
AX-93247915
AX-93247916
AX-93247917
AX-93247921
AX-93247922
AX-93247923
AX-93247924
AX-93247925
AX-93247926
AX-93247927
AX-93247928
AX-93247929
AX-93247930
AX-93247931
AX-93247932
AX-93247933
AX-93247934
AX-93247935
AX-93247936
AX-93247937
AX-93247938
AX-93247940
AX-93247942
AX-93247944
AX-93247945
AX-93247947
AX-93247949
AX-93247950
AX-93247953
AX-93247954
AX-93247955
AX-93247956
AX-93247957
AX-93247959
AX-93247960
AX-93247961
AX-93247962
AX-93247963
AX-93247964
AX-93247965
AX-93247966
AX-93247967
AX-93247969
AX-93247971
AX-93247972
AX-93247973
AX-93247976
AX-93247977
AX-93247978
AX-93247979
AX-93247981
AX-93247982
AX-93247983
AX-93247984
AX-93247985
AX-93247986
AX-93247988
AX-93247989
AX-93247990
AX-93247991
AX-93247992
AX-93247993
AX-93247994
AX-93247995
AX-93247997
AX-93247998
AX-93247999
AX-93248000
AX-93248001
AX-93248002
AX-93248009
AX-93248010
AX-93248011
AX-93248012
AX-93248013
AX-93248014
AX-93248015
AX-93248016
AX-93248017
AX-93248018
AX-93248022
AX-93248023
AX-93248024
AX-93248025
AX-93248026
AX-93248027
AX-93248028
AX-93248030
AX-93248031
AX-93248032
AX-93248033
AX-93248034
AX-93248035
AX-93248036
AX-93248037
AX-93248038
AX-93248039
AX-93248040
AX-93248041
AX-93248042
AX-93248043
AX-93248044
AX-93248045
AX-93248046
AX-93248047
AX-93248048
AX-93248049
AX-93248050
AX-93248052
AX-93248053
AX-93248054
AX-93248055
AX-93248056
AX-93248057
AX-93248058
AX-93248059
AX-93248060
AX-93248061
AX-93248062
AX-93248063
AX-93248064
AX-93248065
AX-93248066
AX-93248067
AX-93248068
AX-93248069
AX-93248070
AX-93248071
AX-93248072
AX-93248073
AX-93248074
AX-93248075
AX-93248076
AX-93248078
AX-93248079
AX-93248080
AX-93248081
AX-93248082
AX-93248083
AX-93248084
AX-93248085
AX-93248086
AX-93248087
AX-93248088
AX-93248089
AX-93248090
AX-93248091
AX-93248092
AX-93248093
AX-93248094
AX-93248095
AX-93248096
AX-93248097
AX-93248098
AX-93248099
AX-93248100
AX-93248101
AX-93248102
AX-93248103
AX-93248105
AX-93248106
AX-93248108
AX-93248110
AX-93248111
AX-93248112
AX-93248113
AX-93248114
AX-93248115
AX-93248116
AX-93248117
AX-93248118
AX-93248119
AX-93248120
AX-93248121
AX-93248122
AX-93248123
AX-93248124
AX-93248125
AX-93248127
AX-93248129
AX-93248130
AX-93248131
AX-93248132
AX-93248133
AX-93248134
AX-93248137
AX-93248139
AX-93248142
AX-93248143
AX-93248144
AX-93248145
AX-93248146
AX-93248148
AX-93248149
AX-93248151
AX-93248152
AX-93248153
AX-93248154
AX-93248155
AX-93248156
AX-93248157
AX-93248158
AX-93248159
AX-93248160
AX-93248161
AX-93248162
AX-93248163
AX-93248164
AX-93248165
AX-93248167
AX-93248168
AX-93248171
AX-93248174
AX-93248175
AX-93248176
AX-93248177
AX-93248178
AX-93248179
AX-93248180
AX-93248182
AX-93248183
AX-93248184
AX-93248186
AX-93248187
AX-93248188
AX-93248190
AX-93248191
AX-93248193
AX-93248194
AX-93248195
AX-93248196
AX-93248197
AX-93248199
AX-93248200
AX-93248201
AX-93248203
AX-93248204
AX-93248205
AX-93248206
AX-93248207
AX-93248208
AX-93248209
AX-93248210
AX-93248211
AX-93248212
AX-93248213
AX-93248214
AX-93248216
AX-93248219
AX-93248220
AX-93248222
AX-93248223
AX-93248224
AX-93248225
AX-93248226
AX-93248227
AX-93248229
AX-93248231
AX-93248232
AX-93248233
AX-93248234
AX-93248235
AX-93248236
AX-93248237
AX-93248238
AX-93248239
AX-93248240
AX-93248241
AX-93248242
AX-93248243
AX-93248244
AX-93248245
AX-93248246
AX-93248247
AX-93248248
AX-93248249
AX-93248250
AX-93248251
AX-93248252
AX-93248253
AX-93248254
AX-93248255
AX-93248257
AX-93248258
AX-93248259
AX-93248260
AX-93248261
AX-93248262
AX-93248263
AX-93248264
AX-93248265
AX-93248266
AX-93248267
AX-93248268
AX-93248269
AX-93248270
AX-93248271
AX-93248273
AX-93248274
AX-93248275
AX-93248276
AX-93248277
AX-93248278
AX-93248279
AX-93248280
AX-93248281
AX-93248282
AX-93248284
AX-93248285
AX-93248286
AX-93248287
AX-93248288
AX-93248289
AX-93248290
AX-93248291
AX-93248292
AX-93248293
AX-93248294
AX-93248295
AX-93248296
AX-93248297
AX-93248298
AX-93248299
AX-93248300
AX-93248301
AX-93248302
AX-93248303
AX-93248304
AX-93248305
AX-93248306
AX-93248307
AX-93248308
AX-93248309
AX-93248310
AX-93248311
AX-93248312
AX-93248319
AX-93248320
AX-93248321
AX-93248322
AX-93248323
AX-93248325
AX-93248326
AX-93248328
AX-93248329
AX-93248331
AX-93248332
AX-93248334
AX-93248335
AX-93248336
AX-93248337
AX-93248338
AX-93248339
AX-93248340
AX-93248341
AX-93248342
AX-93248343
AX-93248344
AX-93248345
AX-93248346
AX-93248355
AX-93248356
AX-93248358
AX-93248359
AX-93248360
AX-93248361
AX-93248362
AX-93248363
AX-93248364
AX-93248366
AX-93248367
AX-93248368
AX-93248369
AX-93248370
AX-93248371
AX-93248373
AX-93248374
AX-93248375
AX-93248376
AX-93248377
AX-93248378
AX-93248379
AX-93248380
AX-93248381
AX-93248382
AX-93248383
AX-93248384
AX-93248385
AX-93248386
AX-93248387
AX-93248388
AX-93248389
AX-93248397
AX-93248400
AX-93248401
AX-93248402
AX-93248403
AX-93248404
AX-93248405
AX-93248406
AX-93248407
AX-93248408
AX-93248412
AX-93248413
AX-93248414
AX-93248415
AX-93248416
AX-93248417
AX-93248418
AX-93248421
AX-93248422
AX-93248423
AX-93248424
AX-93248425
AX-93248426
AX-93248427
AX-93248429
AX-93248432
AX-93248433
AX-93248434
AX-93248435
AX-93248436
AX-93248437
AX-93248438
AX-93248440
AX-93248441
AX-93248442
AX-93248443
AX-93248444
AX-93248445
AX-93248446
AX-93248448
AX-93248450
AX-93248455
AX-93248456
AX-93248458
AX-93248459
AX-93248460
AX-93248461
AX-93248462
AX-93248463
AX-93248465
AX-93248466
AX-93248467
AX-93248468
AX-93248474
AX-93248476
AX-93248477
AX-93248479
AX-93248480
AX-93248481
AX-93248482
AX-93248483
AX-93248485
AX-93248490
AX-93248491
AX-93248495
AX-93248496
AX-93248497
AX-93248498
AX-93248499
AX-93248501
AX-93248502
AX-93248503
AX-93248504
AX-93248505
AX-93248506
AX-93248507
AX-93248508
AX-93248509
AX-93248510
AX-93248511
AX-93248512
AX-93248513
AX-93248514
AX-93248515
AX-93248516
AX-93248517
AX-93248519
AX-93248520
AX-93248522
AX-93248523
AX-93248525
AX-93248526
AX-93248527
AX-93248529
AX-93248530
AX-93248531
AX-93248532
AX-93248534
AX-93248535
AX-93248536
AX-93248537
AX-93248538
AX-93248539
AX-93248540
AX-93248541
AX-93248542
AX-93248543
AX-93248544
AX-93248545
AX-93248546
AX-93248547
AX-93248551
AX-93248552
AX-93248553
AX-93248554
AX-93248555
AX-93248557
AX-93248559
AX-93248560
AX-93248561
AX-93248562
AX-93248564
AX-93248565
AX-93248566
AX-93248567
AX-93248568
AX-93248570
AX-93248571
AX-93248572
AX-93248573
AX-93248574
AX-93248576
AX-93248577
AX-93248578
AX-93248579
AX-93248580
AX-93248581
AX-93248582
AX-93248583
AX-93248584
AX-93248585
AX-93248586
AX-93248587
AX-93248589
AX-93248590
AX-93248591
AX-93248592
AX-93248594
AX-93248595
AX-93248596
AX-93248597
AX-93248599
AX-93248600
AX-93248601
AX-93248602
AX-93248603
AX-93248605
AX-93248606
AX-93248608
AX-93248609
AX-93248610
AX-93248611
AX-93248612
AX-93248614
AX-93248616
AX-93248617
AX-93248619
AX-93248620
AX-93248621
AX-93248622
AX-93248623
AX-93248624
AX-93248625
AX-93248626
AX-93248627
AX-93248628
AX-93248630
AX-93248631
AX-93248632
AX-93248635
AX-93248638
AX-93248640
AX-93248641
AX-93248644
AX-93248645
AX-93248646
AX-93248647
AX-93248648
AX-93248649
AX-93248650
AX-93248651
AX-93248652
AX-93248653
AX-93248654
AX-93248655
AX-93248656
AX-93248657
AX-93248658
AX-93248659
AX-93248660
AX-93248661
AX-93248662
AX-93248663
AX-93248664
AX-93248665
AX-93248666
AX-93248667
AX-93248669
AX-93248670
AX-93248671
AX-93248672
AX-93248673
AX-93248674
AX-93248675
AX-93248676
AX-93248677
AX-93248678
AX-93248679
AX-93248680
AX-93248681
AX-93248683
AX-93248684
AX-93248685
AX-93248686
AX-93248687
AX-93248688
AX-93248689
AX-93248690
AX-93248692
AX-93248693
AX-93248694
AX-93248695
AX-93248696
AX-93248697
AX-93248698
AX-93248699
AX-93248700
AX-93248701
AX-93248702
AX-93248703
AX-93248704
AX-93248705
AX-93248706
AX-93248707
AX-93248708
AX-93248709
AX-93248710
AX-93248712
AX-93248713
AX-93248714
AX-93248715
AX-93248716
AX-93248717
AX-93248718
AX-93248719
AX-93248720
AX-93248722
AX-93248723
AX-93248724
AX-93248725
AX-93248726
AX-93248728
AX-93248729
AX-93248730
AX-93248731
AX-93248732
AX-93248733
AX-93248734
AX-93248735
AX-93248736
AX-93248737
AX-93248738
AX-93248739
AX-93248740
AX-93248742
AX-93248743
AX-93248744
AX-93248746
AX-93248747
AX-93248748
AX-93248749
AX-93248750
AX-93248751
AX-93248752
AX-93248756
AX-93248757
AX-93248758
AX-93248759
AX-93248760
AX-93248761
AX-93248762
AX-93248763
AX-93248764
AX-93248765
AX-93248766
AX-93248767
AX-93248768
AX-93248769
AX-93248770
AX-93248771
AX-93248772
AX-93248773
AX-93248776
AX-93248777
AX-93248779
AX-93248780
AX-93248781
AX-93248782
AX-93248783
AX-93248784
AX-93248788
AX-93248789
AX-93248790
AX-93248791
AX-93248792
AX-93248793
AX-93248794
AX-93248795
AX-93248796
AX-93248797
AX-93248798
AX-93248799
AX-93248800
AX-93248801
AX-93248802
AX-93248803
AX-93248804
AX-93248805
AX-93248806
AX-93248807
AX-93248808
AX-93248809
AX-93248810
AX-93248811
AX-93248812
AX-93248814
AX-93248815
AX-93248816
AX-93248819
AX-93248820
AX-93248821
AX-93248822
AX-93248823
AX-93248824
AX-93248825
AX-93248826
AX-93248827
AX-93248828
AX-93248829
AX-93248830
AX-93248831
AX-93248832
AX-93248833
AX-93248834
AX-93248835
AX-93248836
AX-93248837
AX-93248838
AX-93248839
AX-93248840
AX-93248841
AX-93248842
AX-93248843
AX-93248844
AX-93248845
AX-93248846
AX-93248847
AX-93248848
AX-93248849
AX-93248850
AX-93248852
AX-93248853
AX-93248854
AX-93248855
AX-93248856
AX-93248857
AX-93248858
AX-93248861
AX-93248862
AX-93248864
AX-93248865
AX-93248866
AX-93248867
AX-93248869
AX-93248871
AX-93248872
AX-93248873
AX-93248874
AX-93248875
AX-93248876
AX-93248877
AX-93248878
AX-93248879
AX-93248880
AX-93248881
AX-93248882
AX-93248883
AX-93248885
AX-93248886
AX-93248887
AX-93248890
AX-93248891
AX-93248892
AX-93248894
AX-93248895
AX-93248896
AX-93248897
AX-93248898
AX-93248899
AX-93248900
AX-93248901
AX-93248902
AX-93248903
AX-93248904
AX-93248905
AX-93248906
AX-93248907
AX-93248908
AX-93248909
AX-93248910
AX-93248911
AX-93248913
AX-93248914
AX-93248916
AX-93248918
AX-93248920
AX-93248923
AX-93248924
AX-93248925
AX-93248928
AX-93248929
AX-93248930
AX-93248931
AX-93248932
AX-93248937
AX-93248938
AX-93248939
AX-93248940
AX-93248941
AX-93248943
AX-93248944
AX-93248945
AX-93248946
AX-93248948
AX-93248950
AX-93248951
AX-93248952
AX-93248953
AX-93248954
AX-93248955
AX-93248956
AX-93248957
AX-93248958
AX-93248959
AX-93248960
AX-93248962
AX-93248963
AX-93248964
AX-93248965
AX-93248966
AX-93248967
AX-93248968
AX-93248969
AX-93248970
AX-93248971
AX-93248972
AX-93248973
AX-93248974
AX-93248975
AX-93248976
AX-93248977
AX-93248978
AX-93248979
AX-93248980
AX-93248981
AX-93248983
AX-93248984
AX-93248985
AX-93248986
AX-93248987
AX-93248988
AX-93248989
AX-93248990
AX-93248991
AX-93248992
AX-93248993
AX-93248994
AX-93248995
AX-93248996
AX-93248997
AX-93248998
AX-93248999
AX-93249000
AX-93249001
AX-93249002
AX-93249003
AX-93249004
AX-93249005
AX-93249006
AX-93249007
AX-93249008
AX-93249009
AX-93249010
AX-93249012
AX-93249013
AX-93249014
AX-93249015
AX-93249016
AX-93249017
AX-93249018
AX-93249019
AX-93249020
AX-93249021
AX-93249022
AX-93249023
AX-93249025
AX-93249026
AX-93249027
AX-93249028
AX-93249030
AX-93249031
AX-93249032
AX-93249033
AX-93249034
AX-93249035
AX-93249036
AX-93249039
AX-93249040
AX-93249041
AX-93249042
AX-93249043
AX-93249045
AX-93249047
AX-93249048
AX-93249049
AX-93249050
AX-93249051
AX-93249052
AX-93249053
AX-93249054
AX-93249055
AX-93249056
AX-93249058
AX-93249059
AX-93249061
AX-93249063
AX-93249064
AX-93249066
AX-93249067
AX-93249071
AX-93249072
AX-93249073
AX-93249074
AX-93249076
AX-93249077
AX-93249078
AX-93249079
AX-93249080
AX-93249081
AX-93249082
AX-93249083
AX-93249084
AX-93249085
AX-93249086
AX-93249088
AX-93249089
AX-93249090
AX-93249092
AX-93249096
AX-93249097
AX-93249098
AX-93249099
AX-93249100
AX-93249101
AX-93249103
AX-93249105
AX-93249106
AX-93249107
AX-93249109
AX-93249110
AX-93249111
AX-93249112
AX-93249113
AX-93249114
AX-93249115
AX-93249116
AX-93249117
AX-93249118
AX-93249119
AX-93249120
AX-93249121
AX-93249122
AX-93249123
AX-93249124
AX-93249125
AX-93249126
AX-93249127
AX-93249128
AX-93249130
AX-93249131
AX-93249132
AX-93249133
AX-93249134
AX-93249136
AX-93249137
AX-93249139
AX-93249140
AX-93249141
AX-93249142
AX-93249143
AX-93249144
AX-93249145
AX-93249146
AX-93249147
AX-93249148
AX-93249149
AX-93249150
AX-93249151
AX-93249152
AX-93249153
AX-93249154
AX-93249155
AX-93249156
AX-93249157
AX-93249158
AX-93249159
AX-93249160
AX-93249161
AX-93249162
AX-93249163
AX-93249164
AX-93249165
AX-93249167
AX-93249168
AX-93249169
AX-93249170
AX-93249171
AX-93249173
AX-93249174
AX-93249175
AX-93249176
AX-93249177
AX-93249178
AX-93249180
AX-93249181
AX-93249182
AX-93249183
AX-93249184
AX-93249185
AX-93249186
AX-93249187
AX-93249188
AX-93249189
AX-93249190
AX-93249193
AX-93249195
AX-93249196
AX-93249197
AX-93249198
AX-93249199
AX-93249200
AX-93249201
AX-93249203
AX-93249204
AX-93249205
AX-93249206
AX-93249207
AX-93249209
AX-93249212
AX-93249213
AX-93249214
AX-93249215
AX-93249216
AX-93249217
AX-93249218
AX-93249219
AX-93249220
AX-93249221
AX-93249222
AX-93249223
AX-93249225
AX-93249226
AX-93249227
AX-93249228
AX-93249229
AX-93249230
AX-93249231
AX-93249232
AX-93249233
AX-93249234
AX-93249235
AX-93249236
AX-93249237
AX-93249238
AX-93249239
AX-93249240
AX-93249241
AX-93249242
AX-93249243
AX-93249245
AX-93249246
AX-93249248
AX-93249249
AX-93249250
AX-93249251
AX-93249252
AX-93249253
AX-93249255
AX-93249256
AX-93249257
AX-93249258
AX-93249261
AX-93249262
AX-93249263
AX-93249264
AX-93249265
AX-93249266
AX-93249268
AX-93249270
AX-93249271
AX-93249272
AX-93249273
AX-93249279
AX-93249280
AX-93249283
AX-93249284
AX-93249285
AX-93249287
AX-93249291
AX-93249292
AX-93249293
AX-93249294
AX-93249296
AX-93249297
AX-93249298
AX-93249299
AX-93249300
AX-93249301
AX-93249302
AX-93249303
AX-93249305
AX-93249306
AX-93249307
AX-93249308
AX-93249309
AX-93249310
AX-93249311
AX-93249312
AX-93249314
AX-93249316
AX-93249317
AX-93249318
AX-93249320
AX-93249321
AX-93249322
AX-93249323
AX-93249324
AX-93249325
AX-93249326
AX-93249327
AX-93249328
AX-93249329
AX-93249330
AX-93249331
AX-93249332
AX-93249333
AX-93249336
AX-93249337
AX-93249338
AX-93249339
AX-93249340
AX-93249341
AX-93249346
AX-93249347
AX-93249348
AX-93249349
AX-93249350
AX-93249351
AX-93249353
AX-93249354
AX-93249355
AX-93249356
AX-93249357
AX-93249358
AX-93249360
AX-93249361
AX-93249362
AX-93249363
AX-93249364
AX-93249365
AX-93249366
AX-93249367
AX-93249368
AX-93249369
AX-93249370
AX-93249372
AX-93249373
AX-93249374
AX-93249376
AX-93249378
AX-93249381
AX-93249382
AX-93249384
AX-93249385
AX-93249386
AX-93249387
AX-93249388
AX-93249389
AX-93249391
AX-93249392
AX-93249394
AX-93249395
AX-93249396
AX-93249397
AX-93249398
AX-93249399
AX-93249400
AX-93249401
AX-93249402
AX-93249403
AX-93249404
AX-93249405
AX-93249406
AX-93249407
AX-93249408
AX-93249409
AX-93249410
AX-93249411
AX-93249412
AX-93249413
AX-93249414
AX-93249415
AX-93249416
AX-93249417
AX-93249418
AX-93249419
AX-93249421
AX-93249422
AX-93249423
AX-93249424
AX-93249429
AX-93249430
AX-93249431
AX-93249432
AX-93249433
AX-93249434
AX-93249435
AX-93249436
AX-93249438
AX-93249439
AX-93249440
AX-93249441
AX-93249442
AX-93249443
AX-93249444
AX-93249445
AX-93249446
AX-93249447
AX-93249448
AX-93249450
AX-93249451
AX-93249452
AX-93249453
AX-93249454
AX-93249455
AX-93249456
AX-93249457
AX-93249458
AX-93249459
AX-93249460
AX-93249461
AX-93249462
AX-93249463
AX-93249464
AX-93249465
AX-93249466
AX-93249468
AX-93249469
AX-93249472
AX-93249473
AX-93249474
AX-93249475
AX-93249476
AX-93249477
AX-93249479
AX-93249480
AX-93249482
AX-93249483
AX-93249485
AX-93249486
AX-93249487
AX-93249490
AX-93249491
AX-93249492
AX-93249493
AX-93249494
AX-93249496
AX-93249497
AX-93249498
AX-93249500
AX-93249501
AX-93249502
AX-93249503
AX-93249504
AX-93249505
AX-93249506
AX-93249507
AX-93249508
AX-93249509
AX-93249510
AX-93249511
AX-93249512
AX-93249513
AX-93249514
AX-93249515
AX-93249516
AX-93249518
AX-93249519
AX-93249520
AX-93249521
AX-93249522
AX-93249523
AX-93249524
AX-93249525
AX-93249527
AX-93249528
AX-93249529
AX-93249530
AX-93249546
AX-93249547
AX-93249548
AX-93249549
AX-93249550
AX-93249551
AX-93249552
AX-93249553
AX-93249554
AX-93249555
AX-93249556
AX-93249557
AX-93249558
AX-93249559
AX-93249573
AX-93249574
AX-93249575
AX-93249576
AX-93249577
AX-93249578
AX-93249579
AX-93249581
AX-93249582
AX-93249583
AX-93249584
AX-93249585
AX-93249586
AX-93249587
AX-93249589
AX-93249590
AX-93249591
AX-93249592
AX-93249593
AX-93249594
AX-93249595
AX-93249596
AX-93249597
AX-93249598
AX-93249599
AX-93249600
AX-93249601
AX-93249602
AX-93249603
AX-93249604
AX-93249605
AX-93249606
AX-93249607
AX-93249608
AX-93249609
AX-93249610
AX-93249611
AX-93249612
AX-93249613
AX-93249614
AX-93249615
AX-93249616
AX-93249617
AX-93249618
AX-93249619
AX-93249620
AX-93249621
AX-93249622
AX-93249623
AX-93249624
AX-93249625
AX-93249626
AX-93249627
AX-93249628
AX-93249629
AX-93249630
AX-93249631
AX-93249632
AX-93249633
AX-93249634
AX-93249635
AX-93249636
AX-93249638
AX-93249639
AX-93249640
AX-93249641
AX-93249642
AX-93249644
AX-93249645
AX-93249646
AX-93249648
AX-93249650
AX-93249651
AX-93249652
AX-93249653
AX-93249654
AX-93249655
AX-93249656
AX-93249657
AX-93249658
AX-93249659
AX-93249660
AX-93249661
AX-93249662
AX-93249663
AX-93249664
AX-93249666
AX-93249667
AX-93249668
AX-93249671
AX-93249672
AX-93249675
AX-93249676
AX-93249677
AX-93249679
AX-93249680
AX-93249681
AX-93249682
AX-93249684
AX-93249687
AX-93249689
AX-93249690
AX-93249691
AX-93249692
AX-93249693
AX-93249694
AX-93249695
AX-93249696
AX-93249697
AX-93249698
AX-93249699
AX-93249700
AX-93249701
AX-93249702
AX-93249703
AX-93249704
AX-93249705
AX-93249706
AX-93249707
AX-93249708
AX-93249709
AX-93249712
AX-93249713
AX-93249714
AX-93249715
AX-93249716
AX-93249717
AX-93249718
AX-93249720
AX-93249721
AX-93249722
AX-93249723
AX-93249724
AX-93249725
AX-93249726
AX-93249727
AX-93249728
AX-93249729
AX-93249730
AX-93249731
AX-93249732
AX-93249733
AX-93249734
AX-93249735
AX-93249736
AX-93249737
AX-93249738
AX-93249739
AX-93249740
AX-93249741
AX-93249742
AX-93249743
AX-93249744
AX-93249745
AX-93249746
AX-93249748
AX-93249752
AX-93249753
AX-93249754
AX-93249756
AX-93249757
AX-93249758
AX-93249759
AX-93249760
AX-93249762
AX-93249763
AX-93249765
AX-93249766
AX-93249767
AX-93249768
AX-93249769
AX-93249770
AX-93249771
AX-93249772
AX-93249773
AX-93249774
AX-93249775
AX-93249776
AX-93249777
AX-93249778
AX-93249779
AX-93249782
AX-93249784
AX-93249786
AX-93249787
AX-93249788
AX-93249789
AX-93249790
AX-93249791
AX-93249792
AX-93249793
AX-93249794
AX-93249795
AX-93249796
AX-93249797
AX-93249798
AX-93249799
AX-93249800
AX-93249801
AX-93249802
AX-93249803
AX-93249804
AX-93249805
AX-93249806
AX-93249807
AX-93249808
AX-93249809
AX-93249810
AX-93249811
AX-93249812
AX-93249813
AX-93249814
AX-93249816
AX-93249817
AX-93249818
AX-93249819
AX-93249820
AX-93249821
AX-93249822
AX-93249832
AX-93249833
AX-93249836
AX-93249837
AX-93249838
AX-93249839
AX-93249840
AX-93249843
AX-93249844
AX-93249845
AX-93249846
AX-93249849
AX-93249851
AX-93249852
AX-93249853
AX-93249854
AX-93249855
AX-93249856
AX-93249858
AX-93249859
AX-93249862
AX-93249863
AX-93249864
AX-93249865
AX-93249866
AX-93249867
AX-93249868
AX-93249869
AX-93249870
AX-93249871
AX-93249872
AX-93249873
AX-93249874
AX-93249875
AX-93249876
AX-93249877
AX-93249878
AX-93249879
AX-93249883
AX-93249885
AX-93249887
AX-93249888
AX-93249889
AX-93249890
AX-93249891
AX-93249892
AX-93249894
AX-93249895
AX-93249896
AX-93249897
AX-93249899
AX-93249901
AX-93249902
AX-93249903
AX-93249904
AX-93249905
AX-93249906
AX-93249907
AX-93249908
AX-93249909
AX-93249910
AX-93249912
AX-93249913
AX-93249914
AX-93249915
AX-93249916
AX-93249917
AX-93249918
AX-93249919
AX-93249920
AX-93249921
AX-93249922
AX-93249923
AX-93249924
AX-93249928
AX-93249930
AX-93249931
AX-93249932
AX-93249934
AX-93249935
AX-93249936
AX-93249937
AX-93249938
AX-93249939
AX-93249940
AX-93249941
AX-93249943
AX-93249945
AX-93249946
AX-93249948
AX-93249949
AX-93249951
AX-93249952
AX-93249953
AX-93249954
AX-93249955
AX-93249956
AX-93249957
AX-93249958
AX-93249959
AX-93249960
AX-93249961
AX-93249962
AX-93249963
AX-93249964
AX-93249965
AX-93249967
AX-93249968
AX-93249969
AX-93249970
AX-93249973
AX-93249974
AX-93249975
AX-93249977
AX-93249978
AX-93249979
AX-93249980
AX-93249981
AX-93249983
AX-93249985
AX-93249986
AX-93249987
AX-93249988
AX-93249989
AX-93249991
AX-93249992
AX-93249994
AX-93249995
AX-93249996
AX-93249997
AX-93249998
AX-93250000
AX-93250001
AX-93250002
AX-93250003
AX-93250004
AX-93250005
AX-93250006
AX-93250007
AX-93250009
AX-93250010
AX-93250011
AX-93250013
AX-93250014
AX-93250015
AX-93250016
AX-93250017
AX-93250019
AX-93250020
AX-93250021
AX-93250022
AX-93250023
AX-93250024
AX-93250025
AX-93250026
AX-93250027
AX-93250028
AX-93250029
AX-93250034
AX-93250035
AX-93250036
AX-93250037
AX-93250039
AX-93250040
AX-93250041
AX-93250042
AX-93250043
AX-93250044
AX-93250045
AX-93250046
AX-93250047
AX-93250048
AX-93250049
AX-93250050
AX-93250051
AX-93250052
AX-93250053
AX-93250054
AX-93250055
AX-93250057
AX-93250060
AX-93250061
AX-93250062
AX-93250063
AX-93250064
AX-93250065
AX-93250066
AX-93250067
AX-93250068
AX-93250069
AX-93250070
AX-93250071
AX-93250073
AX-93250074
AX-93250075
AX-93250076
AX-93250077
AX-93250078
AX-93250079
AX-93250080
AX-93250081
AX-93250082
AX-93250083
AX-93250084
AX-93250085
AX-93250086
AX-93250087
AX-93250090
AX-93250091
AX-93250092
AX-93250093
AX-93250094
AX-93250095
AX-93250096
AX-93250097
AX-93250099
AX-93250100
AX-93250101
AX-93250102
AX-93250104
AX-93250105
AX-93250106
AX-93250108
AX-93250109
AX-93250112
AX-93250114
AX-93250115
AX-93250116
AX-93250117
AX-93250120
AX-93250121
AX-93250122
AX-93250123
AX-93250124
AX-93250125
AX-93250127
AX-93250128
AX-93250129
AX-93250130
AX-93250131
AX-93250132
AX-93250133
AX-93250134
AX-93250135
AX-93250136
AX-93250137
AX-93250138
AX-93250139
AX-93250140
AX-93250141
AX-93250142
AX-93250143
AX-93250144
AX-93250145
AX-93250146
AX-93250149
AX-93250150
AX-93250151
AX-93250152
AX-93250153
AX-93250154
AX-93250155
AX-93250157
AX-93250158
AX-93250159
AX-93250160
AX-93250162
AX-93250163
AX-93250165
AX-93250166
AX-93250167
AX-93250170
AX-93250171
AX-93250173
AX-93250176
AX-93250177
AX-93250178
AX-93250180
AX-93250181
AX-93250182
AX-93250183
AX-93250184
AX-93250187
AX-93250188
AX-93250189
AX-93250193
AX-93250194
AX-93250195
AX-93250196
AX-93250197
AX-93250198
AX-93250199
AX-93250200
AX-93250201
AX-93250202
AX-93250203
AX-93250204
AX-93250205
AX-93250207
AX-93250208
AX-93250209
AX-93250211
AX-93250212
AX-93250213
AX-93250214
AX-93250215
AX-93250216
AX-93250217
AX-93250218
AX-93250221
AX-93250222
AX-93250224
AX-93250225
AX-93250227
AX-93250229
AX-93250231
AX-93250232
AX-93250234
AX-93250235
AX-93250236
AX-93250237
AX-93250238
AX-93250239
AX-93250240
AX-93250244
AX-93250246
AX-93250247
AX-93250248
AX-93250249
AX-93250250
AX-93250251
AX-93250252
AX-93250253
AX-93250254
AX-93250255
AX-93250256
AX-93250257
AX-93250258
AX-93250259
AX-93250260
AX-93250261
AX-93250262
AX-93250267
AX-93250268
AX-93250269
AX-93250270
AX-93250271
AX-93250274
AX-93250275
AX-93250276
AX-93250277
AX-93250278
AX-93250279
AX-93250280
AX-93250281
AX-93250282
AX-93250283
AX-93250284
AX-93250285
AX-93250286
AX-93250287
AX-93250288
AX-93250289
AX-93250290
AX-93250291
AX-93250292
AX-93250293
AX-93250294
AX-93250295
AX-93250296
AX-93250297
AX-93250298
AX-93250299
AX-93250300
AX-93250303
AX-93250305
AX-93250306
AX-93250307
AX-93250309
AX-93250310
AX-93250311
AX-93250312
AX-93250313
AX-93250314
AX-93250315
AX-93250316
AX-93250317
AX-93250318
AX-93250319
AX-93250320
AX-93250321
AX-93250322
AX-93250323
AX-93250324
AX-93250325
AX-93250326
AX-93250327
AX-93250328
AX-93250331
AX-93250332
AX-93250333
AX-93250334
AX-93250335
AX-93250338
AX-93250341
AX-93250343
AX-93250344
AX-93250347
AX-93250348
AX-93250349
AX-93250350
AX-93250352
AX-93250354
AX-93250355
AX-93250357
AX-93250359
AX-93250360
AX-93250361
AX-93250362
AX-93250363
AX-93250364
AX-93250365
AX-93250366
AX-93250367
AX-93250368
AX-93250371
AX-93250374
AX-93250375
AX-93250376
AX-93250377
AX-93250378
AX-93250379
AX-93250380
AX-93250381
AX-93250382
AX-93250383
AX-93250384
AX-93250385
AX-93250386
AX-93250387
AX-93250388
AX-93250389
AX-93250390
AX-93250391
AX-93250392
AX-93250393
AX-93250394
AX-93250395
AX-93250396
AX-93250397
AX-93250400
AX-93250401
AX-93250403
AX-93250404
AX-93250405
AX-93250406
AX-93250407
AX-93250408
AX-93250409
AX-93250410
AX-93250411
AX-93250412
AX-93250413
AX-93250417
AX-93250418
AX-93250419
AX-93250421
AX-93250422
AX-93250423
AX-93250427
AX-93250428
AX-93250429
AX-93250430
AX-93250431
AX-93250432
AX-93250433
AX-93250434
AX-93250435
AX-93250436
AX-93250437
AX-93250438
AX-93250439
AX-93250440
AX-93250441
AX-93250442
AX-93250443
AX-93250444
AX-93250445
AX-93250447
AX-93250448
AX-93250449
AX-93250450
AX-93250451
AX-93250452
AX-93250453
AX-93250454
AX-93250455
AX-93250456
AX-93250457
AX-93250458
AX-93250459
AX-93250460
AX-93250461
AX-93250462
AX-93250463
AX-93250464
AX-93250466
AX-93250467
AX-93250468
AX-93250469
AX-93250470
AX-93250471
AX-93250472
AX-93250473
AX-93250474
AX-93250475
AX-93250476
AX-93250477
AX-93250478
AX-93250479
AX-93250480
AX-93250481
AX-93250482
AX-93250483
AX-93250484
AX-93250485
AX-93250486
AX-93250487
AX-93250488
AX-93250489
AX-93250490
AX-93250491
AX-93250492
AX-93250493
AX-93250494
AX-93250495
AX-93250496
AX-93250497
AX-93250498
AX-93250499
AX-93250500
AX-93250501
AX-93250502
AX-93250503
AX-93250504
AX-93250505
AX-93250506
AX-93250507
AX-93250508
AX-93250509
AX-93250510
AX-93250511
AX-93250512
AX-93250513
AX-93250514
AX-93250515
AX-93250516
AX-93250517
AX-93250520
AX-93250521
AX-93250523
AX-93250524
AX-93250525
AX-93250526
AX-93250530
AX-93250531
AX-93250532
AX-93250533
AX-93250534
AX-93250535
AX-93250536
AX-93250537
AX-93250538
AX-93250539
AX-93250540
AX-93250541
AX-93250542
AX-93250543
AX-93250544
AX-93250545
AX-93250546
AX-93250547
AX-93250548
AX-93250549
AX-93250550
AX-93250551
AX-93250552
AX-93250553
AX-93250554
AX-93250555
AX-93250556
AX-93250557
AX-93250558
AX-93250560
AX-93250565
AX-93250566
AX-93250567
AX-93250568
AX-93250569
AX-93250570
AX-93250572
AX-93250573
AX-93250574
AX-93250575
AX-93250576
AX-93250577
AX-93250578
AX-93250579
AX-93250580
AX-93250581
AX-93250582
AX-93250583
AX-93250584
AX-93250585
AX-93250586
AX-93250587
AX-93250588
AX-93250589
AX-93250590
AX-93250591
AX-93250592
AX-93250593
AX-93250594
AX-93250595
AX-93250596
AX-93250598
AX-93250600
AX-93250601
AX-93250602
AX-93250603
AX-93250604
AX-93250605
AX-93250606
AX-93250607
AX-93250608
AX-93250609
AX-93250610
AX-93250611
AX-93250612
AX-93250613
AX-93250615
AX-93250616
AX-93250617
AX-93250619
AX-93250620
AX-93250621
AX-93250622
AX-93250623
AX-93250624
AX-93250625
AX-93250627
AX-93250628
AX-93250629
AX-93250630
AX-93250632
AX-93250633
AX-93250634
AX-93250635
AX-93250636
AX-93250637
AX-93250638
AX-93250640
AX-93250641
AX-93250642
AX-93250643
AX-93250645
AX-93250646
AX-93250647
AX-93250648
AX-93250649
AX-93250650
AX-93250657
AX-93250658
AX-93250659
AX-93250661
AX-93250662
AX-93250663
AX-93250664
AX-93250665
AX-93250666
AX-93250667
AX-93250668
AX-93250669
AX-93250670
AX-93250671
AX-93250672
AX-93250673
AX-93250674
AX-93250676
AX-93250677
AX-93250678
AX-93250679
AX-93250681
AX-93250683
AX-93250684
AX-93250686
AX-93250687
AX-93250692
AX-93250694
AX-93250695
AX-93250696
AX-93250698
AX-93250700
AX-93250701
AX-93250702
AX-93250704
AX-93250705
AX-93250706
AX-93250707
AX-93250708
AX-93250709
AX-93250710
AX-93250711
AX-93250713
AX-93250719
AX-93250720
AX-93250721
AX-93250722
AX-93250723
AX-93250724
AX-93250725
AX-93250726
AX-93250727
AX-93250728
AX-93250729
AX-93250731
AX-93250732
AX-93250733
AX-93250734
AX-93250735
AX-93250737
AX-93250738
AX-93250739
AX-93250740
AX-93250741
AX-93250742
AX-93250743
AX-93250744
AX-93250745
AX-93250746
AX-93250747
AX-93250748
AX-93250749
AX-93250750
AX-93250751
AX-93250752
AX-93250753
AX-93250754
AX-93250755
AX-93250757
AX-93250758
AX-93250759
AX-93250760
AX-93250761
AX-93250763
AX-93250764
AX-93250765
AX-93250766
AX-93250767
AX-93250768
AX-93250769
AX-93250770
AX-93250771
AX-93250772
AX-93250773
AX-93250774
AX-93250775
AX-93250776
AX-93250777
AX-93250778
AX-93250779
AX-93250780
AX-93250781
AX-93250783
AX-93250784
AX-93250785
AX-93250788
AX-93250789
AX-93250792
AX-93250793
AX-93250796
AX-93250797
AX-93250799
AX-93250800
AX-93250801
AX-93250802
AX-93250803
AX-93250804
AX-93250805
AX-93250806
AX-93250807
AX-93250808
AX-93250809
AX-93250810
AX-93250811
AX-93250812
AX-93250813
AX-93250814
AX-93250815
AX-93250816
AX-93250818
AX-93250819
AX-93250820
AX-93250821
AX-93250822
AX-93250823
AX-93250824
AX-93250825
AX-93250826
AX-93250827
AX-93250828
AX-93250829
AX-93250830
AX-93250832
AX-93250833
AX-93250834
AX-93250835
AX-93250836
AX-93250837
AX-93250839
AX-93250841
AX-93250842
AX-93250843
AX-93250844
AX-93250846
AX-93250847
AX-93250848
AX-93250850
AX-93250851
AX-93250852
AX-93250853
AX-93250854
AX-93250855
AX-93250856
AX-93250857
AX-93250858
AX-93250860
AX-93250862
AX-93250863
AX-93250868
AX-93250869
AX-93250870
AX-93250871
AX-93250873
AX-93250875
AX-93250877
AX-93250878
AX-93250879
AX-93250880
AX-93250881
AX-93250882
AX-93250883
AX-93250884
AX-93250885
AX-93250886
AX-93250887
AX-93250888
AX-93250890
AX-93250891
AX-93250892
AX-93250893
AX-93250894
AX-93250897
AX-93250898
AX-93250899
AX-93250900
AX-93250901
AX-93250902
AX-93250904
AX-93250905
AX-93250906
AX-93250907
AX-93250908
AX-93250909
AX-93250910
AX-93250911
AX-93250912
AX-93250913
AX-93250914
AX-93250915
AX-93250917
AX-93250919
AX-93250920
AX-93250921
AX-93250924
AX-93250925
AX-93250926
AX-93250927
AX-93250930
AX-93250931
AX-93250932
AX-93250933
AX-93250934
AX-93250936
AX-93250937
AX-93250938
AX-93250939
AX-93250940
AX-93250941
AX-93250942
AX-93250943
AX-93250944
AX-93250945
AX-93250946
AX-93250951
AX-93250953
AX-93250954
AX-93250955
AX-93250956
AX-93250957
AX-93250958
AX-93250959
AX-93250962
AX-93250963
AX-93250964
AX-93250965
AX-93250967
AX-93250968
AX-93250970
AX-93250971
AX-93250972
AX-93250973
AX-93250974
AX-93250977
AX-93250978
AX-93250979
AX-93250981
AX-93250983
AX-93250984
AX-93250985
AX-93250986
AX-93250987
AX-93250988
AX-93250989
AX-93250990
AX-93250991
AX-93250992
AX-93250993
AX-93250994
AX-93250995
AX-93250996
AX-93250997
AX-93251000
AX-93251001
AX-93251004
AX-93251005
AX-93251006
AX-93251007
AX-93251008
AX-93251009
AX-93251010
AX-93251011
AX-93251013
AX-93251014
AX-93251016
AX-93251017
AX-93251019
AX-93251020
AX-93251023
AX-93251025
AX-93251026
AX-93251027
AX-93251030
AX-93251031
AX-93251034
AX-93251035
AX-93251039
AX-93251040
AX-93251041
AX-93251042
AX-93251043
AX-93251044
AX-93251045
AX-93251046
AX-93251047
AX-93251048
AX-93251049
AX-93251052
AX-93251060
AX-93251061
AX-93251062
AX-93251063
AX-93251066
AX-93251068
AX-93251069
AX-93251072
AX-93251074
AX-93251075
AX-93251076
AX-93251077
AX-93251078
AX-93251079
AX-93251082
AX-93251083
AX-93251084
AX-93251085
AX-93251086
AX-93251087
AX-93251088
AX-93251090
AX-93251091
AX-93251094
AX-93251095
AX-93251096
AX-93251098
AX-93251100
AX-93251101
AX-93251102
AX-93251103
AX-93251105
AX-93251106
AX-93251107
AX-93251108
AX-93251109
AX-93251110
AX-93251111
AX-93251112
AX-93251113
AX-93251114
AX-93251115
AX-93251116
AX-93251117
AX-93251119
AX-93251120
AX-93251121
AX-93251122
AX-93251123
AX-93251124
AX-93251125
AX-93251126
AX-93251127
AX-93251128
AX-93251130
AX-93251131
AX-93251132
AX-93251133
AX-93251134
AX-93251135
AX-93251136
AX-93251137
AX-93251138
AX-93251139
AX-93251140
AX-93251141
AX-93251142
AX-93251143
AX-93251144
AX-93251146
AX-93251147
AX-93251148
AX-93251149
AX-93251150
AX-93251151
AX-93251152
AX-93251153
AX-93251154
AX-93251156
AX-93251159
AX-93251160
AX-93251161
AX-93251162
AX-93251163
AX-93251164
AX-93251165
AX-93251166
AX-93251167
AX-93251168
AX-93251169
AX-93251170
AX-93251171
AX-93251172
AX-93251174
AX-93251175
AX-93251176
AX-93251177
AX-93251178
AX-93251179
AX-93251180
AX-93251181
AX-93251182
AX-93251183
AX-93251184
AX-93251185
AX-93251186
AX-93251187
AX-93251188
AX-93251189
AX-93251190
AX-93251191
AX-93251192
AX-93251193
AX-93251202
AX-93251203
AX-93251204
AX-93251205
AX-93251206
AX-93251208
AX-93251209
AX-93251210
AX-93251211
AX-93251212
AX-93251213
AX-93251214
AX-93251215
AX-93251216
AX-93251217
AX-93251218
AX-93251219
AX-93251220
AX-93251221
AX-93251222
AX-93251223
AX-93251224
AX-93251225
AX-93251226
AX-93251227
AX-93251228
AX-93251229
AX-93251230
AX-93251231
AX-93251233
AX-93251234
AX-93251235
AX-93251236
AX-93251237
AX-93251238
AX-93251239
AX-93251240
AX-93251241
AX-93251242
AX-93251243
AX-93251245
AX-93251246
AX-93251247
AX-93251248
AX-93251249
AX-93251250
AX-93251251
AX-93251252
AX-93251253
AX-93251255
AX-93251256
AX-93251258
AX-93251259
AX-93251260
AX-93251261
AX-93251262
AX-93251263
AX-93251265
AX-93251266
AX-93251267
AX-93251268
AX-93251269
AX-93251271
AX-93251272
AX-93251274
AX-93251275
AX-93251276
AX-93251277
AX-93251278
AX-93251279
AX-93251280
AX-93251282
AX-93251283
AX-93251284
AX-93251285
AX-93251286
AX-93251287
AX-93251288
AX-93251291
AX-93251292
AX-93251294
AX-93251295
AX-93251296
AX-93251298
AX-93251299
AX-93251300
AX-93251301
AX-93251302
AX-93251303
AX-93251304
AX-93251305
AX-93251307
AX-93251310
AX-93251312
AX-93251313
AX-93251314
AX-93251315
AX-93251317
AX-93251318
AX-93251319
AX-93251320
AX-93251321
AX-93251323
AX-93251324
AX-93251325
AX-93251326
AX-93251327
AX-93251328
AX-93251329
AX-93251330
AX-93251332
AX-93251333
AX-93251334
AX-93251337
AX-93251338
AX-93251340
AX-93251341
AX-93251342
AX-93251343
AX-93251345
AX-93251346
AX-93251347
AX-93251348
AX-93251349
AX-93251350
AX-93251351
AX-93251352
AX-93251353
AX-93251357
AX-93251358
AX-93251360
AX-93251362
AX-93251363
AX-93251364
AX-93251365
AX-93251368
AX-93251369
AX-93251370
AX-93251371
AX-93251372
AX-93251373
AX-93251374
AX-93251375
AX-93251376
AX-93251377
AX-93251378
AX-93251382
AX-93251383
AX-93251385
AX-93251387
AX-93251388
AX-93251389
AX-93251390
AX-93251392
AX-93251394
AX-93251395
AX-93251397
AX-93251398
AX-93251399
AX-93251400
AX-93251401
AX-93251402
AX-93251403
AX-93251405
AX-93251407
AX-93251408
AX-93251409
AX-93251410
AX-93251411
AX-93251412
AX-93251413
AX-93251414
AX-93251415
AX-93251416
AX-93251417
AX-93251418
AX-93251419
AX-93251420
AX-93251421
AX-93251422
AX-93251423
AX-93251424
AX-93251425
AX-93251426
AX-93251427
AX-93251428
AX-93251429
AX-93251430
AX-93251431
AX-93251432
AX-93251433
AX-93251434
AX-93251435
AX-93251437
AX-93251438
AX-93251439
AX-93251440
AX-93251441
AX-93251442
AX-93251443
AX-93251444
AX-93251445
AX-93251446
AX-93251447
AX-93251448
AX-93251449
AX-93251450
AX-93251451
AX-93251452
AX-93251454
AX-93251455
AX-93251456
AX-93251457
AX-93251458
AX-93251459
AX-93251460
AX-93251461
AX-93251462
AX-93251464
AX-93251465
AX-93251466
AX-93251469
AX-93251470
AX-93251471
AX-93251472
AX-93251473
AX-93251474
AX-93251475
AX-93251477
AX-93251478
AX-93251479
AX-93251480
AX-93251481
AX-93251482
AX-93251483
AX-93251484
AX-93251485
AX-93251486
AX-93251487
AX-93251490
AX-93251491
AX-93251492
AX-93251493
AX-93251494
AX-93251497
AX-93251498
AX-93251499
AX-93251500
AX-93251501
AX-93251502
AX-93251503
AX-93251504
AX-93251505
AX-93251506
AX-93251507
AX-93251508
AX-93251509
AX-93251510
AX-93251511
AX-93251512
AX-93251513
AX-93251514
AX-93251515
AX-93251516
AX-93251518
AX-93251519
AX-93251520
AX-93251521
AX-93251522
AX-93251524
AX-93251525
AX-93251526
AX-93251527
AX-93251528
AX-93251529
AX-93251530
AX-93251531
AX-93251532
AX-93251533
AX-93251534
AX-93251535
AX-93251536
AX-93251537
AX-93251538
AX-93251539
AX-93251541
AX-93251542
AX-93251543
AX-93251544
AX-93251547
AX-93251548
AX-93251552
AX-93251553
AX-93251554
AX-93251555
AX-93251556
AX-93251557
AX-93251558
AX-93251559
AX-93251560
AX-93251561
AX-93251562
AX-93251563
AX-93251566
AX-93251567
AX-93251568
AX-93251569
AX-93251570
AX-93251571
AX-93251572
AX-93251573
AX-93251574
AX-93251575
AX-93251576
AX-93251577
AX-93251579
AX-93251580
AX-93251581
AX-93251582
AX-93251583
AX-93251584
AX-93251585
AX-93251586
AX-93251587
AX-93251588
AX-93251589
AX-93251590
AX-93251591
AX-93251592
AX-93251593
AX-93251595
AX-93251596
AX-93251601
AX-93251602
AX-93251604
AX-93251605
AX-93251606
AX-93251607
AX-93251608
AX-93251609
AX-93251610
AX-93251611
AX-93251613
AX-93251616
AX-93251617
AX-93251618
AX-93251619
AX-93251620
AX-93251621
AX-93251622
AX-93251624
AX-93251626
AX-93251628
AX-93251629
AX-93251630
AX-93251631
AX-93251632
AX-93251633
AX-93251638
AX-93251639
AX-93251640
AX-93251642
AX-93251643
AX-93251644
AX-93251645
AX-93251648
AX-93251650
AX-93251651
AX-93251652
AX-93251653
AX-93251654
AX-93251655
AX-93251656
AX-93251657
AX-93251659
AX-93251660
AX-93251661
AX-93251663
AX-93251664
AX-93251665
AX-93251666
AX-93251667
AX-93251668
AX-93251669
AX-93251670
AX-93251671
AX-93251672
AX-93251673
AX-93251674
AX-93251675
AX-93251676
AX-93251677
AX-93251678
AX-93251679
AX-93251683
AX-93251685
AX-93251686
AX-93251687
AX-93251688
AX-93251689
AX-93251690
AX-93251692
AX-93251694
AX-93251695
AX-93251696
AX-93251698
AX-93251699
AX-93251700
AX-93251703
AX-93251704
AX-93251706
AX-93251707
AX-93251708
AX-93251710
AX-93251711
AX-93251712
AX-93251714
AX-93251715
AX-93251716
AX-93251717
AX-93251718
AX-93251719
AX-93251720
AX-93251721
AX-93251722
AX-93251723
AX-93251724
AX-93251725
AX-93251726
AX-93251727
AX-93251728
AX-93251729
AX-93251730
AX-93251731
AX-93251732
AX-93251733
AX-93251734
AX-93251735
AX-93251736
AX-93251738
AX-93251741
AX-93251742
AX-93251743
AX-93251744
AX-93251745
AX-93251747
AX-93251748
AX-93251749
AX-93251750
AX-93251751
AX-93251752
AX-93251753
AX-93251754
AX-93251755
AX-93251756
AX-93251757
AX-93251758
AX-93251759
AX-93251760
AX-93251761
AX-93251762
AX-93251763
AX-93251764
AX-93251765
AX-93251767
AX-93251768
AX-93251769
AX-93251770
AX-93251771
AX-93251772
AX-93251773
AX-93251774
AX-93251775
AX-93251776
AX-93251779
AX-93251780
AX-93251781
AX-93251782
AX-93251783
AX-93251784
AX-93251785
AX-93251786
AX-93251787
AX-93251788
AX-93251791
AX-93251792
AX-93251793
AX-93251795
AX-93251796
AX-93251797
AX-93251798
AX-93251799
AX-93251800
AX-93251801
AX-93251802
AX-93251803
AX-93251804
AX-93251806
AX-93251807
AX-93251808
AX-93251809
AX-93251810
AX-93251811
AX-93251812
AX-93251814
AX-93251817
AX-93251818
AX-93251820
AX-93251822
AX-93251823
AX-93251824
AX-93251825
AX-93251828
AX-93251829
AX-93251830
AX-93251831
AX-93251832
AX-93251833
AX-93251834
AX-93251835
AX-93251836
AX-93251837
AX-93251838
AX-93251839
AX-93251840
AX-93251841
AX-93251842
AX-93251844
AX-93251846
AX-93251847
AX-93251848
AX-93251849
AX-93251850
AX-93251851
AX-93251852
AX-93251853
AX-93251854
AX-93251855
AX-93251856
AX-93251857
AX-93251858
AX-93251859
AX-93251860
AX-93251865
AX-93251866
AX-93251867
AX-93251868
AX-93251869
AX-93251872
AX-93251873
AX-93251874
AX-93251875
AX-93251876
AX-93251877
AX-93251878
AX-93251879
AX-93251880
AX-93251881
AX-93251882
AX-93251883
AX-93251884
AX-93251887
AX-93251888
AX-93251890
AX-93251892
AX-93251893
AX-93251895
AX-93251897
AX-93251898
AX-93251899
AX-93251900
AX-93251902
AX-93251903
AX-93251904
AX-93251905
AX-93251906
AX-93251907
AX-93251908
AX-93251909
AX-93251910
AX-93251911
AX-93251912
AX-93251913
AX-93251914
AX-93251915
AX-93251918
AX-93251919
AX-93251920
AX-93251921
AX-93251922
AX-93251923
AX-93251924
AX-93251925
AX-93251926
AX-93251927
AX-93251928
AX-93251929
AX-93251930
AX-93251931
AX-93251932
AX-93251933
AX-93251934
AX-93251935
AX-93251937
AX-93251938
AX-93251939
AX-93251941
AX-93251942
AX-93251944
AX-93251945
AX-93251946
AX-93251947
AX-93251948
AX-93251949
AX-93251950
AX-93251951
AX-93251952
AX-93251953
AX-93251955
AX-93251956
AX-93251957
AX-93251958
AX-93251959
AX-93251960
AX-93251962
AX-93251963
AX-93251964
AX-93251965
AX-93251966
AX-93251971
AX-93251972
AX-93251973
AX-93251974
AX-93251975
AX-93251976
AX-93251977
AX-93251978
AX-93251980
AX-93251981
AX-93251982
AX-93251983
AX-93251985
AX-93251986
AX-93251987
AX-93251989
AX-93251990
AX-93251991
AX-93251997
AX-93251998
AX-93251999
AX-93252000
AX-93252001
AX-93252002
AX-93252003
AX-93252004
AX-93252005
AX-93252006
AX-93252007
AX-93252008
AX-93252009
AX-93252010
AX-93252011
AX-93252013
AX-93252014
AX-93252015
AX-93252016
AX-93252018
AX-93252019
AX-93252020
AX-93252021
AX-93252022
AX-93252023
AX-93252025
AX-93252026
AX-93252027
AX-93252028
AX-93252029
AX-93252030
AX-93252031
AX-93252032
AX-93252033
AX-93252034
AX-93252035
AX-93252036
AX-93252037
AX-93252038
AX-93252039
AX-93252045
AX-93252046
AX-93252048
AX-93252049
AX-93252050
AX-93252051
AX-93252052
AX-93252053
AX-93252054
AX-93252055
AX-93252056
AX-93252057
AX-93252058
AX-93252059
AX-93252060
AX-93252061
AX-93252062
AX-93252063
AX-93252064
AX-93252065
AX-93252066
AX-93252067
AX-93252068
AX-93252069
AX-93252070
AX-93252071
AX-93252072
AX-93252073
AX-93252074
AX-93252075
AX-93252076
AX-93252079
AX-93252080
AX-93252081
AX-93252082
AX-93252083
AX-93252084
AX-93252085
AX-93252086
AX-93252087
AX-93252088
AX-93252089
AX-93252090
AX-93252091
AX-93252092
AX-93252093
AX-93252094
AX-93252096
AX-93252097
AX-93252098
AX-93252099
AX-93252100
AX-93252101
AX-93252102
AX-93252103
AX-93252104
AX-93252105
AX-93252106
AX-93252107
AX-93252108
AX-93252109
AX-93252110
AX-93252111
AX-93252112
AX-93252113
AX-93252114
AX-93252115
AX-93252116
AX-93252117
AX-93252118
AX-93252119
AX-93252120
AX-93252121
AX-93252122
AX-93252123
AX-93252124
AX-93252125
AX-93252126
AX-93252127
AX-93252128
AX-93252129
AX-93252130
AX-93252132
AX-93252133
AX-93252134
AX-93252137
AX-93252138
AX-93252139
AX-93252140
AX-93252141
AX-93252142
AX-93252143
AX-93252145
AX-93252147
AX-93252149
AX-93252150
AX-93252151
AX-93252152
AX-93252153
AX-93252154
AX-93252155
AX-93252156
AX-93252158
AX-93252159
AX-93252161
AX-93252162
AX-93252163
AX-93252164
AX-93252165
AX-93252166
AX-93252168
AX-93252170
AX-93252171
AX-93252172
AX-93252175
AX-93252177
AX-93252178
AX-93252179
AX-93252180
AX-93252181
AX-93252182
AX-93252183
AX-93252184
AX-93252185
AX-93252186
AX-93252188
AX-93252189
AX-93252192
AX-93252193
AX-93252194
AX-93252195
AX-93252196
AX-93252197
AX-93252198
AX-93252199
AX-93252200
AX-93252204
AX-93252207
AX-93252208
AX-93252209
AX-93252211
AX-93252213
AX-93252214
AX-93252215
AX-93252219
AX-93252222
AX-93252225
AX-93252230
AX-93252233
AX-93252235
AX-93252236
AX-93252238
AX-93252239
AX-93252240
AX-93252241
AX-93252243
AX-93252244
AX-93252246
AX-93252247
AX-93252248
AX-93252249
AX-93252250
AX-93252251
AX-93252252
AX-93252253
AX-93252254
AX-93252255
AX-93252256
AX-93252257
AX-93252258
AX-93252259
AX-93252261
AX-93252262
AX-93252263
AX-93252264
AX-93252266
AX-93252267
AX-93252269
AX-93252270
AX-93252271
AX-93252272
AX-93252273
AX-93252274
AX-93252276
AX-93252277
AX-93252278
AX-93252279
AX-93252281
AX-93252283
AX-93252284
AX-93252286
AX-93252287
AX-93252288
AX-93252290
AX-93252291
AX-93252292
AX-93252293
AX-93252294
AX-93252295
AX-93252296
AX-93252297
AX-93252298
AX-93252299
AX-93252300
AX-93252301
AX-93252302
AX-93252303
AX-93252305
AX-93252306
AX-93252307
AX-93252308
AX-93252309
AX-93252310
AX-93252311
AX-93252312
AX-93252313
AX-93252314
AX-93252315
AX-93252316
AX-93252319
AX-93252320
AX-93252321
AX-93252322
AX-93252323
AX-93252324
AX-93252325
AX-93252327
AX-93252328
AX-93252329
AX-93252330
AX-93252333
AX-93252334
AX-93252335
AX-93252336
AX-93252338
AX-93252339
AX-93252341
AX-93252342
AX-93252343
AX-93252344
AX-93252345
AX-93252347
AX-93252348
AX-93252350
AX-93252351
AX-93252352
AX-93252353
AX-93252354
AX-93252355
AX-93252356
AX-93252357
AX-93252358
AX-93252359
AX-93252360
AX-93252361
AX-93252362
AX-93252363
AX-93252364
AX-93252365
AX-93252366
AX-93252367
AX-93252368
AX-93252369
AX-93252370
AX-93252371
AX-93252372
AX-93252373
AX-93252374
AX-93252375
AX-93252376
AX-93252379
AX-93252380
AX-93252381
AX-93252383
AX-93252385
AX-93252388
AX-93252390
AX-93252391
AX-93252392
AX-93252393
AX-93252394
AX-93252395
AX-93252396
AX-93252397
AX-93252398
AX-93252399
AX-93252400
AX-93252401
AX-93252402
AX-93252403
AX-93252404
AX-93252405
AX-93252406
AX-93252407
AX-93252409
AX-93252410
AX-93252411
AX-93252412
AX-93252413
AX-93252414
AX-93252415
AX-93252416
AX-93252417
AX-93252418
AX-93252419
AX-93252420
AX-93252421
AX-93252422
AX-93252423
AX-93252424
AX-93252425
AX-93252426
AX-93252427
AX-93252428
AX-93252429
AX-93252430
AX-93252431
AX-93252432
AX-93252433
AX-93252434
AX-93252435
AX-93252436
AX-93252437
AX-93252438
AX-93252439
AX-93252440
AX-93252441
AX-93252442
AX-93252443
AX-93252445
AX-93252446
AX-93252447
AX-93252448
AX-93252449
AX-93252450
AX-93252451
AX-93252452
AX-93252453
AX-93252454
AX-93252455
AX-93252456
AX-93252457
AX-93252458
AX-93252459
AX-93252460
AX-93252461
AX-93252462
AX-93252463
AX-93252464
AX-93252465
AX-93252466
AX-93252467
AX-93252468
AX-93252480
AX-93252481
AX-93252482
AX-93252483
AX-93252484
AX-93252485
AX-93252486
AX-93252487
AX-93252488
AX-93252489
AX-93252490
AX-93252493
AX-93252494
AX-93252495
AX-93252496
AX-93252497
AX-93252498
AX-93252499
AX-93252500
AX-93252501
AX-93252502
AX-93252503
AX-93252504
AX-93252505
AX-93252506
AX-93252507
AX-93252508
AX-93252509
AX-93252510
AX-93252511
AX-93252512
AX-93252513
AX-93252514
AX-93252515
AX-93252516
AX-93252518
AX-93252519
AX-93252520
AX-93252521
AX-93252523
AX-93252524
AX-93252525
AX-93252526
AX-93252527
AX-93252528
AX-93252530
AX-93252531
AX-93252532
AX-93252533
AX-93252535
AX-93252536
AX-93252537
AX-93252538
AX-93252539
AX-93252540
AX-93252541
AX-93252542
AX-93252543
AX-93252544
AX-93252549
AX-93252550
AX-93252551
AX-93252552
AX-93252553
AX-93252554
AX-93252555
AX-93252556
AX-93252557
AX-93252558
AX-93252559
AX-93252561
AX-93252562
AX-93252564
AX-93252566
AX-93252568
AX-93252571
AX-93252572
AX-93252573
AX-93252574
AX-93252575
AX-93252576
AX-93252577
AX-93252578
AX-93252580
AX-93252581
AX-93252582
AX-93252583
AX-93252584
AX-93252585
AX-93252586
AX-93252587
AX-93252589
AX-93252590
AX-93252592
AX-93252593
AX-93252594
AX-93252595
AX-93252597
AX-93252598
AX-93252599
AX-93252600
AX-93252602
AX-93252603
AX-93252604
AX-93252605
AX-93252606
AX-93252607
AX-93252608
AX-93252609
AX-93252610
AX-93252611
AX-93252612
AX-93252613
AX-93252614
AX-93252615
AX-93252616
AX-93252617
AX-93252618
AX-93252619
AX-93252620
AX-93252621
AX-93252622
AX-93252623
AX-93252624
AX-93252625
AX-93252626
AX-93252627
AX-93252628
AX-93252629
AX-93252630
AX-93252631
AX-93252633
AX-93252634
AX-93252635
AX-93252636
AX-93252637
AX-93252638
AX-93252639
AX-93252640
AX-93252641
AX-93252642
AX-93252645
AX-93252646
AX-93252647
AX-93252649
AX-93252650
AX-93252652
AX-93252653
AX-93252654
AX-93252655
AX-93252656
AX-93252657
AX-93252658
AX-93252660
AX-93252661
AX-93252662
AX-93252663
AX-93252664
AX-93252666
AX-93252668
AX-93252669
AX-93252672
AX-93252674
AX-93252675
AX-93252676
AX-93252677
AX-93252678
AX-93252679
AX-93252680
AX-93252681
AX-93252682
AX-93252683
AX-93252685
AX-93252686
AX-93252687
AX-93252688
AX-93252689
AX-93252691
AX-93252692
AX-93252698
AX-93252699
AX-93252701
AX-93252702
AX-93252704
AX-93252705
AX-93252706
AX-93252707
AX-93252708
AX-93252709
AX-93252710
AX-93252711
AX-93252712
AX-93252713
AX-93252718
AX-93252719
AX-93252720
AX-93252721
AX-93252722
AX-93252723
AX-93252724
AX-93252725
AX-93252726
AX-93252728
AX-93252729
AX-93252730
AX-93252731
AX-93252732
AX-93252733
AX-93252734
AX-93252736
AX-93252737
AX-93252738
AX-93252739
AX-93252740
AX-93252741
AX-93252742
AX-93252743
AX-93252744
AX-93252746
AX-93252750
AX-93252751
AX-93252752
AX-93252753
AX-93252754
AX-93252755
AX-93252756
AX-93252757
AX-93252758
AX-93252759
AX-93252760
AX-93252761
AX-93252762
AX-93252763
AX-93252764
AX-93252765
AX-93252766
AX-93252767
AX-93252768
AX-93252769
AX-93252774
AX-93252775
AX-93252776
AX-93252778
AX-93252779
AX-93252781
AX-93252782
AX-93252783
AX-93252784
AX-93252786
AX-93252787
AX-93252788
AX-93252789
AX-93252790
AX-93252791
AX-93252792
AX-93252793
AX-93252794
AX-93252796
AX-93252797
AX-93252798
AX-93252799
AX-93252800
AX-93252802
AX-93252803
AX-93252804
AX-93252805
AX-93252806
AX-93252808
AX-93252809
AX-93252810
AX-93252811
AX-93252812
AX-93252814
AX-93252815
AX-93252816
AX-93252817
AX-93252818
AX-93252819
AX-93252820
AX-93252822
AX-93252823
AX-93252824
AX-93252825
AX-93252826
AX-93252827
AX-93252828
AX-93252829
AX-93252830
AX-93252831
AX-93252832
AX-93252833
AX-93252834
AX-93252835
AX-93252836
AX-93252838
AX-93252839
AX-93252840
AX-93252842
AX-93252844
AX-93252845
AX-93252848
AX-93252849
AX-93252850
AX-93252853
AX-93252855
AX-93252857
AX-93252858
AX-93252859
AX-93252860
AX-93252861
AX-93252862
AX-93252863
AX-93252864
AX-93252865
AX-93252866
AX-93252867
AX-93252868
AX-93252869
AX-93252870
AX-93252871
AX-93252872
AX-93252873
AX-93252875
AX-93252877
AX-93252880
AX-93252881
AX-93252882
AX-93252883
AX-93252884
AX-93252885
AX-93252886
AX-93252887
AX-93252889
AX-93252890
AX-93252891
AX-93252892
AX-93252893
AX-93252894
AX-93252895
AX-93252896
AX-93252897
AX-93252898
AX-93252899
AX-93252900
AX-93252901
AX-93252903
AX-93252904
AX-93252905
AX-93252906
AX-93252907
AX-93252908
AX-93252909
AX-93252911
AX-93252912
AX-93252913
AX-93252914
AX-93252915
AX-93252916
AX-93252917
AX-93252919
AX-93252920
AX-93252922
AX-93252924
AX-93252925
AX-93252926
AX-93252927
AX-93252928
AX-93252929
AX-93252930
AX-93252931
AX-93252932
AX-93252933
AX-93252934
AX-93252935
AX-93252937
AX-93252938
AX-93252940
AX-93252941
AX-93252942
AX-93252943
AX-93252944
AX-93252945
AX-93252946
AX-93252947
AX-93252948
AX-93252949
AX-93252951
AX-93252952
AX-93252953
AX-93252954
AX-93252956
AX-93252957
AX-93252958
AX-93252959
AX-93252960
AX-93252961
AX-93252962
AX-93252963
AX-93252965
AX-93252966
AX-93252967
AX-93252968
AX-93252970
AX-93252971
AX-93252972
AX-93252973
AX-93252974
AX-93252975
AX-93252976
AX-93252977
AX-93252978
AX-93252979
AX-93252980
AX-93252981
AX-93252982
AX-93252983
AX-93252984
AX-93252987
AX-93252988
AX-93252990
AX-93252991
AX-93252992
AX-93252994
AX-93252995
AX-93252996
AX-93252997
AX-93252998
AX-93252999
AX-93253000
AX-93253003
AX-93253004
AX-93253005
AX-93253006
AX-93253007
AX-93253008
AX-93253009
AX-93253012
AX-93253013
AX-93253017
AX-93253018
AX-93253022
AX-93253023
AX-93253026
AX-93253027
AX-93253028
AX-93253029
AX-93253030
AX-93253031
AX-93253032
AX-93253035
AX-93253037
AX-93253038
AX-93253039
AX-93253040
AX-93253041
AX-93253042
AX-93253043
AX-93253045
AX-93253046
AX-93253047
AX-93253048
AX-93253049
AX-93253050
AX-93253051
AX-93253052
AX-93253053
AX-93253054
AX-93253055
AX-93253056
AX-93253057
AX-93253058
AX-93253059
AX-93253060
AX-93253061
AX-93253062
AX-93253063
AX-93253066
AX-93253068
AX-93253069
AX-93253071
AX-93253072
AX-93253073
AX-93253074
AX-93253075
AX-93253076
AX-93253078
AX-93253079
AX-93253080
AX-93253081
AX-93253083
AX-93253084
AX-93253085
AX-93253086
AX-93253087
AX-93253088
AX-93253089
AX-93253090
AX-93253091
AX-93253092
AX-93253093
AX-93253094
AX-93253099
AX-93253100
AX-93253101
AX-93253102
AX-93253105
AX-93253106
AX-93253109
AX-93253110
AX-93253111
AX-93253112
AX-93253113
AX-93253114
AX-93253115
AX-93253116
AX-93253117
AX-93253118
AX-93253119
AX-93253120
AX-93253121
AX-93253122
AX-93253123
AX-93253124
AX-93253125
AX-93253126
AX-93253127
AX-93253128
AX-93253129
AX-93253130
AX-93253131
AX-93253132
AX-93253133
AX-93253134
AX-93253135
AX-93253136
AX-93253137
AX-93253138
AX-93253139
AX-93253140
AX-93253141
AX-93253143
AX-93253144
AX-93253145
AX-93253146
AX-93253147
AX-93253148
AX-93253149
AX-93253150
AX-93253151
AX-93253152
AX-93253153
AX-93253154
AX-93253155
AX-93253156
AX-93253157
AX-93253158
AX-93253159
AX-93253160
AX-93253161
AX-93253162
AX-93253163
AX-93253164
AX-93253165
AX-93253173
AX-93253176
AX-93253178
AX-93253179
AX-93253185
AX-93253186
AX-93253187
AX-93253188
AX-93253189
AX-93253190
AX-93253191
AX-93253192
AX-93253193
AX-93253194
AX-93253195
AX-93253196
AX-93253197
AX-93253198
AX-93253199
AX-93253200
AX-93253201
AX-93253202
AX-93253203
AX-93253204
AX-93253206
AX-93253207
AX-93253208
AX-93253209
AX-93253210
AX-93253211
AX-93253212
AX-93253213
AX-93253214
AX-93253215
AX-93253216
AX-93253217
AX-93253218
AX-93253220
AX-93253221
AX-93253222
AX-93253223
AX-93253224
AX-93253226
AX-93253227
AX-93253228
AX-93253229
AX-93253230
AX-93253233
AX-93253234
AX-93253235
AX-93253236
AX-93253237
AX-93253238
AX-93253239
AX-93253240
AX-93253241
AX-93253242
AX-93253243
AX-93253244
AX-93253245
AX-93253246
AX-93253247
AX-93253249
AX-93253251
AX-93253252
AX-93253255
AX-93253257
AX-93253258
AX-93253259
AX-93253260
AX-93253261
AX-93253262
AX-93253263
AX-93253264
AX-93253265
AX-93253266
AX-93253267
AX-93253268
AX-93253269
AX-93253270
AX-93253271
AX-93253272
AX-93253273
AX-93253274
AX-93253277
AX-93253278
AX-93253280
AX-93253281
AX-93253283
AX-93253285
AX-93253286
AX-93253287
AX-93253289
AX-93253290
AX-93253291
AX-93253293
AX-93253294
AX-93253295
AX-93253297
AX-93253298
AX-93253300
AX-93253301
AX-93253303
AX-93253304
AX-93253306
AX-93253307
AX-93253308
AX-93253309
AX-93253310
AX-93253312
AX-93253313
AX-93253314
AX-93253315
AX-93253316
AX-93253317
AX-93253318
AX-93253319
AX-93253320
AX-93253321
AX-93253322
AX-93253324
AX-93253325
AX-93253326
AX-93253327
AX-93253329
AX-93253330
AX-93253331
AX-93253332
AX-93253333
AX-93253334
AX-93253335
AX-93253336
AX-93253337
AX-93253338
AX-93253339
AX-93253340
AX-93253341
AX-93253342
AX-93253343
AX-93253344
AX-93253345
AX-93253346
AX-93253349
AX-93253350
AX-93253351
AX-93253352
AX-93253353
AX-93253354
AX-93253355
AX-93253356
AX-93253358
AX-93253359
AX-93253360
AX-93253361
AX-93253362
AX-93253364
AX-93253365
AX-93253367
AX-93253368
AX-93253369
AX-93253370
AX-93253371
AX-93253372
AX-93253373
AX-93253375
AX-93253376
AX-93253377
AX-93253378
AX-93253379
AX-93253382
AX-93253383
AX-93253384
AX-93253385
AX-93253386
AX-93253387
AX-93253388
AX-93253389
AX-93253390
AX-93253391
AX-93253392
AX-93253393
AX-93253394
AX-93253395
AX-93253397
AX-93253398
AX-93253399
AX-93253400
AX-93253401
AX-93253402
AX-93253403
AX-93253404
AX-93253406
AX-93253407
AX-93253408
AX-93253410
AX-93253411
AX-93253412
AX-93253415
AX-93253416
AX-93253418
AX-93253419
AX-93253421
AX-93253422
AX-93253423
AX-93253425
AX-93253427
AX-93253428
AX-93253429
AX-93253430
AX-93253432
AX-93253433
AX-93253434
AX-93253435
AX-93253436
AX-93253437
AX-93253439
AX-93253440
AX-93253442
AX-93253445
AX-93253446
AX-93253450
AX-93253451
AX-93253452
AX-93253453
AX-93253454
AX-93253455
AX-93253456
AX-93253457
AX-93253458
AX-93253459
AX-93253460
AX-93253462
AX-93253463
AX-93253464
AX-93253465
AX-93253466
AX-93253468
AX-93253469
AX-93253470
AX-93253472
AX-93253473
AX-93253475
AX-93253476
AX-93253477
AX-93253478
AX-93253479
AX-93253480
AX-93253481
AX-93253482
AX-93253483
AX-93253484
AX-93253485
AX-93253486
AX-93253487
AX-93253489
AX-93253490
AX-93253491
AX-93253492
AX-93253493
AX-93253495
AX-93253496
AX-93253497
AX-93253498
AX-93253499
AX-93253500
AX-93253502
AX-93253505
AX-93253507
AX-93253508
AX-93253509
AX-93253510
AX-93253511
AX-93253512
AX-93253513
AX-93253516
AX-93253517
AX-93253518
AX-93253519
AX-93253521
AX-93253522
AX-93253523
AX-93253525
AX-93253526
AX-93253527
AX-93253528
AX-93253530
AX-93253532
AX-93253534
AX-93253537
AX-93253538
AX-93253539
AX-93253540
AX-93253541
AX-93253542
AX-93253543
AX-93253544
AX-93253546
AX-93253547
AX-93253548
AX-93253549
AX-93253550
AX-93253551
AX-93253552
AX-93253553
AX-93253554
AX-93253555
AX-93253557
AX-93253558
AX-93253559
AX-93253560
AX-93253561
AX-93253562
AX-93253563
AX-93253564
AX-93253565
AX-93253566
AX-93253567
AX-93253568
AX-93253569
AX-93253570
AX-93253571
AX-93253572
AX-93253573
AX-93253574
AX-93253575
AX-93253576
AX-93253577
AX-93253578
AX-93253579
AX-93253580
AX-93253581
AX-93253582
AX-93253583
AX-93253584
AX-93253585
AX-93253586
AX-93253587
AX-93253588
AX-93253589
AX-93253590
AX-93253591
AX-93253592
AX-93253593
AX-93253594
AX-93253595
AX-93253596
AX-93253597
AX-93253598
AX-93253599
AX-93253600
AX-93253602
AX-93253603
AX-93253604
AX-93253605
AX-93253606
AX-93253607
AX-93253608
AX-93253609
AX-93253610
AX-93253611
AX-93253612
AX-93253613
AX-93253615
AX-93253616
AX-93253617
AX-93253619
AX-93253621
AX-93253622
AX-93253623
AX-93253626
AX-93253627
AX-93253629
AX-93253630
AX-93253631
AX-93253632
AX-93253633
AX-93253634
AX-93253635
AX-93253636
AX-93253638
AX-93253639
AX-93253640
AX-93253641
AX-93253642
AX-93253643
AX-93253644
AX-93253647
AX-93253648
AX-93253650
AX-93253651
AX-93253652
AX-93253653
AX-93253654
AX-93253655
AX-93253656
AX-93253657
AX-93253658
AX-93253660
AX-93253662
AX-93253663
AX-93253665
AX-93253666
AX-93253667
AX-93253668
AX-93253670
AX-93253671
AX-93253672
AX-93253673
AX-93253674
AX-93253675
AX-93253676
AX-93253677
AX-93253679
AX-93253684
AX-93253685
AX-93253686
AX-93253687
AX-93253688
AX-93253689
AX-93253690
AX-93253691
AX-93253693
AX-93253694
AX-93253695
AX-93253696
AX-93253697
AX-93253698
AX-93253699
AX-93253700
AX-93253701
AX-93253702
AX-93253703
AX-93253704
AX-93253705
AX-93253706
AX-93253707
AX-93253708
AX-93253709
AX-93253710
AX-93253711
AX-93253712
AX-93253713
AX-93253714
AX-93253716
AX-93253717
AX-93253718
AX-93253719
AX-93253720
AX-93253721
AX-93253722
AX-93253723
AX-93253724
AX-93253725
AX-93253726
AX-93253727
AX-93253728
AX-93253729
AX-93253730
AX-93253732
AX-93253733
AX-93253734
AX-93253735
AX-93253737
AX-93253738
AX-93253739
AX-93253740
AX-93253741
AX-93253742
AX-93253743
AX-93253744
AX-93253745
AX-93253746
AX-93253747
AX-93253748
AX-93253749
AX-93253750
AX-93253751
AX-93253752
AX-93253753
AX-93253754
AX-93253755
AX-93253756
AX-93253757
AX-93253758
AX-93253759
AX-93253760
AX-93253761
AX-93253762
AX-93253763
AX-93253764
AX-93253765
AX-93253766
AX-93253767
AX-93253768
AX-93253769
AX-93253770
AX-93253772
AX-93253773
AX-93253774
AX-93253775
AX-93253777
AX-93253778
AX-93253779
AX-93253780
AX-93253781
AX-93253782
AX-93253783
AX-93253784
AX-93253785
AX-93253786
AX-93253787
AX-93253788
AX-93253789
AX-93253791
AX-93253792
AX-93253793
AX-93253794
AX-93253795
AX-93253796
AX-93253797
AX-93253798
AX-93253800
AX-93253802
AX-93253803
AX-93253804
AX-93253805
AX-93253806
AX-93253807
AX-93253812
AX-93253815
AX-93253816
AX-93253817
AX-93253818
AX-93253819
AX-93253820
AX-93253821
AX-93253822
AX-93253823
AX-93253824
AX-93253825
AX-93253826
AX-93253827
AX-93253828
AX-93253829
AX-93253830
AX-93253831
AX-93253832
AX-93253833
AX-93253834
AX-93253835
AX-93253836
AX-93253837
AX-93253838
AX-93253839
AX-93253840
AX-93253841
AX-93253842
AX-93253843
AX-93253844
AX-93253845
AX-93253846
AX-93253847
AX-93253848
AX-93253849
AX-93253850
AX-93253851
AX-93253854
AX-93253857
AX-93253859
AX-93253860
AX-93253861
AX-93253862
AX-93253864
AX-93253865
AX-93253866
AX-93253867
AX-93253869
AX-93253870
AX-93253871
AX-93253872
AX-93253873
AX-93253877
AX-93253878
AX-93253879
AX-93253881
AX-93253883
AX-93253884
AX-93253888
AX-93253890
AX-93253891
AX-93253892
AX-93253893
AX-93253894
AX-93253895
AX-93253896
AX-93253897
AX-93253898
AX-93253899
AX-93253900
AX-93253901
AX-93253902
AX-93253904
AX-93253905
AX-93253908
AX-93253911
AX-93253913
AX-93253914
AX-93253915
AX-93253918
AX-93253919
AX-93253920
AX-93253922
AX-93253923
AX-93253924
AX-93253925
AX-93253928
AX-93253929
AX-93253930
AX-93253931
AX-93253932
AX-93253933
AX-93253934
AX-93253935
AX-93253936
AX-93253937
AX-93253938
AX-93253939
AX-93253940
AX-93253945
AX-93253947
AX-93253949
AX-93253950
AX-93253951
AX-93253952
AX-93253953
AX-93253954
AX-93253955
AX-93253956
AX-93253957
AX-93253958
AX-93253959
AX-93253962
AX-93253963
AX-93253968
AX-93253969
AX-93253970
AX-93253971
AX-93253972
AX-93253973
AX-93253974
AX-93253975
AX-93253976
AX-93253977
AX-93253978
AX-93253979
AX-93253980
AX-93253981
AX-93253982
AX-93253983
AX-93253984
AX-93253985
AX-93253986
AX-93253987
AX-93253988
AX-93253989
AX-93253990
AX-93253991
AX-93253992
AX-93253993
AX-93253995
AX-93253996
AX-93253997
AX-93253998
AX-93253999
AX-93254000
AX-93254001
AX-93254003
AX-93254004
AX-93254005
AX-93254009
AX-93254010
AX-93254011
AX-93254012
AX-93254014
AX-93254016
AX-93254017
AX-93254019
AX-93254020
AX-93254021
AX-93254022
AX-93254023
AX-93254024
AX-93254025
AX-93254026
AX-93254027
AX-93254028
AX-93254029
AX-93254030
AX-93254032
AX-93254034
AX-93254035
AX-93254038
AX-93254040
AX-93254042
AX-93254043
AX-93254044
AX-93254046
AX-93254049
AX-93254050
AX-93254051
AX-93254053
AX-93254054
AX-93254055
AX-93254056
AX-93254057
AX-93254058
AX-93254060
AX-93254061
AX-93254063
AX-93254064
AX-93254066
AX-93254067
AX-93254069
AX-93254071
AX-93254072
AX-93254073
AX-93254074
AX-93254075
AX-93254076
AX-93254077
AX-93254078
AX-93254080
AX-93254081
AX-93254082
AX-93254083
AX-93254084
AX-93254085
AX-93254086
AX-93254088
AX-93254089
AX-93254090
AX-93254091
AX-93254093
AX-93254094
AX-93254095
AX-93254096
AX-93254097
AX-93254098
AX-93254099
AX-93254100
AX-93254101
AX-93254102
AX-93254103
AX-93254104
AX-93254105
AX-93254106
AX-93254107
AX-93254110
AX-93254111
AX-93254112
AX-93254113
AX-93254114
AX-93254115
AX-93254116
AX-93254117
AX-93254118
AX-93254119
AX-93254120
AX-93254121
AX-93254122
AX-93254123
AX-93254124
AX-93254125
AX-93254126
AX-93254127
AX-93254128
AX-93254129
AX-93254130
AX-93254131
AX-93254132
AX-93254133
AX-93254134
AX-93254135
AX-93254144
AX-93254145
AX-93254146
AX-93254147
AX-93254148
AX-93254149
AX-93254150
AX-93254151
AX-93254152
AX-93254153
AX-93254154
AX-93254155
AX-93254157
AX-93254158
AX-93254159
AX-93254161
AX-93254162
AX-93254163
AX-93254164
AX-93254166
AX-93254168
AX-93254169
AX-93254170
AX-93254171
AX-93254172
AX-93254173
AX-93254174
AX-93254175
AX-93254176
AX-93254177
AX-93254178
AX-93254179
AX-93254180
AX-93254181
AX-93254182
AX-93254183
AX-93254184
AX-93254185
AX-93254186
AX-93254188
AX-93254189
AX-93254195
AX-93254197
AX-93254198
AX-93254201
AX-93254203
AX-93254204
AX-93254205
AX-93254206
AX-93254207
AX-93254208
AX-93254209
AX-93254210
AX-93254211
AX-93254212
AX-93254213
AX-93254214
AX-93254215
AX-93254216
AX-93254217
AX-93254218
AX-93254219
AX-93254220
AX-93254222
AX-93254223
AX-93254224
AX-93254225
AX-93254226
AX-93254227
AX-93254228
AX-93254229
AX-93254230
AX-93254232
AX-93254233
AX-93254234
AX-93254235
AX-93254236
AX-93254237
AX-93254238
AX-93254239
AX-93254240
AX-93254241
AX-93254242
AX-93254243
AX-93254244
AX-93254246
AX-93254247
AX-93254248
AX-93254249
AX-93254250
AX-93254251
AX-93254252
AX-93254253
AX-93254254
AX-93254255
AX-93254257
AX-93254258
AX-93254260
AX-93254261
AX-93254262
AX-93254263
AX-93254264
AX-93254269
AX-93254270
AX-93254271
AX-93254273
AX-93254275
AX-93254276
AX-93254277
AX-93254278
AX-93254279
AX-93254280
AX-93254281
AX-93254282
AX-93254288
AX-93254289
AX-93254291
AX-93254292
AX-93254297
AX-93254298
AX-93254299
AX-93254300
AX-93254301
AX-93254302
AX-93254303
AX-93254304
AX-93254305
AX-93254306
AX-93254307
AX-93254308
AX-93254309
AX-93254310
AX-93254311
AX-93254312
AX-93254313
AX-93254314
AX-93254315
AX-93254316
AX-93254317
AX-93254318
AX-93254319
AX-93254320
AX-93254322
AX-93254323
AX-93254324
AX-93254325
AX-93254326
AX-93254327
AX-93254329
AX-93254330
AX-93254331
AX-93254332
AX-93254333
AX-93254334
AX-93254335
AX-93254336
AX-93254337
AX-93254338
AX-93254339
AX-93254340
AX-93254341
AX-93254342
AX-93254343
AX-93254344
AX-93254345
AX-93254346
AX-93254347
AX-93254348
AX-93254349
AX-93254351
AX-93254352
AX-93254353
AX-93254354
AX-93254355
AX-93254356
AX-93254357
AX-93254358
AX-93254359
AX-93254360
AX-93254361
AX-93254362
AX-93254363
AX-93254365
AX-93254367
AX-93254368
AX-93254370
AX-93254371
AX-93254372
AX-93254373
AX-93254374
AX-93254375
AX-93254376
AX-93254377
AX-93254378
AX-93254380
AX-93254382
AX-93254383
AX-93254384
AX-93254385
AX-93254386
AX-93254387
AX-93254388
AX-93254389
AX-93254390
AX-93254391
AX-93254398
AX-93254399
AX-93254400
AX-93254401
AX-93254402
AX-93254403
AX-93254404
AX-93254406
AX-93254407
AX-93254408
AX-93254409
AX-93254410
AX-93254411
AX-93254416
AX-93254419
AX-93254420
AX-93254421
AX-93254422
AX-93254423
AX-93254425
AX-93254426
AX-93254428
AX-93254431
AX-93254432
AX-93254433
AX-93254435
AX-93254436
AX-93254437
AX-93254438
AX-93254441
AX-93254442
AX-93254446
AX-93254448
AX-93254449
AX-93254450
AX-93254452
AX-93254454
AX-93254455
AX-93254457
AX-93254458
AX-93254459
AX-93254460
AX-93254461
AX-93254462
AX-93254463
AX-93254465
AX-93254466
AX-93254467
AX-93254468
AX-93254469
AX-93254471
AX-93254472
AX-93254473
AX-93254476
AX-93254479
AX-93254480
AX-93254483
AX-93254484
AX-93254485
AX-93254486
AX-93254487
AX-93254488
AX-93254489
AX-93254490
AX-93254491
AX-93254492
AX-93254494
AX-93254497
AX-93254498
AX-93254499
AX-93254500
AX-93254501
AX-93254502
AX-93254503
AX-93254504
AX-93254505
AX-93254506
AX-93254507
AX-93254510
AX-93254511
AX-93254512
AX-93254515
AX-93254516
AX-93254517
AX-93254518
AX-93254519
AX-93254521
AX-93254522
AX-93254523
AX-93254524
AX-93254525
AX-93254526
AX-93254528
AX-93254529
AX-93254530
AX-93254531
AX-93254532
AX-93254533
AX-93254534
AX-93254535
AX-93254536
AX-93254537
AX-93254538
AX-93254539
AX-93254540
AX-93254541
AX-93254544
AX-93254545
AX-93254546
AX-93254547
AX-93254548
AX-93254549
AX-93254557
AX-93254560
AX-93254561
AX-93254562
AX-93254563
AX-93254564
AX-93254565
AX-93254566
AX-93254567
AX-93254568
AX-93254569
AX-93254570
AX-93254571
AX-93254572
AX-93254573
AX-93254574
AX-93254575
AX-93254577
AX-93254585
AX-93254586
AX-93254587
AX-93254588
AX-93254591
AX-93254592
AX-93254593
AX-93254596
AX-93254597
AX-93254598
AX-93254599
AX-93254600
AX-93254601
AX-93254603
AX-93254604
AX-93254605
AX-93254606
AX-93254607
AX-93254608
AX-93254609
AX-93254610
AX-93254611
AX-93254612
AX-93254613
AX-93254614
AX-93254615
AX-93254616
AX-93254617
AX-93254618
AX-93254619
AX-93254620
AX-93254621
AX-93254623
AX-93254624
AX-93254625
AX-93254626
AX-93254627
AX-93254628
AX-93254629
AX-93254630
AX-93254631
AX-93254632
AX-93254634
AX-93254635
AX-93254636
AX-93254637
AX-93254638
AX-93254639
AX-93254641
AX-93254644
AX-93254645
AX-93254647
AX-93254648
AX-93254650
AX-93254651
AX-93254652
AX-93254653
AX-93254654
AX-93254655
AX-93254656
AX-93254659
AX-93254660
AX-93254661
AX-93254662
AX-93254663
AX-93254665
AX-93254666
AX-93254667
AX-93254668
AX-93254669
AX-93254670
AX-93254671
AX-93254672
AX-93254673
AX-93254674
AX-93254677
AX-93254678
AX-93254679
AX-93254680
AX-93254681
AX-93254682
AX-93254683
AX-93254684
AX-93254685
AX-93254686
AX-93254687
AX-93254689
AX-93254690
AX-93254691
AX-93254692
AX-93254693
AX-93254694
AX-93254695
AX-93254696
AX-93254697
AX-93254698
AX-93254699
AX-93254700
AX-93254701
AX-93254702
AX-93254703
AX-93254704
AX-93254705
AX-93254706
AX-93254707
AX-93254709
AX-93254710
AX-93254711
AX-93254713
AX-93254714
AX-93254715
AX-93254716
AX-93254717
AX-93254719
AX-93254721
AX-93254722
AX-93254723
AX-93254724
AX-93254726
AX-93254727
AX-93254728
AX-93254729
AX-93254730
AX-93254731
AX-93254732
AX-93254733
AX-93254735
AX-93254736
AX-93254738
AX-93254739
AX-93254740
AX-93254741
AX-93254743
AX-93254744
AX-93254745
AX-93254746
AX-93254747
AX-93254748
AX-93254749
AX-93254751
AX-93254753
AX-93254754
AX-93254755
AX-93254756
AX-93254757
AX-93254758
AX-93254759
AX-93254760
AX-93254761
AX-93254762
AX-93254763
AX-93254764
AX-93254765
AX-93254766
AX-93254767
AX-93254768
AX-93254769
AX-93254770
AX-93254771
AX-93254772
AX-93254773
AX-93254774
AX-93254775
AX-93254776
AX-93254777
AX-93254778
AX-93254779
AX-93254780
AX-93254781
AX-93254782
AX-93254783
AX-93254785
AX-93254786
AX-93254787
AX-93254788
AX-93254789
AX-93254792
AX-93254793
AX-93254794
AX-93254795
AX-93254796
AX-93254797
AX-93254799
AX-93254800
AX-93254801
AX-93254804
AX-93254808
AX-93254809
AX-93254810
AX-93254812
AX-93254813
AX-93254815
AX-93254817
AX-93254818
AX-93254819
AX-93254820
AX-93254822
AX-93254823
AX-93254824
AX-93254825
AX-93254826
AX-93254827
AX-93254828
AX-93254830
AX-93254831
AX-93254832
AX-93254833
AX-93254834
AX-93254835
AX-93254836
AX-93254837
AX-93254839
AX-93254841
AX-93254842
AX-93254843
AX-93254844
AX-93254845
AX-93254847
AX-93254849
AX-93254850
AX-93254853
AX-93254856
AX-93254858
AX-93254859
AX-93254864
AX-93254865
AX-93254867
AX-93254868
AX-93254869
AX-93254870
AX-93254871
AX-93254873
AX-93254874
AX-93254876
AX-93254877
AX-93254878
AX-93254884
AX-93254885
AX-93254886
AX-93254887
AX-93254888
AX-93254889
AX-93254890
AX-93254891
AX-93254892
AX-93254893
AX-93254894
AX-93254895
AX-93254896
AX-93254897
AX-93254898
AX-93254899
AX-93254900
AX-93254901
AX-93254902
AX-93254903
AX-93254904
AX-93254905
AX-93254906
AX-93254907
AX-93254908
AX-93254909
AX-93254910
AX-93254911
AX-93254912
AX-93254913
AX-93254914
AX-93254915
AX-93254916
AX-93254917
AX-93254918
AX-93254919
AX-93254920
AX-93254921
AX-93254922
AX-93254923
AX-93254925
AX-93254928
AX-93254929
AX-93254930
AX-93254931
AX-93254932
AX-93254933
AX-93254934
AX-93254935
AX-93254936
AX-93254937
AX-93254938
AX-93254940
AX-93254941
AX-93254943
AX-93254944
AX-93254946
AX-93254947
AX-93254949
AX-93254950
AX-93254951
AX-93254952
AX-93254954
AX-93254955
AX-93254956
AX-93254957
AX-93254958
AX-93254959
AX-93254960
AX-93254961
AX-93254962
AX-93254963
AX-93254964
AX-93254965
AX-93254966
AX-93254967
AX-93254968
AX-93254969
AX-93254970
AX-93254971
AX-93254972
AX-93254973
AX-93254974
AX-93254975
AX-93254976
AX-93254977
AX-93254979
AX-93254980
AX-93254981
AX-93254982
AX-93254983
AX-93254984
AX-93254986
AX-93254987
AX-93254988
AX-93254989
AX-93254990
AX-93254991
AX-93254992
AX-93254993
AX-93254994
AX-93254995
AX-93254996
AX-93254997
AX-93254998
AX-93254999
AX-93255000
AX-93255001
AX-93255002
AX-93255004
AX-93255005
AX-93255006
AX-93255007
AX-93255008
AX-93255009
AX-93255010
AX-93255011
AX-93255012
AX-93255013
AX-93255014
AX-93255015
AX-93255016
AX-93255017
AX-93255018
AX-93255020
AX-93255021
AX-93255022
AX-93255023
AX-93255027
AX-93255028
AX-93255029
AX-93255030
AX-93255031
AX-93255032
AX-93255033
AX-93255034
AX-93255036
AX-93255037
AX-93255038
AX-93255039
AX-93255040
AX-93255041
AX-93255042
AX-93255043
AX-93255044
AX-93255046
AX-93255047
AX-93255048
AX-93255049
AX-93255050
AX-93255051
AX-93255053
AX-93255054
AX-93255056
AX-93255057
AX-93255058
AX-93255061
AX-93255062
AX-93255063
AX-93255065
AX-93255067
AX-93255068
AX-93255069
AX-93255070
AX-93255071
AX-93255072
AX-93255073
AX-93255074
AX-93255075
AX-93255077
AX-93255078
AX-93255079
AX-93255080
AX-93255081
AX-93255082
AX-93255083
AX-93255084
AX-93255085
AX-93255086
AX-93255087
AX-93255090
AX-93255091
AX-93255092
AX-93255093
AX-93255094
AX-93255095
AX-93255096
AX-93255097
AX-93255100
AX-93255102
AX-93255103
AX-93255105
AX-93255108
AX-93255109
AX-93255111
AX-93255112
AX-93255114
AX-93255115
AX-93255116
AX-93255117
AX-93255118
AX-93255119
AX-93255120
AX-93255121
AX-93255122
AX-93255123
AX-93255124
AX-93255125
AX-93255126
AX-93255127
AX-93255128
AX-93255130
AX-93255131
AX-93255134
AX-93255135
AX-93255136
AX-93255137
AX-93255139
AX-93255140
AX-93255141
AX-93255142
AX-93255143
AX-93255144
AX-93255145
AX-93255146
AX-93255148
AX-93255149
AX-93255150
AX-93255151
AX-93255152
AX-93255156
AX-93255157
AX-93255158
AX-93255161
AX-93255162
AX-93255163
AX-93255164
AX-93255166
AX-93255167
AX-93255168
AX-93255169
AX-93255170
AX-93255171
AX-93255173
AX-93255174
AX-93255176
AX-93255179
AX-93255180
AX-93255181
AX-93255182
AX-93255183
AX-93255184
AX-93255185
AX-93255186
AX-93255187
AX-93255188
AX-93255189
AX-93255191
AX-93255192
AX-93255193
AX-93255196
AX-93255198
AX-93255200
AX-93255202
AX-93255204
AX-93255205
AX-93255206
AX-93255207
AX-93255208
AX-93255209
AX-93255210
AX-93255213
AX-93255214
AX-93255215
AX-93255217
AX-93255218
AX-93255220
AX-93255221
AX-93255222
AX-93255223
AX-93255224
AX-93255227
AX-93255228
AX-93255229
AX-93255230
AX-93255231
AX-93255232
AX-93255233
AX-93255234
AX-93255235
AX-93255236
AX-93255237
AX-93255238
AX-93255239
AX-93255240
AX-93255241
AX-93255242
AX-93255243
AX-93255244
AX-93255245
AX-93255246
AX-93255247
AX-93255249
AX-93255250
AX-93255251
AX-93255252
AX-93255253
AX-93255254
AX-93255255
AX-93255256
AX-93255257
AX-93255258
AX-93255259
AX-93255261
AX-93255262
AX-93255263
AX-93255264
AX-93255265
AX-93255266
AX-93255267
AX-93255269
AX-93255270
AX-93255272
AX-93255273
AX-93255274
AX-93255275
AX-93255276
AX-93255277
AX-93255278
AX-93255279
AX-93255280
AX-93255281
AX-93255282
[truncated: 80,569 more chars]
