# Supplementary material for: Robustness in population-structure and demographic-inference results derived from the Aedes aegypti genotyping chip and whole-genome sequencing data
Source: G3 (Bethesda). 2024 Apr 16;14(6):jkae082. doi: 10.1093/g3journal/jkae082 (PMC11152066; doi:10.1093/g3journal/jkae082)
Supplement: jkae082_Supplementary_Data [file jkae082_supplementary_data.zip › File_S1_G3-2024-404967/Supplementary_file1_merge/pos.txt]

#CHROMOSOME	SNP.COORDINATE
AaegL5_3	335900365
AaegL5_1	99139190
AaegL5_1	242705901
AaegL5_1	242663739
AaegL5_1	242651531
AaegL5_1	242643525
AaegL5_1	242643229
AaegL5_1	242642321
AaegL5_1	242641057
AaegL5_1	242635112
AaegL5_1	242630885
AaegL5_2	3805350
AaegL5_2	184465554
AaegL5_2	184466277
AaegL5_3	56372857
AaegL5_2	184482812
AaegL5_3	106541766
AaegL5_3	106521635
AaegL5_3	106521244
AaegL5_3	106487774
AaegL5_3	106394391
NIGP01000251	16194
AaegL5_3	106338801
AaegL5_3	106338351
AaegL5_3	106337655
AaegL5_3	106336918
AaegL5_3	106336506
AaegL5_3	106326102
AaegL5_3	106325671
AaegL5_3	106266799
AaegL5_3	106264164
AaegL5_3	106132046
AaegL5_3	106130702
AaegL5_3	106104493
AaegL5_3	106071176
AaegL5_3	106044179
AaegL5_3	375958273
AaegL5_3	106030963
AaegL5_3	105990843
AaegL5_3	105989496
AaegL5_3	105988433
AaegL5_3	105973356
AaegL5_3	105931392
AaegL5_3	105906926
AaegL5_3	105846220
AaegL5_3	105831082
AaegL5_3	105820435
AaegL5_3	105807875
AaegL5_3	105802944
AaegL5_2	215626843
AaegL5_3	105767032
AaegL5_3	105657889
AaegL5_3	105585109
AaegL5_3	105546800
AaegL5_3	105494998
AaegL5_3	105492857
AaegL5_3	105479794
AaegL5_3	105476556
AaegL5_3	105432645
AaegL5_3	105420742
AaegL5_3	105342703
AaegL5_3	105216433
AaegL5_3	105207992
AaegL5_2	27859153
AaegL5_3	105097093
AaegL5_3	105075760
AaegL5_3	105074550
AaegL5_3	105074352
AaegL5_3	105067610
AaegL5_3	105058553
AaegL5_3	105037887
AaegL5_3	105036911
AaegL5_3	105002704
AaegL5_3	104981961
AaegL5_3	104935712
AaegL5_3	104917478
AaegL5_3	104850327
AaegL5_3	104799591
AaegL5_3	104763434
AaegL5_3	104671275
AaegL5_3	104619089
AaegL5_3	104583129
AaegL5_3	104568250
AaegL5_3	104548499
AaegL5_3	104504988
AaegL5_3	104504150
AaegL5_3	104483991
AaegL5_3	104482752
AaegL5_3	104482518
AaegL5_3	104481777
AaegL5_3	104479413
AaegL5_3	104473391
AaegL5_3	104469173
AaegL5_3	104447834
AaegL5_3	104373267
AaegL5_3	104360015
AaegL5_3	104296567
AaegL5_3	104296293
AaegL5_3	104276178
AaegL5_3	104272686
AaegL5_3	104197457
AaegL5_3	104188942
AaegL5_3	104179145
AaegL5_3	104043644
AaegL5_3	104011114
AaegL5_3	103989852
AaegL5_3	103875657
AaegL5_3	103873504
AaegL5_3	103830425
AaegL5_3	103792956
AaegL5_3	103792796
AaegL5_3	103698845
AaegL5_3	103671561
AaegL5_3	103627688
AaegL5_3	103576105
AaegL5_3	103559418
AaegL5_3	103558542
AaegL5_3	103557436
AaegL5_3	103547445
AaegL5_3	103496324
AaegL5_3	103495887
AaegL5_3	103483780
AaegL5_3	103483470
AaegL5_3	103399617
AaegL5_3	103391527
AaegL5_3	103391008
AaegL5_3	103390625
AaegL5_3	103334829
AaegL5_3	103307462
AaegL5_3	103298904
AaegL5_3	103298504
AaegL5_3	103297914
AaegL5_3	103295012
AaegL5_3	103281748
AaegL5_3	103257123
AaegL5_3	103235475
AaegL5_3	103222364
AaegL5_3	103205172
AaegL5_3	103203831
AaegL5_3	103146432
AaegL5_3	103138128
AaegL5_3	103108466
AaegL5_3	103074255
AaegL5_3	103073922
AaegL5_3	103069995
AaegL5_3	103057844
AaegL5_3	103025672
AaegL5_3	102994539
AaegL5_3	102993279
AaegL5_3	102978807
AaegL5_3	102976659
AaegL5_3	102967228
AaegL5_3	102950596
AaegL5_3	102916730
AaegL5_3	102914282
AaegL5_3	102909215
AaegL5_3	102888362
AaegL5_3	102858056
AaegL5_3	102846797
AaegL5_3	102816421
AaegL5_3	102809060
AaegL5_3	102753827
AaegL5_3	102697866
AaegL5_3	102683172
AaegL5_3	102666999
AaegL5_3	102653848
AaegL5_3	102651250
AaegL5_3	102642857
AaegL5_3	102579658
AaegL5_3	102578979
AaegL5_3	102556351
AaegL5_3	102535221
AaegL5_3	102531285
AaegL5_3	102469485
AaegL5_3	102390854
AaegL5_3	102382682
AaegL5_3	102333723
AaegL5_3	102298975
AaegL5_3	102283746
AaegL5_3	102167332
AaegL5_3	102155594
AaegL5_3	102117100
AaegL5_3	102088327
AaegL5_3	102018546
AaegL5_3	102018306
AaegL5_3	101980718
AaegL5_3	101918106
AaegL5_3	101824077
AaegL5_3	101822670
AaegL5_3	101804816
AaegL5_3	101774376
AaegL5_3	101761081
AaegL5_3	101739382
AaegL5_3	101738211
AaegL5_3	101715265
AaegL5_3	101694349
AaegL5_3	101686488
AaegL5_3	101678715
AaegL5_3	101647758
AaegL5_3	101638657
AaegL5_3	101637711
AaegL5_3	101603259
AaegL5_3	101567679
AaegL5_3	101513606
AaegL5_3	101508903
AaegL5_3	101502900
AaegL5_3	101413142
AaegL5_3	101408441
AaegL5_3	101348442
AaegL5_2	110324695
AaegL5_2	110299113
AaegL5_2	110286101
AaegL5_2	110283810
AaegL5_2	110268286
AaegL5_2	110264687
AaegL5_2	110241207
AaegL5_2	110154572
AaegL5_2	110118167
AaegL5_2	110064215
AaegL5_2	109990039
AaegL5_2	109989861
AaegL5_2	109922127
AaegL5_2	109801281
AaegL5_2	109705217
AaegL5_2	109683746
AaegL5_2	300878521
AaegL5_2	300939865
AaegL5_2	300940983
AaegL5_2	300987258
AaegL5_2	301080795
AaegL5_2	301133295
AaegL5_1	105864044
AaegL5_1	170755000
AaegL5_1	170755297
AaegL5_1	170755914
AaegL5_1	170954443
AaegL5_1	170951566
AaegL5_1	170944286
AaegL5_1	170913561
AaegL5_1	170882578
AaegL5_1	170854700
AaegL5_1	170827950
AaegL5_1	170827576
AaegL5_1	170826584
AaegL5_1	170815176
AaegL5_1	170779027
AaegL5_1	170776684
AaegL5_1	170776215
AaegL5_1	170684984
AaegL5_1	170653488
AaegL5_1	170629354
AaegL5_1	170573849
AaegL5_1	170543232
AaegL5_1	170539145
AaegL5_1	170522045
AaegL5_1	170520274
AaegL5_1	170516949
AaegL5_1	170516601
AaegL5_1	170499123
AaegL5_1	170497355
AaegL5_1	170497141
AaegL5_1	170472239
AaegL5_1	170454822
AaegL5_1	170399926
AaegL5_1	170387930
AaegL5_1	170364088
AaegL5_1	170358538
AaegL5_1	170346852
AaegL5_1	170341309
AaegL5_1	170326247
AaegL5_1	170295444
AaegL5_1	170295028
AaegL5_1	170290846
AaegL5_1	170283940
AaegL5_1	170282221
AaegL5_1	170281989
AaegL5_1	170267677
AaegL5_1	170214148
AaegL5_1	170209352
AaegL5_1	170207101
AaegL5_1	170197190
AaegL5_1	170182534
AaegL5_1	170182282
AaegL5_1	170179348
AaegL5_1	170133185
AaegL5_3	276610458
AaegL5_1	170094419
AaegL5_1	170087254
AaegL5_1	170078148
AaegL5_1	170074532
AaegL5_1	170063665
AaegL5_1	170059197
AaegL5_1	169994989
AaegL5_1	169987824
AaegL5_1	169950416
AaegL5_1	169950086
AaegL5_1	169940707
AaegL5_1	169935122
AaegL5_1	169933419
AaegL5_1	169921325
AaegL5_1	169921070
AaegL5_1	169920861
AaegL5_1	169878015
AaegL5_1	169877306
AaegL5_1	169870028
AaegL5_1	169862478
AaegL5_1	169856960
AaegL5_1	169854338
AaegL5_1	169825113
AaegL5_1	197357222
AaegL5_1	197333443
AaegL5_1	197333126
AaegL5_1	197304411
AaegL5_1	197241990
AaegL5_3	278292833
AaegL5_1	197177214
AaegL5_1	197136635
AaegL5_1	197124383
AaegL5_1	197087726
AaegL5_1	197063414
AaegL5_1	197038735
AaegL5_1	196925961
AaegL5_1	196801415
AaegL5_1	196707025
AaegL5_1	196691279
AaegL5_1	196620611
AaegL5_1	196607110
AaegL5_1	196606045
AaegL5_1	196605634
AaegL5_1	196555892
AaegL5_1	196520869
AaegL5_1	196452234
AaegL5_1	196367796
NIGP01001803	35815
AaegL5_1	132267333
AaegL5_1	196288196
AaegL5_1	196272855
AaegL5_1	196220758
AaegL5_1	196214588
AaegL5_1	196205197
AaegL5_1	196160042
AaegL5_1	196099289
AaegL5_1	196097152
AaegL5_1	196022017
AaegL5_1	196016432
AaegL5_1	196015743
NIGP01001981	21404
AaegL5_1	195891467
AaegL5_1	195876152
AaegL5_1	195867348
NIGP01001727	120053
AaegL5_1	195747468
AaegL5_1	195736238
AaegL5_1	195728152
AaegL5_1	195664255
AaegL5_1	195614502
AaegL5_1	195480390
AaegL5_1	195404960
AaegL5_1	195360549
AaegL5_1	195359079
AaegL5_1	195314346
AaegL5_1	195201934
AaegL5_1	195201717
AaegL5_1	195201145
AaegL5_1	195167111
AaegL5_1	195130483
AaegL5_1	195093535
AaegL5_1	195025401
AaegL5_1	45277389
AaegL5_1	194984250
AaegL5_1	194981706
AaegL5_1	194980791
AaegL5_1	194969974
AaegL5_1	194967854
AaegL5_1	194966459
AaegL5_1	194952984
AaegL5_1	194952236
AaegL5_1	194849075
AaegL5_1	194848732
AaegL5_1	194830610
AaegL5_1	194777893
AaegL5_1	194754261
AaegL5_1	194731229
AaegL5_1	194728838
AaegL5_1	194728701
AaegL5_1	194695068
AaegL5_1	194682967
AaegL5_1	194667499
AaegL5_1	194664764
AaegL5_1	194641859
AaegL5_1	194635716
AaegL5_1	194632899
AaegL5_1	194632129
AaegL5_1	194617618
AaegL5_1	194609809
AaegL5_1	194608036
AaegL5_1	194607690
AaegL5_1	194556412
AaegL5_1	194555853
AaegL5_1	194555655
AaegL5_1	194555379
AaegL5_1	194541213
AaegL5_1	194528394
AaegL5_1	194527786
AaegL5_1	194527045
AaegL5_1	194509504
AaegL5_1	194504885
AaegL5_1	194503733
AaegL5_1	194503117
AaegL5_1	194502719
AaegL5_1	194502503
AaegL5_1	194495326
AaegL5_1	194494992
AaegL5_1	194493348
AaegL5_1	194467101
AaegL5_1	194442643
AaegL5_1	194442400
AaegL5_3	357445717
AaegL5_3	357488723
AaegL5_3	357568338
AaegL5_3	357605654
AaegL5_3	357641065
AaegL5_3	357781079
AaegL5_3	357836926
AaegL5_3	357898133
AaegL5_3	357906622
AaegL5_3	357925299
AaegL5_3	357948031
AaegL5_3	357983522
AaegL5_3	358020608
AaegL5_3	109044657
AaegL5_3	109065391
AaegL5_3	109187076
AaegL5_3	109219105
AaegL5_3	180390814
AaegL5_3	109285509
AaegL5_3	109331552
AaegL5_3	109349403
AaegL5_3	109377166
AaegL5_3	109400628
AaegL5_3	109406626
AaegL5_3	109417752
AaegL5_3	109447588
AaegL5_3	109477700
AaegL5_3	109490639
AaegL5_3	109503886
AaegL5_3	109504612
AaegL5_3	109505381
AaegL5_3	109513486
AaegL5_3	109524149
AaegL5_3	109529468
AaegL5_3	109548857
AaegL5_3	109549432
AaegL5_3	109554027
AaegL5_3	109557589
AaegL5_3	109557969
AaegL5_3	109558579
AaegL5_3	109577812
AaegL5_3	109601744
AaegL5_3	109613789
AaegL5_3	109614413
AaegL5_3	212388419
AaegL5_3	212397511
AaegL5_3	212398330
AaegL5_3	212430203
AaegL5_3	212440652
AaegL5_3	212441417
AaegL5_3	212441993
AaegL5_3	212442161
AaegL5_3	212442486
AaegL5_3	212442879
AaegL5_3	212448403
AaegL5_3	212461629
AaegL5_3	212462168
AaegL5_3	212465661
AaegL5_3	212472836
AaegL5_3	212519140
AaegL5_3	212564574
AaegL5_3	212564747
AaegL5_3	212564999
AaegL5_3	212565168
AaegL5_3	212569774
AaegL5_3	212570935
AaegL5_3	212573571
AaegL5_3	212575289
AaegL5_3	212596436
AaegL5_3	212628354
AaegL5_3	212688522
AaegL5_3	212695836
AaegL5_3	212700942
AaegL5_3	212704319
AaegL5_3	212718785
AaegL5_3	212720227
AaegL5_3	212720539
AaegL5_3	212720933
AaegL5_3	212722955
AaegL5_3	212723960
AaegL5_3	212730999
AaegL5_3	212731384
AaegL5_3	212732978
AaegL5_3	212743622
AaegL5_3	212743789
AaegL5_3	212759104
AaegL5_3	212762214
AaegL5_3	212765894
AaegL5_3	212770908
AaegL5_3	212774360
AaegL5_3	212786842
AaegL5_3	212805582
AaegL5_3	212830671
AaegL5_3	212831268
AaegL5_3	212832689
AaegL5_3	212838659
AaegL5_3	212839872
AaegL5_3	212882320
AaegL5_3	212882625
AaegL5_3	212882858
AaegL5_3	212883553
AaegL5_3	212884754
AaegL5_3	212886843
AaegL5_3	212888170
AaegL5_3	212898498
AaegL5_3	212899256
AaegL5_3	212917502
AaegL5_3	212934757
AaegL5_3	212936204
AaegL5_3	212984002
AaegL5_3	212985498
AaegL5_3	213008852
AaegL5_3	213009116
AaegL5_3	213023406
AaegL5_3	213024246
AaegL5_3	213024579
AaegL5_3	213028595
AaegL5_3	213028861
AaegL5_3	213030490
AaegL5_3	213034627
AaegL5_3	213094237
AaegL5_3	213121216
AaegL5_3	213156507
AaegL5_3	213227524
AaegL5_3	213241060
AaegL5_3	213392266
AaegL5_3	213397388
AaegL5_3	213433629
AaegL5_3	213434174
AaegL5_3	213436070
AaegL5_3	213482000
AaegL5_3	213519530
AaegL5_3	213519968
AaegL5_3	213520259
AaegL5_3	213539059
AaegL5_3	213554739
AaegL5_3	213579594
AaegL5_3	213584255
AaegL5_3	213624757
AaegL5_3	213624988
AaegL5_3	213649929
AaegL5_3	213650191
AaegL5_3	213651444
AaegL5_3	213652730
AaegL5_3	213655875
AaegL5_3	213701710
AaegL5_3	213725028
AaegL5_3	213736581
AaegL5_3	213737462
AaegL5_3	213741151
AaegL5_3	213764604
AaegL5_3	213797279
AaegL5_3	213817369
AaegL5_3	213847572
AaegL5_3	213847935
AaegL5_3	213850132
AaegL5_3	213860407
AaegL5_3	213868985
AaegL5_3	213894586
AaegL5_3	213987569
AaegL5_3	214004221
AaegL5_3	214004615
AaegL5_3	214031344
AaegL5_3	214032611
AaegL5_3	214082577
AaegL5_3	214086535
AaegL5_3	214092227
AaegL5_3	214103655
AaegL5_3	214117060
AaegL5_3	217618589
AaegL5_3	214139550
AaegL5_3	214149357
AaegL5_3	214168343
AaegL5_3	214170424
AaegL5_3	214222929
AaegL5_3	214223631
AaegL5_3	214247441
AaegL5_3	214259890
AaegL5_3	214290933
AaegL5_3	214311537
AaegL5_3	214311686
AaegL5_3	214340627
AaegL5_3	214359188
AaegL5_3	214384269
AaegL5_3	214419692
AaegL5_3	214426816
AaegL5_3	214464464
AaegL5_3	214484907
AaegL5_3	214485604
AaegL5_3	214485891
AaegL5_3	214489552
AaegL5_3	214491563
NIGP01001267	4653
NIGP01001267	5667
AaegL5_3	214512431
AaegL5_3	214512938
AaegL5_3	214513531
AaegL5_3	214517020
AaegL5_3	214522799
AaegL5_3	214525644
AaegL5_3	214529663
AaegL5_3	214529788
AaegL5_3	214555383
AaegL5_3	214574932
AaegL5_3	214593073
AaegL5_3	214595520
AaegL5_3	214602712
AaegL5_3	214604748
AaegL5_3	214605100
AaegL5_3	214612905
AaegL5_3	214613298
AaegL5_3	214613744
AaegL5_3	214617166
AaegL5_3	214617430
AaegL5_3	214618246
AaegL5_3	214619466
AaegL5_3	214648832
AaegL5_3	214658632
AaegL5_3	214674847
AaegL5_3	214684302
AaegL5_3	214689312
AaegL5_3	214712788
AaegL5_3	214733601
AaegL5_3	214750190
AaegL5_3	214807979
AaegL5_3	214808325
AaegL5_3	214809219
AaegL5_3	214822286
AaegL5_3	214830770
AaegL5_3	214840414
AaegL5_3	214902516
AaegL5_3	214938892
AaegL5_3	215041125
AaegL5_3	215066551
AaegL5_3	215084667
AaegL5_3	215139066
AaegL5_3	215139404
AaegL5_3	215145886
AaegL5_3	215147451
AaegL5_3	215289286
AaegL5_3	215325271
AaegL5_3	215338099
AaegL5_3	215370023
AaegL5_3	215387370
AaegL5_3	215408807
AaegL5_3	215412525
AaegL5_3	215473169
AaegL5_3	215496177
AaegL5_3	215513165
AaegL5_3	215513307
AaegL5_3	215536818
AaegL5_3	215551538
AaegL5_3	215582015
AaegL5_3	215624644
AaegL5_3	215626751
AaegL5_3	215627358
AaegL5_3	215628399
AaegL5_3	215628603
AaegL5_3	215642848
AaegL5_3	215643304
AaegL5_3	215644057
AaegL5_3	215662101
AaegL5_3	215680413
AaegL5_3	215718398
AaegL5_3	215730085
AaegL5_3	215730298
AaegL5_3	215730712
AaegL5_3	215730934
AaegL5_3	215731093
AaegL5_3	215731337
AaegL5_3	215745617
AaegL5_3	215750348
AaegL5_3	215871091
AaegL5_3	215871662
AaegL5_3	215871899
AaegL5_3	215877991
AaegL5_3	215878367
AaegL5_3	215879623
AaegL5_3	215879820
AaegL5_3	215883370
AaegL5_3	215883538
AaegL5_3	215887172
AaegL5_3	215915889
AaegL5_3	215934159
AaegL5_3	215946360
AaegL5_3	215967362
AaegL5_3	215969924
AaegL5_3	215991556
AaegL5_3	216001684
AaegL5_3	216002265
AaegL5_3	216002830
AaegL5_3	216003149
AaegL5_3	216026506
AaegL5_3	216038477
AaegL5_3	216038667
AaegL5_3	216038949
AaegL5_3	216051629
AaegL5_3	216062637
AaegL5_3	216073473
AaegL5_3	216123750
AaegL5_3	216129214
AaegL5_3	216135155
AaegL5_3	216140297
AaegL5_3	216157510
AaegL5_3	216157865
AaegL5_3	216212452
AaegL5_3	216221215
AaegL5_3	216221522
AaegL5_3	216247423
AaegL5_3	216247893
AaegL5_2	358034172
AaegL5_2	358071470
AaegL5_2	358249666
AaegL5_2	358352100
AaegL5_2	358443206
AaegL5_2	358505609
AaegL5_2	358672531
AaegL5_2	358731016
AaegL5_2	358737032
AaegL5_2	358737887
AaegL5_2	358745704
AaegL5_2	358751134
AaegL5_2	358795946
AaegL5_2	359037954
AaegL5_1	8326460
AaegL5_1	8177320
AaegL5_1	8166409
AaegL5_1	8069319
AaegL5_1	8062821
AaegL5_1	8045792
AaegL5_1	8000786
AaegL5_1	7796499
AaegL5_1	7786572
AaegL5_1	7775398
AaegL5_1	7774556
AaegL5_1	7514022
AaegL5_1	7393393
AaegL5_1	7384533
AaegL5_1	7373166
AaegL5_1	7371384
AaegL5_1	7370748
AaegL5_1	7356041
AaegL5_1	7341659
AaegL5_1	7214043
AaegL5_1	7201164
AaegL5_1	7130522
AaegL5_1	7084322
AaegL5_1	7021533
AaegL5_1	7017640
AaegL5_1	7011287
AaegL5_1	6968338
AaegL5_1	6949677
AaegL5_1	6911157
AaegL5_1	6749138
AaegL5_1	6660362
AaegL5_1	6649762
AaegL5_1	6649503
AaegL5_1	6526978
AaegL5_1	6524341
AaegL5_1	6521099
AaegL5_1	6351080
AaegL5_1	6293097
AaegL5_1	6274682
AaegL5_1	6261797
AaegL5_1	6254627
AaegL5_1	6234326
AaegL5_1	6090250
AaegL5_1	5946548
AaegL5_1	5944292
AaegL5_1	5886698
AaegL5_1	5856019
AaegL5_1	5833547
AaegL5_1	5831823
AaegL5_1	5789526
AaegL5_1	5789194
AaegL5_1	5788025
AaegL5_1	5751132
AaegL5_1	5745754
AaegL5_1	5744255
AaegL5_1	5744038
AaegL5_1	5742841
AaegL5_1	5742683
AaegL5_1	5707115
AaegL5_1	5706139
AaegL5_1	5696108
AaegL5_1	5695922
AaegL5_1	5624370
AaegL5_1	5587764
AaegL5_1	5584763
AaegL5_1	5550639
AaegL5_1	5550411
AaegL5_1	5443476
AaegL5_1	5396840
AaegL5_1	5356913
AaegL5_1	5355093
AaegL5_1	5223719
AaegL5_1	5196873
AaegL5_1	5186203
AaegL5_1	5185964
AaegL5_1	5105060
AaegL5_2	316423705
AaegL5_2	226947041
AaegL5_2	226974944
AaegL5_2	226975505
AaegL5_2	226990163
AaegL5_2	227088571
AaegL5_2	227113610
AaegL5_2	227115588
AaegL5_2	227118087
AaegL5_2	227118505
AaegL5_2	227118873
AaegL5_2	227119092
AaegL5_2	227119218
AaegL5_2	227119563
AaegL5_2	227119779
AaegL5_2	227120661
AaegL5_2	227121305
AaegL5_2	227122366
AaegL5_2	227122528
AaegL5_2	227125545
AaegL5_2	227134598
AaegL5_2	227140236
AaegL5_2	227142168
AaegL5_2	227144101
AaegL5_2	227144662
AaegL5_2	227146448
AaegL5_2	227176947
AaegL5_2	227218271
AaegL5_2	227223850
AaegL5_2	227224360
AaegL5_2	227224810
AaegL5_2	227264078
AaegL5_2	227264476
AaegL5_2	227276267
AaegL5_2	227276711
AaegL5_2	227321613
AaegL5_2	227337276
AaegL5_2	227337799
AaegL5_2	227338253
AaegL5_2	227338963
AaegL5_2	227354380
AaegL5_2	227355815
AaegL5_2	227356002
AaegL5_2	227356190
AaegL5_2	227356347
AaegL5_2	227356537
AaegL5_2	227367208
AaegL5_2	227367679
AaegL5_2	227403690
AaegL5_2	227429905
AaegL5_2	227442354
AaegL5_2	227465452
AaegL5_2	227466891
AaegL5_2	227476059
AaegL5_2	227505469
AaegL5_2	227531811
AaegL5_2	227561109
AaegL5_2	227561631
NIGP01001034	33027
AaegL5_2	227658965
AaegL5_2	227659125
AaegL5_2	227659748
AaegL5_2	227661434
AaegL5_2	227671211
AaegL5_2	227761221
AaegL5_2	227761784
AaegL5_2	227772644
AaegL5_2	227781106
AaegL5_2	227790118
AaegL5_2	227790568
AaegL5_2	227801779
AaegL5_2	227802051
AaegL5_2	227802449
AaegL5_3	266554871
AaegL5_3	266548640
AaegL5_3	266533709
AaegL5_3	266488065
AaegL5_3	266487498
AaegL5_3	266463269
AaegL5_3	266462694
AaegL5_3	266462273
AaegL5_3	266461999
AaegL5_3	266461752
AaegL5_3	266461546
AaegL5_3	266461405
AaegL5_3	266461134
AaegL5_3	266460986
AaegL5_3	266443218
AaegL5_3	266442749
AaegL5_3	266420692
AaegL5_3	266419527
AaegL5_3	266418327
AaegL5_3	266388295
AaegL5_3	266350597
AaegL5_3	266348332
AaegL5_3	266322411
AaegL5_3	266307734
AaegL5_3	266306772
AaegL5_3	266279102
AaegL5_3	266275210
AaegL5_3	266268057
AaegL5_3	266257563
AaegL5_3	266182489
AaegL5_3	266171003
AaegL5_3	266162739
AaegL5_3	266139058
AaegL5_3	266138862
AaegL5_3	266130021
AaegL5_3	266124423
AaegL5_3	266083946
AaegL5_3	266061417
AaegL5_3	266045798
AaegL5_3	266009776
AaegL5_3	265865534
AaegL5_3	265830933
AaegL5_3	265745905
AaegL5_3	265729200
AaegL5_3	265728805
AaegL5_3	265722032
AaegL5_3	265719877
AaegL5_3	265701284
AaegL5_3	265680983
AaegL5_3	265662529
AaegL5_3	265653867
AaegL5_3	265620155
AaegL5_3	265600870
AaegL5_3	265595843
AaegL5_3	265589949
AaegL5_3	265580614
AaegL5_3	265580335
AaegL5_3	265573349
AaegL5_3	265542677
AaegL5_3	265535406
AaegL5_3	265531502
AaegL5_3	265507140
AaegL5_2	128867583
AaegL5_3	265428712
AaegL5_3	265360579
AaegL5_3	265328307
AaegL5_3	265317034
AaegL5_3	265285216
AaegL5_3	265213838
AaegL5_3	265213521
AaegL5_3	265210703
AaegL5_3	265210401
AaegL5_3	265192440
AaegL5_3	262343704
AaegL5_3	265176458
AaegL5_3	265165871
AaegL5_3	265112939
AaegL5_3	265050994
AaegL5_3	264981941
AaegL5_3	264976307
AaegL5_3	264954352
AaegL5_3	264935307
AaegL5_3	264935166
AaegL5_3	264919348
AaegL5_3	264917728
AaegL5_3	264873428
AaegL5_3	264851904
AaegL5_3	264840300
AaegL5_3	264817679
AaegL5_3	264796667
AaegL5_3	264791668
AaegL5_3	264724600
AaegL5_3	264714814
AaegL5_3	264683754
AaegL5_3	264683220
AaegL5_3	264670008
AaegL5_3	264635332
AaegL5_3	264515058
AaegL5_3	264502828
AaegL5_3	264466376
AaegL5_1	178658046
AaegL5_3	264314451
AaegL5_3	264314194
AaegL5_3	264313100
AaegL5_3	264312936
AaegL5_3	264289038
AaegL5_1	123938476
AaegL5_2	73306228
AaegL5_2	73308965
AaegL5_2	73395496
AaegL5_2	73511600
AaegL5_2	73519506
AaegL5_2	73576083
AaegL5_2	73763144
AaegL5_2	73790844
AaegL5_2	73906227
AaegL5_2	74155573
AaegL5_2	74191200
AaegL5_2	74210652
AaegL5_2	74211098
AaegL5_2	74222614
AaegL5_2	74302564
AaegL5_2	74326745
AaegL5_2	74333624
AaegL5_2	74407534
AaegL5_2	74407799
AaegL5_2	74415872
AaegL5_2	74478607
AaegL5_2	74488929
AaegL5_2	74530187
AaegL5_2	74624618
AaegL5_2	74630982
AaegL5_2	74637667
AaegL5_2	74692498
AaegL5_2	74780998
AaegL5_2	74856246
AaegL5_2	75008338
AaegL5_2	75012474
AaegL5_2	75037675
AaegL5_2	75051028
AaegL5_2	75144564
AaegL5_2	75240793
AaegL5_2	75308889
AaegL5_2	75330479
AaegL5_2	75384932
AaegL5_2	75385510
AaegL5_2	75395111
AaegL5_2	75398979
AaegL5_2	75421550
AaegL5_3	351737363
AaegL5_3	351752802
AaegL5_3	351842848
AaegL5_3	351853454
AaegL5_3	351853603
AaegL5_3	351866592
AaegL5_2	123742148
AaegL5_2	123807729
AaegL5_2	123806778
AaegL5_2	123899566
AaegL5_2	123921605
AaegL5_2	123946532
AaegL5_2	123992205
AaegL5_2	124014725
AaegL5_2	124053193
AaegL5_2	124242743
AaegL5_2	124276870
AaegL5_2	124314210
AaegL5_2	124314447
AaegL5_2	124351998
AaegL5_2	124395076
AaegL5_2	124396687
AaegL5_2	124400664
AaegL5_2	124420101
AaegL5_2	124436931
AaegL5_2	124464625
AaegL5_2	124464787
AaegL5_2	124572313
AaegL5_2	124586752
AaegL5_2	124595922
AaegL5_2	124628416
AaegL5_2	124677725
AaegL5_2	124679362
AaegL5_2	124823942
AaegL5_2	124843475
AaegL5_2	124852894
AaegL5_2	369724437
AaegL5_2	369704814
AaegL5_1	154834439
AaegL5_2	369653202
AaegL5_2	369648313
AaegL5_2	369642216
AaegL5_2	369640814
AaegL5_2	369640487
AaegL5_2	369640202
AaegL5_2	369639658
AaegL5_2	369638439
AaegL5_2	369634046
AaegL5_2	369631068
AaegL5_2	369630150
AaegL5_2	369629792
AaegL5_2	369628156
AaegL5_2	369627808
AaegL5_2	369617510
AaegL5_3	142669675
AaegL5_2	369592142
AaegL5_2	369579424
AaegL5_2	369547629
AaegL5_2	369547449
AaegL5_2	369542164
AaegL5_2	369540056
AaegL5_2	369485406
AaegL5_2	369485045
AaegL5_2	369478502
AaegL5_2	369461235
AaegL5_2	369460278
AaegL5_2	369428776
AaegL5_2	369421416
AaegL5_2	369384810
AaegL5_2	369358784
AaegL5_2	369357663
AaegL5_2	369346513
AaegL5_2	369305653
AaegL5_2	369295146
AaegL5_2	369260451
AaegL5_2	369201658
AaegL5_2	369088876
AaegL5_2	369086436
AaegL5_2	369069700
AaegL5_2	369043358
AaegL5_2	369032169
AaegL5_2	369027796
AaegL5_2	368988086
AaegL5_2	368987343
AaegL5_2	368965430
AaegL5_2	368930784
AaegL5_2	368913377
AaegL5_2	368856131
AaegL5_2	368844484
AaegL5_2	368831270
AaegL5_2	368749443
AaegL5_2	368731795
AaegL5_2	368730885
AaegL5_2	368705071
AaegL5_2	368694365
AaegL5_2	368694206
AaegL5_2	368651822
AaegL5_2	368618050
AaegL5_2	368600599
AaegL5_2	368580531
AaegL5_2	368542441
AaegL5_2	368506534
AaegL5_2	368506269
AaegL5_2	368505721
AaegL5_2	368480387
AaegL5_2	368437721
AaegL5_2	368366835
AaegL5_2	368353179
AaegL5_2	368327147
AaegL5_2	368312968
AaegL5_2	368264021
AaegL5_3	289007919
AaegL5_2	368162352
AaegL5_2	368136262
AaegL5_2	368110890
AaegL5_2	367994029
AaegL5_2	367911222
AaegL5_2	367904029
AaegL5_2	367887595
AaegL5_2	367878455
AaegL5_2	367856543
AaegL5_2	367808296
AaegL5_2	367797724
AaegL5_2	367777585
AaegL5_2	367750980
AaegL5_2	367750803
AaegL5_2	367737367
AaegL5_2	367737199
AaegL5_2	367707580
AaegL5_2	367693251
AaegL5_1	22933893
AaegL5_2	367659096
AaegL5_2	367643960
AaegL5_3	313743374
AaegL5_2	367626292
AaegL5_3	113075800
AaegL5_1	168057622
AaegL5_3	113008468
AaegL5_3	112984955
AaegL5_3	112982427
AaegL5_3	112980746
AaegL5_3	112934159
AaegL5_3	112932064
AaegL5_3	20757043
AaegL5_3	112713933
AaegL5_3	112606575
AaegL5_3	112564762
AaegL5_3	112545135
AaegL5_3	112534201
AaegL5_3	112513483
AaegL5_3	112435366
AaegL5_3	112408832
AaegL5_3	112388109
AaegL5_3	112327719
AaegL5_3	112294200
AaegL5_3	112293388
AaegL5_3	112163971
AaegL5_3	112085498
AaegL5_3	112027078
AaegL5_3	112024966
AaegL5_3	376695349
AaegL5_3	376663638
AaegL5_3	376661416
AaegL5_3	376613652
AaegL5_3	376534163
AaegL5_3	376506222
AaegL5_3	376496776
AaegL5_3	376483648
AaegL5_3	376449352
AaegL5_3	376411589
AaegL5_3	376365435
AaegL5_3	376280840
AaegL5_3	376274224
AaegL5_3	376269931
AaegL5_3	376267926
AaegL5_3	376258777
AaegL5_3	376221972
AaegL5_3	398048679
AaegL5_3	398142209
AaegL5_3	398150392
AaegL5_3	398296275
AaegL5_3	398352690
AaegL5_3	398352963
AaegL5_3	398418309
AaegL5_3	398425193
AaegL5_3	398426775
AaegL5_3	398426979
NIGP01001012	25619
AaegL5_3	398505111
AaegL5_3	398533215
AaegL5_3	398576770
AaegL5_3	398622112
AaegL5_3	398713583
AaegL5_3	398792597
AaegL5_3	398793598
AaegL5_3	398895450
AaegL5_3	398966839
AaegL5_3	398976290
AaegL5_3	398976728
AaegL5_3	398985224
AaegL5_3	399040543
AaegL5_3	399052338
AaegL5_3	399065261
AaegL5_3	399087798
AaegL5_3	399100032
AaegL5_3	399119742
AaegL5_3	399166393
AaegL5_3	399221740
AaegL5_3	399229560
AaegL5_3	399254123
AaegL5_3	399280697
AaegL5_3	399288560
AaegL5_3	399354327
AaegL5_3	399383512
AaegL5_3	399454861
AaegL5_3	399457363
AaegL5_3	399490132
AaegL5_3	399513915
AaegL5_3	399564874
AaegL5_3	399581729
AaegL5_3	399589138
AaegL5_3	399600782
AaegL5_3	399631708
AaegL5_3	399666142
AaegL5_3	399668999
AaegL5_3	399694173
AaegL5_3	399721735
AaegL5_3	399740876
AaegL5_3	399746860
AaegL5_3	399780651
AaegL5_3	399789363
AaegL5_3	399811363
AaegL5_3	399840776
AaegL5_3	399849898
AaegL5_3	399860992
AaegL5_3	399900395
AaegL5_3	399915758
AaegL5_3	399923708
AaegL5_3	399929856
AaegL5_3	399930094
AaegL5_3	399931568
AaegL5_3	399958633
AaegL5_3	399976518
AaegL5_3	399978358
AaegL5_3	400005336
AaegL5_3	400005570
AaegL5_3	400012599
AaegL5_3	400012971
AaegL5_3	400013472
AaegL5_3	400070314
AaegL5_3	400082409
AaegL5_3	400103773
AaegL5_3	400114790
AaegL5_3	400124778
AaegL5_3	400151731
AaegL5_3	400152513
AaegL5_3	400177101
AaegL5_3	400218965
AaegL5_3	400226119
AaegL5_3	400228187
AaegL5_3	400295787
AaegL5_3	400326499
AaegL5_3	400351027
AaegL5_3	400446473
AaegL5_3	400447081
AaegL5_3	400448855
AaegL5_3	400450402
AaegL5_3	400594144
AaegL5_3	400630638
AaegL5_3	400639663
AaegL5_3	400649857
AaegL5_3	400656264
AaegL5_3	400698917
AaegL5_3	400700409
AaegL5_3	400706372
AaegL5_3	400737728
AaegL5_3	400743643
AaegL5_3	400859573
AaegL5_3	400886308
AaegL5_3	400904747
AaegL5_3	400928885
AaegL5_3	400980988
AaegL5_3	400981468
AaegL5_3	401034014
AaegL5_3	401034555
AaegL5_3	401054239
AaegL5_3	401070821
AaegL5_3	401154649
AaegL5_3	401171708
AaegL5_3	401266888
AaegL5_3	401269806
AaegL5_2	32873108
AaegL5_2	32854720
AaegL5_3	98763404
AaegL5_3	98490270
AaegL5_3	98386077
AaegL5_3	98377821
AaegL5_3	98293747
AaegL5_3	98241570
AaegL5_3	98181088
AaegL5_3	98022504
AaegL5_3	97973805
AaegL5_3	97939938
AaegL5_3	97904117
AaegL5_3	97860196
AaegL5_3	97813983
AaegL5_3	97760496
AaegL5_3	97731926
AaegL5_3	97622927
AaegL5_3	97596669
AaegL5_3	97536184
AaegL5_3	97492763
AaegL5_3	97466833
AaegL5_3	97392215
AaegL5_3	97339630
AaegL5_3	97339272
AaegL5_3	97326770
AaegL5_3	97317599
NIGP01000253	105668
AaegL5_3	97263304
AaegL5_3	97258749
AaegL5_3	97239779
AaegL5_3	97227229
AaegL5_3	183267101
AaegL5_3	183304889
AaegL5_3	183314937
AaegL5_3	183315990
AaegL5_3	183319805
AaegL5_3	183346202
AaegL5_3	183346330
AaegL5_3	183363553
AaegL5_3	183396462
AaegL5_3	183401320
AaegL5_3	183408818
AaegL5_3	183409764
AaegL5_3	183414242
AaegL5_3	183415510
AaegL5_3	183419226
AaegL5_3	183424276
AaegL5_3	183425024
AaegL5_3	183434343
AaegL5_3	183437512
AaegL5_3	183449082
AaegL5_3	183460641
AaegL5_3	183461892
AaegL5_3	183464126
AaegL5_3	183464832
AaegL5_3	183465313
AaegL5_3	183465970
AaegL5_3	183474518
AaegL5_3	183474684
AaegL5_3	183481599
AaegL5_3	183486123
AaegL5_3	183511192
AaegL5_3	183517004
AaegL5_3	183518594
AaegL5_3	183518949
AaegL5_3	183545977
AaegL5_3	183588531
AaegL5_3	183611566
AaegL5_3	183837811
AaegL5_3	183848439
AaegL5_3	183848854
AaegL5_3	183859386
AaegL5_3	183867561
AaegL5_3	183868107
AaegL5_3	183868890
AaegL5_3	183877204
AaegL5_3	183877454
AaegL5_3	183878708
AaegL5_3	183884624
AaegL5_3	183884779
AaegL5_3	183886759
AaegL5_3	183898404
AaegL5_3	183899271
AaegL5_3	183900156
AaegL5_3	183943884
AaegL5_3	183964468
AaegL5_3	183971333
AaegL5_3	183989946
AaegL5_3	184013521
AaegL5_3	184035738
AaegL5_3	184072255
AaegL5_3	184111743
AaegL5_3	184127144
AaegL5_3	184139974
AaegL5_3	184168059
AaegL5_3	184171080
AaegL5_3	184179964
AaegL5_3	184181167
AaegL5_3	184208847
AaegL5_3	184216327
AaegL5_3	184238891
AaegL5_3	184239667
AaegL5_3	184275826
AaegL5_3	184278281
AaegL5_3	184278425
AaegL5_3	184278578
AaegL5_3	184293392
AaegL5_3	184293574
AaegL5_3	184302514
AaegL5_3	184317106
AaegL5_3	184363949
AaegL5_3	184364529
AaegL5_3	184369590
AaegL5_3	184404724
AaegL5_3	184452807
AaegL5_1	55934137
AaegL5_3	184470170
AaegL5_3	184531769
AaegL5_3	184576640
AaegL5_3	184714040
AaegL5_3	184756393
AaegL5_3	184875265
AaegL5_3	184905530
AaegL5_3	184924316
AaegL5_3	185107868
AaegL5_3	185147802
AaegL5_3	185159353
AaegL5_3	185163639
AaegL5_3	185195471
AaegL5_3	185198985
AaegL5_3	185220082
AaegL5_3	185255685
AaegL5_3	185256482
AaegL5_3	185260622
AaegL5_3	185261334
AaegL5_3	185264609
AaegL5_3	185265081
AaegL5_3	185271135
AaegL5_3	185285587
AaegL5_3	185300436
AaegL5_3	185317188
AaegL5_3	185331092
AaegL5_3	185344810
AaegL5_3	185351795
AaegL5_3	185416246
AaegL5_3	185417551
AaegL5_3	185469826
AaegL5_3	185474197
AaegL5_3	185475237
AaegL5_3	185481422
AaegL5_3	185519844
AaegL5_3	185553787
AaegL5_3	185560401
AaegL5_3	185560644
AaegL5_3	185595919
AaegL5_3	185610839
AaegL5_3	185618445
AaegL5_3	185623909
AaegL5_3	185631130
AaegL5_3	185637285
AaegL5_3	185647948
AaegL5_3	185654529
AaegL5_3	185655565
AaegL5_3	185713019
AaegL5_3	185755595
AaegL5_3	185769206
AaegL5_3	185770440
AaegL5_3	185779784
AaegL5_3	185797893
AaegL5_3	185798211
AaegL5_3	185810464
AaegL5_3	185858029
AaegL5_3	185888071
AaegL5_3	185901672
AaegL5_3	185907581
AaegL5_3	185908914
AaegL5_3	185916184
AaegL5_3	185916602
AaegL5_3	185916898
AaegL5_3	185921371
AaegL5_3	185937879
AaegL5_3	185944953
AaegL5_3	185945085
AaegL5_3	185954905
AaegL5_3	185966054
AaegL5_3	185970041
AaegL5_3	185991552
AaegL5_3	186024366
AaegL5_3	186024682
AaegL5_3	186027562
AaegL5_3	186040860
AaegL5_3	186047299
AaegL5_3	186047808
AaegL5_3	186048226
AaegL5_3	186048879
AaegL5_3	186070271
AaegL5_3	186070999
AaegL5_3	186082213
AaegL5_3	186098869
AaegL5_3	186110518
AaegL5_3	186111001
AaegL5_3	186111434
AaegL5_3	186121430
AaegL5_3	186132585
AaegL5_3	186140361
AaegL5_3	186140861
AaegL5_3	186153450
AaegL5_3	186178314
AaegL5_3	186198037
AaegL5_3	186223413
AaegL5_3	186237120
AaegL5_3	186246769
AaegL5_3	186287934
AaegL5_3	186336052
AaegL5_3	186417950
AaegL5_3	186418407
AaegL5_3	186423718
AaegL5_3	186493048
AaegL5_3	186528768
AaegL5_3	186535262
AaegL5_3	186535410
AaegL5_3	186535668
AaegL5_3	186565323
AaegL5_3	186582763
AaegL5_3	186591090
AaegL5_3	186631862
AaegL5_3	186666001
AaegL5_3	186674378
AaegL5_3	186689183
AaegL5_3	186699733
AaegL5_3	186717192
AaegL5_3	186734598
AaegL5_3	186784807
AaegL5_3	186786443
AaegL5_3	186788366
AaegL5_3	186788969
AaegL5_3	186789203
AaegL5_3	186789362
AaegL5_3	186824146
AaegL5_3	186824746
AaegL5_3	186833831
AaegL5_3	186856995
AaegL5_3	186860811
AaegL5_3	186863548
AaegL5_3	186869354
AaegL5_3	186885075
AaegL5_3	186891856
AaegL5_3	186894039
AaegL5_3	186909909
AaegL5_3	186910556
AaegL5_3	186910822
AaegL5_3	186916205
AaegL5_3	186916501
AaegL5_3	186935219
AaegL5_3	186939147
AaegL5_3	186978452
AaegL5_3	186978594
AaegL5_3	186991766
AaegL5_3	186995166
AaegL5_3	187017836
AaegL5_3	187120495
AaegL5_3	187126374
AaegL5_3	187133230
AaegL5_3	187134656
AaegL5_3	187134856
AaegL5_3	187135486
AaegL5_3	187144658
AaegL5_3	187160824
AaegL5_3	187197319
AaegL5_3	187197465
AaegL5_3	187211525
AaegL5_3	187218581
AaegL5_3	187218742
AaegL5_3	187227884
AaegL5_3	187231946
AaegL5_3	187253615
AaegL5_3	187255287
AaegL5_3	187256636
AaegL5_3	187256915
AaegL5_3	187257892
AaegL5_3	187270177
AaegL5_3	187291022
AaegL5_3	187339748
AaegL5_3	187345124
AaegL5_3	187367885
AaegL5_3	187433446
AaegL5_3	187514342
AaegL5_3	187589908
AaegL5_3	187590107
AaegL5_3	187622137
AaegL5_3	187741634
AaegL5_3	187758610
AaegL5_3	187760442
AaegL5_3	187762348
AaegL5_1	60966222
AaegL5_1	60995464
AaegL5_2	187525284
AaegL5_2	187499792
AaegL5_2	175056253
AaegL5_2	174815783
AaegL5_3	164795179
AaegL5_3	164770594
AaegL5_3	164764833
AaegL5_3	164756762
AaegL5_3	164684675
AaegL5_3	164677833
AaegL5_3	164661287
AaegL5_3	164643622
AaegL5_3	164606356
AaegL5_3	164569591
AaegL5_3	164551535
AaegL5_3	164549391
AaegL5_1	275184449
AaegL5_3	164472133
AaegL5_3	164427871
AaegL5_3	164372837
AaegL5_3	164330887
AaegL5_3	164321702
NIGP01000332	29558
AaegL5_3	164248432
AaegL5_3	164227620
AaegL5_3	164130087
AaegL5_3	164129008
AaegL5_3	164114779
AaegL5_3	164107306
AaegL5_3	164076309
AaegL5_3	164061562
AaegL5_3	164060879
AaegL5_3	164054934
AaegL5_3	164048403
AaegL5_3	164043052
AaegL5_3	164035566
AaegL5_3	164034735
AaegL5_3	164033500
AaegL5_3	164033242
AaegL5_3	164032463
AaegL5_3	164018846
AaegL5_3	164007716
AaegL5_3	163999966
AaegL5_3	163872875
AaegL5_3	163869731
AaegL5_3	163865633
AaegL5_3	163865023
AaegL5_3	163864324
AaegL5_3	163830020
AaegL5_3	163825914
AaegL5_3	163786015
AaegL5_3	163771441
AaegL5_3	163725199
AaegL5_3	163712025
AaegL5_3	163696219
AaegL5_3	163637655
AaegL5_3	163589494
AaegL5_3	163581396
AaegL5_3	163554306
AaegL5_3	163476274
AaegL5_3	163475115
AaegL5_3	163460001
AaegL5_3	163437931
AaegL5_3	163436691
AaegL5_3	163418507
AaegL5_3	163312908
AaegL5_3	163293109
AaegL5_3	163288499
AaegL5_3	163285485
AaegL5_3	163239337
AaegL5_3	163234616
AaegL5_3	163225584
AaegL5_3	163172425
AaegL5_3	163122391
AaegL5_3	163105204
AaegL5_3	163091030
AaegL5_3	163080929
AaegL5_3	163032717
AaegL5_3	163012446
AaegL5_3	162994486
AaegL5_3	162994324
AaegL5_3	162993354
AaegL5_3	162985226
AaegL5_3	162980054
AaegL5_3	162979413
AaegL5_3	162978708
AaegL5_3	162977955
AaegL5_3	162971929
AaegL5_3	162970379
AaegL5_3	162946452
AaegL5_3	162930361
AaegL5_3	162927190
AaegL5_3	162926115
AaegL5_3	162925716
AaegL5_3	162895777
AaegL5_3	162895293
AaegL5_3	162894730
AaegL5_3	162893862
AaegL5_3	162893352
AaegL5_3	162893184
AaegL5_3	162878289
AaegL5_3	162876656
AaegL5_3	162846362
AaegL5_3	162832654
AaegL5_3	162832434
AaegL5_3	162831791
AaegL5_3	162821759
AaegL5_3	162819930
AaegL5_3	162819159
AaegL5_3	162817232
AaegL5_3	162805878
AaegL5_3	162754741
AaegL5_3	162753389
AaegL5_3	162719383
AaegL5_3	162710327
AaegL5_3	162710045
AaegL5_3	162703457
AaegL5_3	162700287
AaegL5_3	162681721
AaegL5_3	162675284
AaegL5_3	162632217
AaegL5_3	162631790
AaegL5_3	162622547
AaegL5_3	162617323
AaegL5_3	162616611
AaegL5_3	162616063
AaegL5_3	162605444
AaegL5_3	162604887
AaegL5_3	162596894
AaegL5_3	162593669
AaegL5_3	162583661
AaegL5_3	162581413
AaegL5_3	162534768
AaegL5_3	162493713
AaegL5_3	162486556
AaegL5_3	162483934
AaegL5_3	162460874
AaegL5_3	162456374
AaegL5_3	162403460
AaegL5_3	162392651
AaegL5_3	162391668
AaegL5_3	162384780
AaegL5_3	162334685
AaegL5_3	162331370
AaegL5_3	162322734
AaegL5_3	162267898
AaegL5_3	162260451
AaegL5_3	162247425
AaegL5_3	162237074
AaegL5_3	162231124
AaegL5_3	162213556
AaegL5_3	162189460
AaegL5_3	162122922
AaegL5_3	162121798
AaegL5_3	162116473
AaegL5_3	162062619
AaegL5_3	162015336
AaegL5_3	162014267
AaegL5_3	162014075
AaegL5_3	162011856
AaegL5_3	162011439
AaegL5_3	162011187
AaegL5_3	162010574
AaegL5_3	162009650
AaegL5_3	161987142
AaegL5_3	161986209
AaegL5_3	161976787
AaegL5_3	161971406
AaegL5_3	161930044
AaegL5_3	161881371
AaegL5_3	161872214
AaegL5_3	161777665
AaegL5_3	161759364
AaegL5_3	161758464
AaegL5_3	161723201
AaegL5_3	161696294
AaegL5_3	161695504
AaegL5_3	161689555
AaegL5_3	161686177
AaegL5_3	161681014
AaegL5_3	161680136
AaegL5_3	161649574
AaegL5_3	161641078
AaegL5_3	161625931
AaegL5_3	161625260
AaegL5_3	161557625
AaegL5_3	161513670
AaegL5_3	161510870
AaegL5_3	161510529
AaegL5_3	161500528
AaegL5_3	161499630
AaegL5_3	161483118
AaegL5_3	161482725
AaegL5_3	161481725
AaegL5_3	161451886
AaegL5_3	161434672
AaegL5_3	161434466
AaegL5_3	161412274
AaegL5_3	161411578
AaegL5_3	161411048
AaegL5_3	161410758
AaegL5_3	161410484
AaegL5_3	161410062
AaegL5_3	161407293
AaegL5_3	161406984
AaegL5_3	161406254
AaegL5_3	161405818
AaegL5_3	161402901
AaegL5_3	161402055
AaegL5_3	161395856
AaegL5_3	161381110
AaegL5_3	161374569
AaegL5_3	161370832
AaegL5_3	161369168
AaegL5_3	161368698
AaegL5_3	161365863
AaegL5_3	161361475
AaegL5_3	161361204
AaegL5_3	161361072
AaegL5_3	161355992
AaegL5_3	161355739
AaegL5_3	161353001
AaegL5_3	161330117
AaegL5_3	161327575
AaegL5_3	161320642
AaegL5_3	161319755
AaegL5_3	161310613
AaegL5_3	161309665
AaegL5_3	161301603
AaegL5_3	161289415
AaegL5_3	161288372
AaegL5_3	161161282
AaegL5_3	161053767
AaegL5_3	160988213
AaegL5_3	160970409
AaegL5_3	160917687
AaegL5_3	160894727
AaegL5_3	229914379
AaegL5_3	229865804
AaegL5_3	229798682
AaegL5_3	229720082
AaegL5_3	229698818
AaegL5_3	229698252
AaegL5_3	229629259
AaegL5_3	229627449
AaegL5_3	198229187
AaegL5_3	198231955
AaegL5_3	229560188
AaegL5_3	229559147
AaegL5_3	229539309
AaegL5_3	229520008
AaegL5_3	229485668
AaegL5_3	229485004
AaegL5_3	229465608
AaegL5_3	229451186
AaegL5_3	229434761
AaegL5_3	229423506
AaegL5_3	229405535
AaegL5_3	229378263
AaegL5_2	331516901
AaegL5_3	388924269
AaegL5_3	388906822
AaegL5_3	388903968
AaegL5_3	388856648
AaegL5_3	388855083
AaegL5_3	388853729
AaegL5_3	388853132
AaegL5_3	388832669
AaegL5_3	388830132
AaegL5_3	388821291
AaegL5_3	388817706
AaegL5_3	388810972
AaegL5_3	388810023
AaegL5_3	388744966
AaegL5_3	388717595
AaegL5_3	388687138
AaegL5_3	388683484
AaegL5_3	388679888
AaegL5_3	388677884
AaegL5_3	388675334
AaegL5_3	388670648
AaegL5_3	388668741
AaegL5_3	388664829
AaegL5_3	388650176
AaegL5_3	388649872
AaegL5_3	388639598
AaegL5_3	388621161
AaegL5_3	388604615
AaegL5_3	388568466
AaegL5_3	388566319
AaegL5_3	388562856
AaegL5_3	388541980
AaegL5_3	388541548
AaegL5_3	388515318
AaegL5_3	388511319
AaegL5_3	388460439
AaegL5_3	388423931
AaegL5_3	388409848
AaegL5_3	388401157
AaegL5_3	388355358
AaegL5_3	388318469
AaegL5_3	388295652
AaegL5_3	388291603
AaegL5_3	388255144
AaegL5_3	388254915
AaegL5_3	388215202
AaegL5_3	388213285
AaegL5_3	388192699
AaegL5_3	388192307
AaegL5_3	388150572
AaegL5_3	388133674
AaegL5_3	388111384
AaegL5_3	388070383
AaegL5_3	388004626
AaegL5_3	387922667
AaegL5_3	387835973
AaegL5_3	387791343
AaegL5_3	387780134
AaegL5_3	387636674
AaegL5_3	387612240
AaegL5_3	387510996
AaegL5_3	387425184
AaegL5_3	387341410
AaegL5_3	387281579
AaegL5_3	387173230
AaegL5_3	387099778
AaegL5_3	387036764
AaegL5_3	386915900
AaegL5_3	386903748
AaegL5_3	386868577
AaegL5_3	386743658
AaegL5_3	386709897
AaegL5_3	386683052
AaegL5_3	386672885
AaegL5_3	386643637
AaegL5_3	386519133
AaegL5_3	386511275
AaegL5_3	386489893
AaegL5_3	386446013
AaegL5_3	386370965
AaegL5_3	386305459
AaegL5_3	386250979
AaegL5_3	386235650
AaegL5_3	386136974
AaegL5_3	386099268
AaegL5_3	386054347
AaegL5_3	386039988
AaegL5_3	385999139
AaegL5_3	385992067
AaegL5_3	385990568
AaegL5_3	385888758
AaegL5_3	385812367
AaegL5_3	385796815
AaegL5_3	385783092
AaegL5_3	385706052
AaegL5_3	385690379
AaegL5_3	385664009
AaegL5_3	385573932
AaegL5_3	385571631
AaegL5_3	385552048
AaegL5_3	385542542
AaegL5_3	385542004
AaegL5_3	385481958
AaegL5_3	385471703
AaegL5_3	385470691
AaegL5_3	385467560
AaegL5_3	385454602
AaegL5_3	385414912
AaegL5_3	385402331
AaegL5_3	385383911
AaegL5_3	385380754
AaegL5_3	385375194
[truncated: 41,859 more rows]
