# Supplementary material for: Robustness in population-structure and demographic-inference results derived from the Aedes aegypti genotyping chip and whole-genome sequencing data
Source: G3 (Bethesda). 2024 Apr 16;14(6):jkae082. doi: 10.1093/g3journal/jkae082 (PMC11152066; doi:10.1093/g3journal/jkae082)
Supplement: jkae082_Supplementary_Data [file jkae082_supplementary_data.zip › File_S1_G3-2024-404967/Supplementary_file1_merge/sfile1.txt]

#####REQUIRED FILES
###A set of input bam files, mapped to the L5
###A file with the SNP chip positions, pos.txt
###A file with the names of SNP probes, vcf_annotate.txt here
###The l5 reference
###The samples for which SNP chip data is available.
###The set of snps we want to actually work with - in this case, the concordant snps, conc50.txt
##The general process is we call SNPs at SNP chip positions, which we store in a VCF, and then we use plink to merge over this file. 
#Take the mapped bam files, and call variants at SNP chip positions

bcftools mpileup -f /work/soghigian_lab/references/Aedes_aegypti_L5/VectorBase-54_AaegyptiLVP_AGWG_Genome.fasta sorted_bam/*.sorted.bam --threads 6 -R pos.txt | bcftools call -T vcf_annotate.txt --skip-variants indels -m -Oz -o SNPtoPhylo.vcf.gz


#now let's annotate SNPs:

pos_file=pos.txt
var_names=vcf_annotate.txt
ref_genome=/work/soghigian_lab/references/Aedes_aegypti_L5/VectorBase-54_AaegyptiLVP_AGWG_Genome.fasta

sort -k 1,1 -k2,2n $var_names > sorted.txt
#To annotate with bcftools, the text file must be gzip and tabix indexed
bgzip sorted.txt
tabix -s1 -b2 -e3 sorted.txt.gz
#Now use bcftools to annotate, based on the chromosome position, the from and to positions, and the ID.  
bcftools annotate -a sorted.txt.gz -c CHROM,FROM,TO,ID SNPtoPhylo.vcf.gz > SNPtoPhylo.anno.vcf

#Now we have a filtered set of SNPs that correspond to the SNP chip. We will now reduce it to the subset of samples we will use to compare to the SNP chip, by converting it to a PED file and then removing non-essential samples.

plink --vcf SNPtoPhylo.filtered.vcf --allow-extra-chr --allow-no-sex --make-bed --out phylo_snps_filtered
plink --bfile phylo_snps_filtered --remove tax_to_drop.fam --allow-extra-chr --allow-no-sex --make-bed --out phylo.tax


#Let's give this a name that summarizes what's here!
name=alltax.cord50.filt

plink --vcf SNPtoPhylo.filtered.vcf --allow-extra-chr --allow-no-sex --make-bed --out phylo_snps_filtered
plink --bfile phylo_snps_filtered --extract only_chrs.txt --allow-extra-chr --allow-no-sex --make-bed --out phylo.chrs.tax
rm phylo.tax.*
rm phylo_snps_filtered*

#SNPstoPhylo.unique.ss are the set of samples we intend to use for this analysis from the SNP chip

plink --bfile /work/soghigian_lab/john.soghigian/phylo_for_snp/snp/SNPstoPhylo.unique.ss --bmerge phylo.chrs.tax --allow-extra-chr --allow-no-sex --make-bed --out merged
#flip the failed snps
plink --bfile phylo.chrs.tax --flip merged-merge.missnp --allow-extra-chr --allow-no-sex --make-bed --out source2_trial

plink --bfile /work/soghigian_lab/john.soghigian/phylo_for_snp/snp/SNPstoPhylo.unique.ss  --bmerge source2_trial --allow-extra-chr --allow-no-sex --make-bed --out merged_trial
#get our new "file 2"
plink --bfile source2_trial --flip merged_trial-merge.missnp --allow-extra-chr --allow-no-sex --make-bed --out source2_corrected
#generate the unflipped snp file:
plink --bfile /work/soghigian_lab/john.soghigian/phylo_for_snp/snp/SNPstoPhylo.unique.ss  --bmerge source2_corrected --allow-extra-chr --allow-no-sex --make-bed --out merged.corrected

plink --bfile /work/soghigian_lab/john.soghigian/phylo_for_snp/snp/SNPstoPhylo.unique.ss  --exclude merged.corrected-merge.missnp --allow-extra-chr --allow-no-sex --make-bed --out source1_tmp

plink --bfile source2_corrected --exclude merged.corrected-merge.missnp --allow-extra-chr --allow-no-sex --make-bed --out source2_tmp

plink --bfile source1_tmp --bmerge source2_tmp --allow-extra-chr --allow-no-sex --make-bed --out merged.corrected.final
rm source1_tmp.*
rm source2_tmp.*
rm source2*
plink --bfile merged.corrected.final --extract conc_50.txt --allow-extra-chr --allow-no-sex --make-bed --out s1merged.corrected.final
plink --bfile s1merged.corrected.final --extract Recommended_SNP.txt --allow-extra-chr --allow-no-sex --make-bed --out smerged.corrected.final

plink --bfile smerged.corrected.final --allow-extra-chr --allow-no-sex --geno 0.2 --make-bed --out maf.merged.corrected.final

rm merged.*
rm smerged.*
rm merged-*

plink --bfile maf.merged.corrected.final --allow-extra-chr --allow-no-sex --make-bed --indep 75 kb 50 2 --out indep
plink --bfile maf.merged.corrected.final --allow-extra-chr --allow-no-sex --make-bed --extract indep.prune.in --out ld.maf.merged.corrected.final
rm maf.merged.*
plink --bfile ld.maf.merged.corrected.final --allow-extra-chr --allow-no-sex --make-bed --out ${name}
plink --bfile ${name} --allow-extra-chr --allow-no-sex --recode vcf --out ${name}

rm merged*
rm indep*
rm ld.*
