# Supplementary material for: Robustness in population-structure and demographic-inference results derived from the Aedes aegypti genotyping chip and whole-genome sequencing data
Source: G3 (Bethesda). 2024 Apr 16;14(6):jkae082. doi: 10.1093/g3journal/jkae082 (PMC11152066; doi:10.1093/g3journal/jkae082)
Supplement: jkae082_Supplementary_Data [file jkae082_supplementary_data.zip › File_S1_G3-2024-404967/Supplementary_file1_merge/vcf_annotate.txt]

#REF.CHR	SNP.START	SNP.END	SNP.ID
AaegL5_3	335900365	335900365	AX-93213911
AaegL5_1	99139190	99139190	AX-93213912
AaegL5_1	242705901	242705901	AX-93213914
AaegL5_1	242663739	242663739	AX-93213915
AaegL5_1	242651531	242651531	AX-93213916
AaegL5_1	242643525	242643525	AX-93213917
AaegL5_1	242643229	242643229	AX-93213918
AaegL5_1	242642321	242642321	AX-93213919
AaegL5_1	242641057	242641057	AX-93213920
AaegL5_1	242635112	242635112	AX-93213921
AaegL5_1	242630885	242630885	AX-93213922
AaegL5_2	3805350	3805350	AX-93213923
AaegL5_2	184465554	184465554	AX-93213924
AaegL5_2	184466277	184466277	AX-93213925
AaegL5_3	56372857	56372857	AX-93213926
AaegL5_2	184482812	184482812	AX-93213927
AaegL5_3	106541766	106541766	AX-93213928
AaegL5_3	106521635	106521635	AX-93213929
AaegL5_3	106521244	106521244	AX-93213930
AaegL5_3	106487774	106487774	AX-93213931
AaegL5_3	106394391	106394391	AX-93213933
NIGP01000251	16194	16194	AX-93213934
AaegL5_3	106338801	106338801	AX-93213935
AaegL5_3	106338351	106338351	AX-93213936
AaegL5_3	106337655	106337655	AX-93213937
AaegL5_3	106336918	106336918	AX-93213938
AaegL5_3	106336506	106336506	AX-93213939
AaegL5_3	106326102	106326102	AX-93213941
AaegL5_3	106325671	106325671	AX-93213942
AaegL5_3	106266799	106266799	AX-93213944
AaegL5_3	106264164	106264164	AX-93213945
AaegL5_3	106132046	106132046	AX-93213948
AaegL5_3	106130702	106130702	AX-93213950
AaegL5_3	106104493	106104493	AX-93213951
AaegL5_3	106071176	106071176	AX-93213952
AaegL5_3	106044179	106044179	AX-93213954
AaegL5_3	375958273	375958273	AX-93213955
AaegL5_3	106030963	106030963	AX-93213957
AaegL5_3	105990843	105990843	AX-93213958
AaegL5_3	105989496	105989496	AX-93213959
AaegL5_3	105988433	105988433	AX-93213960
AaegL5_3	105973356	105973356	AX-93213961
AaegL5_3	105931392	105931392	AX-93213964
AaegL5_3	105906926	105906926	AX-93213965
AaegL5_3	105846220	105846220	AX-93213966
AaegL5_3	105831082	105831082	AX-93213967
AaegL5_3	105820435	105820435	AX-93213969
AaegL5_3	105807875	105807875	AX-93213971
AaegL5_3	105802944	105802944	AX-93213972
AaegL5_2	215626843	215626843	AX-93213973
AaegL5_3	105767032	105767032	AX-93213974
AaegL5_3	105657889	105657889	AX-93213975
AaegL5_3	105585109	105585109	AX-93213977
AaegL5_3	105546800	105546800	AX-93213978
AaegL5_3	105494998	105494998	AX-93213979
AaegL5_3	105492857	105492857	AX-93213980
AaegL5_3	105479794	105479794	AX-93213981
AaegL5_3	105476556	105476556	AX-93213982
AaegL5_3	105432645	105432645	AX-93213983
AaegL5_3	105420742	105420742	AX-93213984
AaegL5_3	105342703	105342703	AX-93213985
AaegL5_3	105216433	105216433	AX-93213986
AaegL5_3	105207992	105207992	AX-93213987
AaegL5_2	27859153	27859153	AX-93213988
AaegL5_3	105097093	105097093	AX-93213989
AaegL5_3	105075760	105075760	AX-93213990
AaegL5_3	105074550	105074550	AX-93213991
AaegL5_3	105074352	105074352	AX-93213992
AaegL5_3	105067610	105067610	AX-93213993
AaegL5_3	105058553	105058553	AX-93213994
AaegL5_3	105037887	105037887	AX-93213995
AaegL5_3	105036911	105036911	AX-93213996
AaegL5_3	105002704	105002704	AX-93213998
AaegL5_3	104981961	104981961	AX-93213999
AaegL5_3	104935712	104935712	AX-93214000
AaegL5_3	104917478	104917478	AX-93214001
AaegL5_3	104850327	104850327	AX-93214003
AaegL5_3	104799591	104799591	AX-93214004
AaegL5_3	104763434	104763434	AX-93214005
AaegL5_3	104671275	104671275	AX-93214007
AaegL5_3	104619089	104619089	AX-93214008
AaegL5_3	104583129	104583129	AX-93214011
AaegL5_3	104568250	104568250	AX-93214012
AaegL5_3	104548499	104548499	AX-93214013
AaegL5_3	104504988	104504988	AX-93214014
AaegL5_3	104504150	104504150	AX-93214015
AaegL5_3	104483991	104483991	AX-93214016
AaegL5_3	104482752	104482752	AX-93214017
AaegL5_3	104482518	104482518	AX-93214018
AaegL5_3	104481777	104481777	AX-93214019
AaegL5_3	104479413	104479413	AX-93214020
AaegL5_3	104473391	104473391	AX-93214021
AaegL5_3	104469173	104469173	AX-93214022
AaegL5_3	104447834	104447834	AX-93214023
AaegL5_3	104373267	104373267	AX-93214024
AaegL5_3	104360015	104360015	AX-93214025
AaegL5_3	104296567	104296567	AX-93214026
AaegL5_3	104296293	104296293	AX-93214027
AaegL5_3	104276178	104276178	AX-93214028
AaegL5_3	104272686	104272686	AX-93214029
AaegL5_3	104197457	104197457	AX-93214030
AaegL5_3	104188942	104188942	AX-93214031
AaegL5_3	104179145	104179145	AX-93214032
AaegL5_3	104043644	104043644	AX-93214034
AaegL5_3	104011114	104011114	AX-93214035
AaegL5_3	103989852	103989852	AX-93214036
AaegL5_3	103875657	103875657	AX-93214037
AaegL5_3	103873504	103873504	AX-93214038
AaegL5_3	103830425	103830425	AX-93214040
AaegL5_3	103792956	103792956	AX-93214041
AaegL5_3	103792796	103792796	AX-93214042
AaegL5_3	103698845	103698845	AX-93214046
AaegL5_3	103671561	103671561	AX-93214047
AaegL5_3	103627688	103627688	AX-93214048
AaegL5_3	103576105	103576105	AX-93214049
AaegL5_3	103559418	103559418	AX-93214050
AaegL5_3	103558542	103558542	AX-93214051
AaegL5_3	103557436	103557436	AX-93214052
AaegL5_3	103547445	103547445	AX-93214053
AaegL5_3	103496324	103496324	AX-93214054
AaegL5_3	103495887	103495887	AX-93214055
AaegL5_3	103483780	103483780	AX-93214056
AaegL5_3	103483470	103483470	AX-93214057
AaegL5_3	103399617	103399617	AX-93214058
AaegL5_3	103391527	103391527	AX-93214059
AaegL5_3	103391008	103391008	AX-93214060
AaegL5_3	103390625	103390625	AX-93214061
AaegL5_3	103334829	103334829	AX-93214063
AaegL5_3	103307462	103307462	AX-93214064
AaegL5_3	103298904	103298904	AX-93214065
AaegL5_3	103298504	103298504	AX-93214066
AaegL5_3	103297914	103297914	AX-93214067
AaegL5_3	103295012	103295012	AX-93214068
AaegL5_3	103281748	103281748	AX-93214069
AaegL5_3	103257123	103257123	AX-93214070
AaegL5_3	103235475	103235475	AX-93214071
AaegL5_3	103222364	103222364	AX-93214072
AaegL5_3	103205172	103205172	AX-93214073
AaegL5_3	103203831	103203831	AX-93214074
AaegL5_3	103146432	103146432	AX-93214075
AaegL5_3	103138128	103138128	AX-93214076
AaegL5_3	103108466	103108466	AX-93214077
AaegL5_3	103074255	103074255	AX-93214078
AaegL5_3	103073922	103073922	AX-93214079
AaegL5_3	103069995	103069995	AX-93214080
AaegL5_3	103057844	103057844	AX-93214081
AaegL5_3	103025672	103025672	AX-93214083
AaegL5_3	102994539	102994539	AX-93214084
AaegL5_3	102993279	102993279	AX-93214085
AaegL5_3	102978807	102978807	AX-93214086
AaegL5_3	102976659	102976659	AX-93214087
AaegL5_3	102967228	102967228	AX-93214088
AaegL5_3	102950596	102950596	AX-93214089
AaegL5_3	102916730	102916730	AX-93214090
AaegL5_3	102914282	102914282	AX-93214091
AaegL5_3	102909215	102909215	AX-93214092
AaegL5_3	102888362	102888362	AX-93214093
AaegL5_3	102858056	102858056	AX-93214094
AaegL5_3	102846797	102846797	AX-93214095
AaegL5_3	102816421	102816421	AX-93214096
AaegL5_3	102809060	102809060	AX-93214097
AaegL5_3	102753827	102753827	AX-93214098
AaegL5_3	102697866	102697866	AX-93214099
AaegL5_3	102683172	102683172	AX-93214100
AaegL5_3	102666999	102666999	AX-93214101
AaegL5_3	102653848	102653848	AX-93214102
AaegL5_3	102651250	102651250	AX-93214103
AaegL5_3	102642857	102642857	AX-93214104
AaegL5_3	102579658	102579658	AX-93214106
AaegL5_3	102578979	102578979	AX-93214107
AaegL5_3	102556351	102556351	AX-93214109
AaegL5_3	102535221	102535221	AX-93214110
AaegL5_3	102531285	102531285	AX-93214111
AaegL5_3	102469485	102469485	AX-93214112
AaegL5_3	102390854	102390854	AX-93214113
AaegL5_3	102382682	102382682	AX-93214114
AaegL5_3	102333723	102333723	AX-93214115
AaegL5_3	102298975	102298975	AX-93214116
AaegL5_3	102283746	102283746	AX-93214117
AaegL5_3	102167332	102167332	AX-93214118
AaegL5_3	102155594	102155594	AX-93214119
AaegL5_3	102117100	102117100	AX-93214120
AaegL5_3	102088327	102088327	AX-93214121
AaegL5_3	102018546	102018546	AX-93214122
AaegL5_3	102018306	102018306	AX-93214123
AaegL5_3	101980718	101980718	AX-93214124
AaegL5_3	101918106	101918106	AX-93214125
AaegL5_3	101824077	101824077	AX-93214126
AaegL5_3	101822670	101822670	AX-93214127
AaegL5_3	101804816	101804816	AX-93214128
AaegL5_3	101774376	101774376	AX-93214129
AaegL5_3	101761081	101761081	AX-93214130
AaegL5_3	101739382	101739382	AX-93214131
AaegL5_3	101738211	101738211	AX-93214132
AaegL5_3	101715265	101715265	AX-93214133
AaegL5_3	101694349	101694349	AX-93214134
AaegL5_3	101686488	101686488	AX-93214135
AaegL5_3	101678715	101678715	AX-93214136
AaegL5_3	101647758	101647758	AX-93214137
AaegL5_3	101638657	101638657	AX-93214139
AaegL5_3	101637711	101637711	AX-93214140
AaegL5_3	101603259	101603259	AX-93214141
AaegL5_3	101567679	101567679	AX-93214143
AaegL5_3	101513606	101513606	AX-93214145
AaegL5_3	101508903	101508903	AX-93214146
AaegL5_3	101502900	101502900	AX-93214147
AaegL5_3	101413142	101413142	AX-93214148
AaegL5_3	101408441	101408441	AX-93214149
AaegL5_3	101348442	101348442	AX-93214150
AaegL5_2	110324695	110324695	AX-93214151
AaegL5_2	110299113	110299113	AX-93214152
AaegL5_2	110286101	110286101	AX-93214153
AaegL5_2	110283810	110283810	AX-93214154
AaegL5_2	110268286	110268286	AX-93214155
AaegL5_2	110264687	110264687	AX-93214156
AaegL5_2	110241207	110241207	AX-93214157
AaegL5_2	110154572	110154572	AX-93214158
AaegL5_2	110118167	110118167	AX-93214159
AaegL5_2	110064215	110064215	AX-93214160
AaegL5_2	109990039	109990039	AX-93214161
AaegL5_2	109989861	109989861	AX-93214162
AaegL5_2	109922127	109922127	AX-93214163
AaegL5_2	109801281	109801281	AX-93214164
AaegL5_2	109705217	109705217	AX-93214166
AaegL5_2	109683746	109683746	AX-93214167
AaegL5_2	300878521	300878521	AX-93214169
AaegL5_2	300939865	300939865	AX-93214171
AaegL5_2	300940983	300940983	AX-93214172
AaegL5_2	300987258	300987258	AX-93214173
AaegL5_2	301080795	301080795	AX-93214174
AaegL5_2	301133295	301133295	AX-93214176
AaegL5_1	105864044	105864044	AX-93214177
AaegL5_1	170755000	170755000	AX-93214178
AaegL5_1	170755297	170755297	AX-93214179
AaegL5_1	170755914	170755914	AX-93214180
AaegL5_1	170954443	170954443	AX-93214181
AaegL5_1	170951566	170951566	AX-93214182
AaegL5_1	170944286	170944286	AX-93214183
AaegL5_1	170913561	170913561	AX-93214184
AaegL5_1	170882578	170882578	AX-93214185
AaegL5_1	170854700	170854700	AX-93214186
AaegL5_1	170827950	170827950	AX-93214187
AaegL5_1	170827576	170827576	AX-93214188
AaegL5_1	170826584	170826584	AX-93214189
AaegL5_1	170815176	170815176	AX-93214190
AaegL5_1	170779027	170779027	AX-93214191
AaegL5_1	170776684	170776684	AX-93214192
AaegL5_1	170776215	170776215	AX-93214193
AaegL5_1	170684984	170684984	AX-93214195
AaegL5_1	170653488	170653488	AX-93214196
AaegL5_1	170629354	170629354	AX-93214197
AaegL5_1	170573849	170573849	AX-93214198
AaegL5_1	170543232	170543232	AX-93214199
AaegL5_1	170539145	170539145	AX-93214200
AaegL5_1	170522045	170522045	AX-93214201
AaegL5_1	170520274	170520274	AX-93214202
AaegL5_1	170516949	170516949	AX-93214203
AaegL5_1	170516601	170516601	AX-93214204
AaegL5_1	170499123	170499123	AX-93214205
AaegL5_1	170497355	170497355	AX-93214206
AaegL5_1	170497141	170497141	AX-93214207
AaegL5_1	170472239	170472239	AX-93214208
AaegL5_1	170454822	170454822	AX-93214209
AaegL5_1	170399926	170399926	AX-93214210
AaegL5_1	170387930	170387930	AX-93214212
AaegL5_1	170364088	170364088	AX-93214213
AaegL5_1	170358538	170358538	AX-93214214
AaegL5_1	170346852	170346852	AX-93214215
AaegL5_1	170341309	170341309	AX-93214216
AaegL5_1	170326247	170326247	AX-93214217
AaegL5_1	170295444	170295444	AX-93214218
AaegL5_1	170295028	170295028	AX-93214219
AaegL5_1	170290846	170290846	AX-93214220
AaegL5_1	170283940	170283940	AX-93214221
AaegL5_1	170282221	170282221	AX-93214222
AaegL5_1	170281989	170281989	AX-93214223
AaegL5_1	170267677	170267677	AX-93214224
AaegL5_1	170214148	170214148	AX-93214225
AaegL5_1	170209352	170209352	AX-93214226
AaegL5_1	170207101	170207101	AX-93214227
AaegL5_1	170197190	170197190	AX-93214228
AaegL5_1	170182534	170182534	AX-93214229
AaegL5_1	170182282	170182282	AX-93214230
AaegL5_1	170179348	170179348	AX-93214231
AaegL5_1	170133185	170133185	AX-93214232
AaegL5_3	276610458	276610458	AX-93214233
AaegL5_1	170094419	170094419	AX-93214234
AaegL5_1	170087254	170087254	AX-93214235
AaegL5_1	170078148	170078148	AX-93214236
AaegL5_1	170074532	170074532	AX-93214237
AaegL5_1	170063665	170063665	AX-93214238
AaegL5_1	170059197	170059197	AX-93214239
AaegL5_1	169994989	169994989	AX-93214241
AaegL5_1	169987824	169987824	AX-93214242
AaegL5_1	169950416	169950416	AX-93214243
AaegL5_1	169950086	169950086	AX-93214244
AaegL5_1	169940707	169940707	AX-93214246
AaegL5_1	169935122	169935122	AX-93214247
AaegL5_1	169933419	169933419	AX-93214248
AaegL5_1	169921325	169921325	AX-93214249
AaegL5_1	169921070	169921070	AX-93214250
AaegL5_1	169920861	169920861	AX-93214251
AaegL5_1	169878015	169878015	AX-93214252
AaegL5_1	169877306	169877306	AX-93214253
AaegL5_1	169870028	169870028	AX-93214254
AaegL5_1	169862478	169862478	AX-93214255
AaegL5_1	169856960	169856960	AX-93214256
AaegL5_1	169854338	169854338	AX-93214257
AaegL5_1	169825113	169825113	AX-93214258
AaegL5_1	197357222	197357222	AX-93214262
AaegL5_1	197333443	197333443	AX-93214263
AaegL5_1	197333126	197333126	AX-93214264
AaegL5_1	197304411	197304411	AX-93214265
AaegL5_1	197241990	197241990	AX-93214266
AaegL5_3	278292833	278292833	AX-93214267
AaegL5_1	197177214	197177214	AX-93214268
AaegL5_1	197136635	197136635	AX-93214269
AaegL5_1	197124383	197124383	AX-93214270
AaegL5_1	197087726	197087726	AX-93214271
AaegL5_1	197063414	197063414	AX-93214272
AaegL5_1	197038735	197038735	AX-93214273
AaegL5_1	196925961	196925961	AX-93214276
AaegL5_1	196801415	196801415	AX-93214277
AaegL5_1	196707025	196707025	AX-93214278
AaegL5_1	196691279	196691279	AX-93214279
AaegL5_1	196620611	196620611	AX-93214280
AaegL5_1	196607110	196607110	AX-93214281
AaegL5_1	196606045	196606045	AX-93214282
AaegL5_1	196605634	196605634	AX-93214283
AaegL5_1	196555892	196555892	AX-93214285
AaegL5_1	196520869	196520869	AX-93214286
AaegL5_1	196452234	196452234	AX-93214287
AaegL5_1	196367796	196367796	AX-93214288
NIGP01001803	35815	35815	AX-93214289
AaegL5_1	132267333	132267333	AX-93214291
AaegL5_1	196288196	196288196	AX-93214292
AaegL5_1	196272855	196272855	AX-93214293
AaegL5_1	196220758	196220758	AX-93214294
AaegL5_1	196214588	196214588	AX-93214295
AaegL5_1	196205197	196205197	AX-93214296
AaegL5_1	196160042	196160042	AX-93214297
AaegL5_1	196099289	196099289	AX-93214298
AaegL5_1	196097152	196097152	AX-93214299
AaegL5_1	196022017	196022017	AX-93214300
AaegL5_1	196016432	196016432	AX-93214301
AaegL5_1	196015743	196015743	AX-93214302
NIGP01001981	21404	21404	AX-93214304
AaegL5_1	195891467	195891467	AX-93214305
AaegL5_1	195876152	195876152	AX-93214306
AaegL5_1	195867348	195867348	AX-93214309
NIGP01001727	120053	120053	AX-93214310
AaegL5_1	195747468	195747468	AX-93214312
AaegL5_1	195736238	195736238	AX-93214313
AaegL5_1	195728152	195728152	AX-93214314
AaegL5_1	195664255	195664255	AX-93214315
AaegL5_1	195614502	195614502	AX-93214316
AaegL5_1	195480390	195480390	AX-93214317
AaegL5_1	195404960	195404960	AX-93214318
AaegL5_1	195360549	195360549	AX-93214319
AaegL5_1	195359079	195359079	AX-93214320
AaegL5_1	195314346	195314346	AX-93214322
AaegL5_1	195201934	195201934	AX-93214323
AaegL5_1	195201717	195201717	AX-93214324
AaegL5_1	195201145	195201145	AX-93214325
AaegL5_1	195167111	195167111	AX-93214326
AaegL5_1	195130483	195130483	AX-93214332
AaegL5_1	195093535	195093535	AX-93214333
AaegL5_1	195025401	195025401	AX-93214334
AaegL5_1	45277389	45277389	AX-93214335
AaegL5_1	194984250	194984250	AX-93214337
AaegL5_1	194981706	194981706	AX-93214338
AaegL5_1	194980791	194980791	AX-93214339
AaegL5_1	194969974	194969974	AX-93214343
AaegL5_1	194967854	194967854	AX-93214344
AaegL5_1	194966459	194966459	AX-93214345
AaegL5_1	194952984	194952984	AX-93214346
AaegL5_1	194952236	194952236	AX-93214347
AaegL5_1	194849075	194849075	AX-93214363
AaegL5_1	194848732	194848732	AX-93214364
AaegL5_1	194830610	194830610	AX-93214365
AaegL5_1	194777893	194777893	AX-93214366
AaegL5_1	194754261	194754261	AX-93214367
AaegL5_1	194731229	194731229	AX-93214368
AaegL5_1	194728838	194728838	AX-93214369
AaegL5_1	194728701	194728701	AX-93214370
AaegL5_1	194695068	194695068	AX-93214372
AaegL5_1	194682967	194682967	AX-93214373
AaegL5_1	194667499	194667499	AX-93214374
AaegL5_1	194664764	194664764	AX-93214375
AaegL5_1	194641859	194641859	AX-93214376
AaegL5_1	194635716	194635716	AX-93214377
AaegL5_1	194632899	194632899	AX-93214378
AaegL5_1	194632129	194632129	AX-93214379
AaegL5_1	194617618	194617618	AX-93214380
AaegL5_1	194609809	194609809	AX-93214381
AaegL5_1	194608036	194608036	AX-93214382
AaegL5_1	194607690	194607690	AX-93214383
AaegL5_1	194556412	194556412	AX-93214384
AaegL5_1	194555853	194555853	AX-93214385
AaegL5_1	194555655	194555655	AX-93214386
AaegL5_1	194555379	194555379	AX-93214387
AaegL5_1	194541213	194541213	AX-93214389
AaegL5_1	194528394	194528394	AX-93214390
AaegL5_1	194527786	194527786	AX-93214391
AaegL5_1	194527045	194527045	AX-93214392
AaegL5_1	194509504	194509504	AX-93214393
AaegL5_1	194504885	194504885	AX-93214394
AaegL5_1	194503733	194503733	AX-93214395
AaegL5_1	194503117	194503117	AX-93214396
AaegL5_1	194502719	194502719	AX-93214397
AaegL5_1	194502503	194502503	AX-93214398
AaegL5_1	194495326	194495326	AX-93214399
AaegL5_1	194494992	194494992	AX-93214400
AaegL5_1	194493348	194493348	AX-93214401
AaegL5_1	194467101	194467101	AX-93214402
AaegL5_1	194442643	194442643	AX-93214403
AaegL5_1	194442400	194442400	AX-93214404
AaegL5_3	357445717	357445717	AX-93214405
AaegL5_3	357488723	357488723	AX-93214406
AaegL5_3	357568338	357568338	AX-93214407
AaegL5_3	357605654	357605654	AX-93214408
AaegL5_3	357641065	357641065	AX-93214409
AaegL5_3	357781079	357781079	AX-93214412
AaegL5_3	357836926	357836926	AX-93214413
AaegL5_3	357898133	357898133	AX-93214415
AaegL5_3	357906622	357906622	AX-93214416
AaegL5_3	357925299	357925299	AX-93214417
AaegL5_3	357948031	357948031	AX-93214418
AaegL5_3	357983522	357983522	AX-93214420
AaegL5_3	358020608	358020608	AX-93214421
AaegL5_3	109044657	109044657	AX-93214422
AaegL5_3	109065391	109065391	AX-93214423
AaegL5_3	109187076	109187076	AX-93214424
AaegL5_3	109219105	109219105	AX-93214425
AaegL5_3	180390814	180390814	AX-93214426
AaegL5_3	109285509	109285509	AX-93214427
AaegL5_3	109331552	109331552	AX-93214430
AaegL5_3	109349403	109349403	AX-93214432
AaegL5_3	109377166	109377166	AX-93214433
AaegL5_3	109400628	109400628	AX-93214435
AaegL5_3	109406626	109406626	AX-93214436
AaegL5_3	109417752	109417752	AX-93214437
AaegL5_3	109447588	109447588	AX-93214440
AaegL5_3	109477700	109477700	AX-93214441
AaegL5_3	109490639	109490639	AX-93214442
AaegL5_3	109503886	109503886	AX-93214443
AaegL5_3	109504612	109504612	AX-93214444
AaegL5_3	109505381	109505381	AX-93214445
AaegL5_3	109513486	109513486	AX-93214446
AaegL5_3	109524149	109524149	AX-93214447
AaegL5_3	109529468	109529468	AX-93214448
AaegL5_3	109548857	109548857	AX-93214449
AaegL5_3	109549432	109549432	AX-93214450
AaegL5_3	109554027	109554027	AX-93214451
AaegL5_3	109557589	109557589	AX-93214452
AaegL5_3	109557969	109557969	AX-93214453
AaegL5_3	109558579	109558579	AX-93214454
AaegL5_3	109577812	109577812	AX-93214455
AaegL5_3	109601744	109601744	AX-93214456
AaegL5_3	109613789	109613789	AX-93214457
AaegL5_3	109614413	109614413	AX-93214458
AaegL5_3	212388419	212388419	AX-93214459
AaegL5_3	212397511	212397511	AX-93214460
AaegL5_3	212398330	212398330	AX-93214461
AaegL5_3	212430203	212430203	AX-93214462
AaegL5_3	212440652	212440652	AX-93214463
AaegL5_3	212441417	212441417	AX-93214464
AaegL5_3	212441993	212441993	AX-93214465
AaegL5_3	212442161	212442161	AX-93214466
AaegL5_3	212442486	212442486	AX-93214467
AaegL5_3	212442879	212442879	AX-93214468
AaegL5_3	212448403	212448403	AX-93214469
AaegL5_3	212461629	212461629	AX-93214470
AaegL5_3	212462168	212462168	AX-93214471
AaegL5_3	212465661	212465661	AX-93214472
AaegL5_3	212472836	212472836	AX-93214473
AaegL5_3	212519140	212519140	AX-93214474
AaegL5_3	212564574	212564574	AX-93214475
AaegL5_3	212564747	212564747	AX-93214476
AaegL5_3	212564999	212564999	AX-93214477
AaegL5_3	212565168	212565168	AX-93214478
AaegL5_3	212569774	212569774	AX-93214479
AaegL5_3	212570935	212570935	AX-93214480
AaegL5_3	212573571	212573571	AX-93214481
AaegL5_3	212575289	212575289	AX-93214482
AaegL5_3	212596436	212596436	AX-93214483
AaegL5_3	212628354	212628354	AX-93214485
AaegL5_3	212688522	212688522	AX-93214486
AaegL5_3	212695836	212695836	AX-93214487
AaegL5_3	212700942	212700942	AX-93214488
AaegL5_3	212704319	212704319	AX-93214489
AaegL5_3	212718785	212718785	AX-93214490
AaegL5_3	212720227	212720227	AX-93214491
AaegL5_3	212720539	212720539	AX-93214492
AaegL5_3	212720933	212720933	AX-93214493
AaegL5_3	212722955	212722955	AX-93214494
AaegL5_3	212723960	212723960	AX-93214495
AaegL5_3	212730999	212730999	AX-93214496
AaegL5_3	212731384	212731384	AX-93214497
AaegL5_3	212732978	212732978	AX-93214498
AaegL5_3	212743622	212743622	AX-93214499
AaegL5_3	212743789	212743789	AX-93214500
AaegL5_3	212759104	212759104	AX-93214501
AaegL5_3	212762214	212762214	AX-93214502
AaegL5_3	212765894	212765894	AX-93214503
AaegL5_3	212770908	212770908	AX-93214504
AaegL5_3	212774360	212774360	AX-93214505
AaegL5_3	212786842	212786842	AX-93214507
AaegL5_3	212805582	212805582	AX-93214508
AaegL5_3	212830671	212830671	AX-93214509
AaegL5_3	212831268	212831268	AX-93214510
AaegL5_3	212832689	212832689	AX-93214511
AaegL5_3	212838659	212838659	AX-93214512
AaegL5_3	212839872	212839872	AX-93214513
AaegL5_3	212882320	212882320	AX-93214514
AaegL5_3	212882625	212882625	AX-93214515
AaegL5_3	212882858	212882858	AX-93214516
AaegL5_3	212883553	212883553	AX-93214517
AaegL5_3	212884754	212884754	AX-93214518
AaegL5_3	212886843	212886843	AX-93214519
AaegL5_3	212888170	212888170	AX-93214520
AaegL5_3	212898498	212898498	AX-93214521
AaegL5_3	212899256	212899256	AX-93214522
AaegL5_3	212917502	212917502	AX-93214523
AaegL5_3	212934757	212934757	AX-93214524
AaegL5_3	212936204	212936204	AX-93214525
AaegL5_3	212984002	212984002	AX-93214526
AaegL5_3	212985498	212985498	AX-93214527
AaegL5_3	213008852	213008852	AX-93214528
AaegL5_3	213009116	213009116	AX-93214529
AaegL5_3	213023406	213023406	AX-93214530
AaegL5_3	213024246	213024246	AX-93214531
AaegL5_3	213024579	213024579	AX-93214532
AaegL5_3	213028595	213028595	AX-93214533
AaegL5_3	213028861	213028861	AX-93214534
AaegL5_3	213030490	213030490	AX-93214535
AaegL5_3	213034627	213034627	AX-93214536
AaegL5_3	213094237	213094237	AX-93214537
AaegL5_3	213121216	213121216	AX-93214538
AaegL5_3	213156507	213156507	AX-93214539
AaegL5_3	213227524	213227524	AX-93214540
AaegL5_3	213241060	213241060	AX-93214541
AaegL5_3	213392266	213392266	AX-93214542
AaegL5_3	213397388	213397388	AX-93214543
AaegL5_3	213433629	213433629	AX-93214544
AaegL5_3	213434174	213434174	AX-93214545
AaegL5_3	213436070	213436070	AX-93214546
AaegL5_3	213482000	213482000	AX-93214547
AaegL5_3	213519530	213519530	AX-93214548
AaegL5_3	213519968	213519968	AX-93214549
AaegL5_3	213520259	213520259	AX-93214550
AaegL5_3	213539059	213539059	AX-93214551
AaegL5_3	213554739	213554739	AX-93214552
AaegL5_3	213579594	213579594	AX-93214553
AaegL5_3	213584255	213584255	AX-93214554
AaegL5_3	213624757	213624757	AX-93214556
AaegL5_3	213624988	213624988	AX-93214557
AaegL5_3	213649929	213649929	AX-93214558
AaegL5_3	213650191	213650191	AX-93214559
AaegL5_3	213651444	213651444	AX-93214560
AaegL5_3	213652730	213652730	AX-93214561
AaegL5_3	213655875	213655875	AX-93214562
AaegL5_3	213701710	213701710	AX-93214565
AaegL5_3	213725028	213725028	AX-93214566
AaegL5_3	213736581	213736581	AX-93214567
AaegL5_3	213737462	213737462	AX-93214568
AaegL5_3	213741151	213741151	AX-93214569
AaegL5_3	213764604	213764604	AX-93214570
AaegL5_3	213797279	213797279	AX-93214571
AaegL5_3	213817369	213817369	AX-93214572
AaegL5_3	213847572	213847572	AX-93214574
AaegL5_3	213847935	213847935	AX-93214575
AaegL5_3	213850132	213850132	AX-93214576
AaegL5_3	213860407	213860407	AX-93214577
AaegL5_3	213868985	213868985	AX-93214578
AaegL5_3	213894586	213894586	AX-93214579
AaegL5_3	213987569	213987569	AX-93214580
AaegL5_3	214004221	214004221	AX-93214581
AaegL5_3	214004615	214004615	AX-93214582
AaegL5_3	214031344	214031344	AX-93214583
AaegL5_3	214032611	214032611	AX-93214584
AaegL5_3	214082577	214082577	AX-93214585
AaegL5_3	214086535	214086535	AX-93214586
AaegL5_3	214092227	214092227	AX-93214587
AaegL5_3	214103655	214103655	AX-93214588
AaegL5_3	214117060	214117060	AX-93214589
AaegL5_3	217618589	217618589	AX-93214590
AaegL5_3	214139550	214139550	AX-93214591
AaegL5_3	214149357	214149357	AX-93214592
AaegL5_3	214168343	214168343	AX-93214593
AaegL5_3	214170424	214170424	AX-93214594
AaegL5_3	214222929	214222929	AX-93214595
AaegL5_3	214223631	214223631	AX-93214596
AaegL5_3	214247441	214247441	AX-93214597
AaegL5_3	214259890	214259890	AX-93214598
AaegL5_3	214290933	214290933	AX-93214599
AaegL5_3	214311537	214311537	AX-93214600
AaegL5_3	214311686	214311686	AX-93214601
AaegL5_3	214340627	214340627	AX-93214602
AaegL5_3	214359188	214359188	AX-93214603
AaegL5_3	214384269	214384269	AX-93214604
AaegL5_3	214419692	214419692	AX-93214605
AaegL5_3	214426816	214426816	AX-93214606
AaegL5_3	214464464	214464464	AX-93214607
AaegL5_3	214484907	214484907	AX-93214608
AaegL5_3	214485604	214485604	AX-93214609
AaegL5_3	214485891	214485891	AX-93214610
AaegL5_3	214489552	214489552	AX-93214611
AaegL5_3	214491563	214491563	AX-93214612
NIGP01001267	4653	4653	AX-93214613
NIGP01001267	5667	5667	AX-93214614
AaegL5_3	214512431	214512431	AX-93214618
AaegL5_3	214512938	214512938	AX-93214619
AaegL5_3	214513531	214513531	AX-93214620
AaegL5_3	214517020	214517020	AX-93214621
AaegL5_3	214522799	214522799	AX-93214622
AaegL5_3	214525644	214525644	AX-93214623
AaegL5_3	214529663	214529663	AX-93214624
AaegL5_3	214529788	214529788	AX-93214625
AaegL5_3	214555383	214555383	AX-93214626
AaegL5_3	214574932	214574932	AX-93214627
AaegL5_3	214593073	214593073	AX-93214628
AaegL5_3	214595520	214595520	AX-93214629
AaegL5_3	214602712	214602712	AX-93214630
AaegL5_3	214604748	214604748	AX-93214631
AaegL5_3	214605100	214605100	AX-93214632
AaegL5_3	214612905	214612905	AX-93214633
AaegL5_3	214613298	214613298	AX-93214634
AaegL5_3	214613744	214613744	AX-93214635
AaegL5_3	214617166	214617166	AX-93214636
AaegL5_3	214617430	214617430	AX-93214637
AaegL5_3	214618246	214618246	AX-93214638
AaegL5_3	214619466	214619466	AX-93214639
AaegL5_3	214648832	214648832	AX-93214640
AaegL5_3	214658632	214658632	AX-93214641
AaegL5_3	214674847	214674847	AX-93214642
AaegL5_3	214684302	214684302	AX-93214643
AaegL5_3	214689312	214689312	AX-93214644
AaegL5_3	214712788	214712788	AX-93214645
AaegL5_3	214733601	214733601	AX-93214646
AaegL5_3	214750190	214750190	AX-93214647
AaegL5_3	214807979	214807979	AX-93214649
AaegL5_3	214808325	214808325	AX-93214650
AaegL5_3	214809219	214809219	AX-93214651
AaegL5_3	214822286	214822286	AX-93214652
AaegL5_3	214830770	214830770	AX-93214653
AaegL5_3	214840414	214840414	AX-93214654
AaegL5_3	214902516	214902516	AX-93214655
AaegL5_3	214938892	214938892	AX-93214656
AaegL5_3	215041125	215041125	AX-93214657
AaegL5_3	215066551	215066551	AX-93214658
AaegL5_3	215084667	215084667	AX-93214659
AaegL5_3	215139066	215139066	AX-93214660
AaegL5_3	215139404	215139404	AX-93214661
AaegL5_3	215145886	215145886	AX-93214662
AaegL5_3	215147451	215147451	AX-93214663
AaegL5_3	215289286	215289286	AX-93214664
AaegL5_3	215325271	215325271	AX-93214665
AaegL5_3	215338099	215338099	AX-93214666
AaegL5_3	215370023	215370023	AX-93214667
AaegL5_3	215387370	215387370	AX-93214668
AaegL5_3	215408807	215408807	AX-93214669
AaegL5_3	215412525	215412525	AX-93214670
AaegL5_3	215473169	215473169	AX-93214671
AaegL5_3	215496177	215496177	AX-93214672
AaegL5_3	215513165	215513165	AX-93214673
AaegL5_3	215513307	215513307	AX-93214674
AaegL5_3	215536818	215536818	AX-93214675
AaegL5_3	215551538	215551538	AX-93214676
AaegL5_3	215582015	215582015	AX-93214677
AaegL5_3	215624644	215624644	AX-93214678
AaegL5_3	215626751	215626751	AX-93214679
AaegL5_3	215627358	215627358	AX-93214680
AaegL5_3	215628399	215628399	AX-93214681
AaegL5_3	215628603	215628603	AX-93214682
AaegL5_3	215642848	215642848	AX-93214683
AaegL5_3	215643304	215643304	AX-93214684
AaegL5_3	215644057	215644057	AX-93214685
AaegL5_3	215662101	215662101	AX-93214686
AaegL5_3	215680413	215680413	AX-93214687
AaegL5_3	215718398	215718398	AX-93214688
AaegL5_3	215730085	215730085	AX-93214689
AaegL5_3	215730298	215730298	AX-93214690
AaegL5_3	215730712	215730712	AX-93214691
AaegL5_3	215730934	215730934	AX-93214692
AaegL5_3	215731093	215731093	AX-93214693
AaegL5_3	215731337	215731337	AX-93214694
AaegL5_3	215745617	215745617	AX-93214695
AaegL5_3	215750348	215750348	AX-93214696
AaegL5_3	215871091	215871091	AX-93214697
AaegL5_3	215871662	215871662	AX-93214698
AaegL5_3	215871899	215871899	AX-93214699
AaegL5_3	215877991	215877991	AX-93214700
AaegL5_3	215878367	215878367	AX-93214701
AaegL5_3	215879623	215879623	AX-93214702
AaegL5_3	215879820	215879820	AX-93214703
AaegL5_3	215883370	215883370	AX-93214704
AaegL5_3	215883538	215883538	AX-93214705
AaegL5_3	215887172	215887172	AX-93214706
AaegL5_3	215915889	215915889	AX-93214707
AaegL5_3	215934159	215934159	AX-93214708
AaegL5_3	215946360	215946360	AX-93214709
AaegL5_3	215967362	215967362	AX-93214710
AaegL5_3	215969924	215969924	AX-93214711
AaegL5_3	215991556	215991556	AX-93214712
AaegL5_3	216001684	216001684	AX-93214713
AaegL5_3	216002265	216002265	AX-93214714
AaegL5_3	216002830	216002830	AX-93214715
AaegL5_3	216003149	216003149	AX-93214716
AaegL5_3	216026506	216026506	AX-93214718
AaegL5_3	216038477	216038477	AX-93214719
AaegL5_3	216038667	216038667	AX-93214720
AaegL5_3	216038949	216038949	AX-93214721
AaegL5_3	216051629	216051629	AX-93214722
AaegL5_3	216062637	216062637	AX-93214723
AaegL5_3	216073473	216073473	AX-93214724
AaegL5_3	216123750	216123750	AX-93214725
AaegL5_3	216129214	216129214	AX-93214726
AaegL5_3	216135155	216135155	AX-93214727
AaegL5_3	216140297	216140297	AX-93214728
AaegL5_3	216157510	216157510	AX-93214729
AaegL5_3	216157865	216157865	AX-93214730
AaegL5_3	216212452	216212452	AX-93214731
AaegL5_3	216221215	216221215	AX-93214732
AaegL5_3	216221522	216221522	AX-93214733
AaegL5_3	216247423	216247423	AX-93214734
AaegL5_3	216247893	216247893	AX-93214735
AaegL5_2	358034172	358034172	AX-93214736
AaegL5_2	358071470	358071470	AX-93214737
AaegL5_2	358249666	358249666	AX-93214738
AaegL5_2	358352100	358352100	AX-93214739
AaegL5_2	358443206	358443206	AX-93214740
AaegL5_2	358505609	358505609	AX-93214741
AaegL5_2	358672531	358672531	AX-93214742
AaegL5_2	358731016	358731016	AX-93214743
AaegL5_2	358737032	358737032	AX-93214744
AaegL5_2	358737887	358737887	AX-93214745
AaegL5_2	358745704	358745704	AX-93214746
AaegL5_2	358751134	358751134	AX-93214747
AaegL5_2	358795946	358795946	AX-93214748
AaegL5_2	359037954	359037954	AX-93214751
AaegL5_1	8326460	8326460	AX-93214752
AaegL5_1	8177320	8177320	AX-93214753
AaegL5_1	8166409	8166409	AX-93214754
AaegL5_1	8069319	8069319	AX-93214755
AaegL5_1	8062821	8062821	AX-93214756
AaegL5_1	8045792	8045792	AX-93214757
AaegL5_1	8000786	8000786	AX-93214758
AaegL5_1	7796499	7796499	AX-93214759
AaegL5_1	7786572	7786572	AX-93214760
AaegL5_1	7775398	7775398	AX-93214761
AaegL5_1	7774556	7774556	AX-93214762
AaegL5_1	7514022	7514022	AX-93214763
AaegL5_1	7393393	7393393	AX-93214766
AaegL5_1	7384533	7384533	AX-93214767
AaegL5_1	7373166	7373166	AX-93214768
AaegL5_1	7371384	7371384	AX-93214769
AaegL5_1	7370748	7370748	AX-93214770
AaegL5_1	7356041	7356041	AX-93214771
AaegL5_1	7341659	7341659	AX-93214772
AaegL5_1	7214043	7214043	AX-93214774
AaegL5_1	7201164	7201164	AX-93214775
AaegL5_1	7130522	7130522	AX-93214776
AaegL5_1	7084322	7084322	AX-93214777
AaegL5_1	7021533	7021533	AX-93214778
AaegL5_1	7017640	7017640	AX-93214779
AaegL5_1	7011287	7011287	AX-93214780
AaegL5_1	6968338	6968338	AX-93214781
AaegL5_1	6949677	6949677	AX-93214782
AaegL5_1	6911157	6911157	AX-93214783
AaegL5_1	6749138	6749138	AX-93214784
AaegL5_1	6660362	6660362	AX-93214785
AaegL5_1	6649762	6649762	AX-93214786
AaegL5_1	6649503	6649503	AX-93214787
AaegL5_1	6526978	6526978	AX-93214788
AaegL5_1	6524341	6524341	AX-93214789
AaegL5_1	6521099	6521099	AX-93214790
AaegL5_1	6351080	6351080	AX-93214795
AaegL5_1	6293097	6293097	AX-93214796
AaegL5_1	6274682	6274682	AX-93214797
AaegL5_1	6261797	6261797	AX-93214798
AaegL5_1	6254627	6254627	AX-93214799
AaegL5_1	6234326	6234326	AX-93214800
AaegL5_1	6090250	6090250	AX-93214801
AaegL5_1	5946548	5946548	AX-93214802
AaegL5_1	5944292	5944292	AX-93214803
AaegL5_1	5886698	5886698	AX-93214804
AaegL5_1	5856019	5856019	AX-93214805
AaegL5_1	5833547	5833547	AX-93214806
AaegL5_1	5831823	5831823	AX-93214807
AaegL5_1	5789526	5789526	AX-93214808
AaegL5_1	5789194	5789194	AX-93214809
AaegL5_1	5788025	5788025	AX-93214810
AaegL5_1	5751132	5751132	AX-93214813
AaegL5_1	5745754	5745754	AX-93214815
AaegL5_1	5744255	5744255	AX-93214816
AaegL5_1	5744038	5744038	AX-93214817
AaegL5_1	5742841	5742841	AX-93214818
AaegL5_1	5742683	5742683	AX-93214819
AaegL5_1	5707115	5707115	AX-93214823
AaegL5_1	5706139	5706139	AX-93214824
AaegL5_1	5696108	5696108	AX-93214825
AaegL5_1	5695922	5695922	AX-93214826
AaegL5_1	5624370	5624370	AX-93214828
AaegL5_1	5587764	5587764	AX-93214829
AaegL5_1	5584763	5584763	AX-93214830
AaegL5_1	5550639	5550639	AX-93214831
AaegL5_1	5550411	5550411	AX-93214832
AaegL5_1	5443476	5443476	AX-93214834
AaegL5_1	5396840	5396840	AX-93214835
AaegL5_1	5356913	5356913	AX-93214836
AaegL5_1	5355093	5355093	AX-93214837
AaegL5_1	5223719	5223719	AX-93214838
AaegL5_1	5196873	5196873	AX-93214839
AaegL5_1	5186203	5186203	AX-93214840
AaegL5_1	5185964	5185964	AX-93214841
AaegL5_1	5105060	5105060	AX-93214842
AaegL5_2	316423705	316423705	AX-93214843
AaegL5_2	226947041	226947041	AX-93214844
AaegL5_2	226974944	226974944	AX-93214845
AaegL5_2	226975505	226975505	AX-93214846
AaegL5_2	226990163	226990163	AX-93214847
AaegL5_2	227088571	227088571	AX-93214848
AaegL5_2	227113610	227113610	AX-93214849
AaegL5_2	227115588	227115588	AX-93214850
AaegL5_2	227118087	227118087	AX-93214852
AaegL5_2	227118505	227118505	AX-93214853
AaegL5_2	227118873	227118873	AX-93214854
AaegL5_2	227119092	227119092	AX-93214855
AaegL5_2	227119218	227119218	AX-93214856
AaegL5_2	227119563	227119563	AX-93214857
AaegL5_2	227119779	227119779	AX-93214858
AaegL5_2	227120661	227120661	AX-93214859
AaegL5_2	227121305	227121305	AX-93214860
AaegL5_2	227122366	227122366	AX-93214861
AaegL5_2	227122528	227122528	AX-93214862
AaegL5_2	227125545	227125545	AX-93214863
AaegL5_2	227134598	227134598	AX-93214864
AaegL5_2	227140236	227140236	AX-93214865
AaegL5_2	227142168	227142168	AX-93214866
AaegL5_2	227144101	227144101	AX-93214867
AaegL5_2	227144662	227144662	AX-93214868
AaegL5_2	227146448	227146448	AX-93214869
AaegL5_2	227176947	227176947	AX-93214870
AaegL5_2	227218271	227218271	AX-93214871
AaegL5_2	227223850	227223850	AX-93214872
AaegL5_2	227224360	227224360	AX-93214873
AaegL5_2	227224810	227224810	AX-93214874
AaegL5_2	227264078	227264078	AX-93214875
AaegL5_2	227264476	227264476	AX-93214876
AaegL5_2	227276267	227276267	AX-93214877
AaegL5_2	227276711	227276711	AX-93214878
AaegL5_2	227321613	227321613	AX-93214879
AaegL5_2	227337276	227337276	AX-93214880
AaegL5_2	227337799	227337799	AX-93214881
AaegL5_2	227338253	227338253	AX-93214882
AaegL5_2	227338963	227338963	AX-93214883
AaegL5_2	227354380	227354380	AX-93214884
AaegL5_2	227355815	227355815	AX-93214885
AaegL5_2	227356002	227356002	AX-93214886
AaegL5_2	227356190	227356190	AX-93214887
AaegL5_2	227356347	227356347	AX-93214888
AaegL5_2	227356537	227356537	AX-93214889
AaegL5_2	227367208	227367208	AX-93214890
AaegL5_2	227367679	227367679	AX-93214891
AaegL5_2	227403690	227403690	AX-93214892
AaegL5_2	227429905	227429905	AX-93214893
AaegL5_2	227442354	227442354	AX-93214894
AaegL5_2	227465452	227465452	AX-93214895
AaegL5_2	227466891	227466891	AX-93214896
AaegL5_2	227476059	227476059	AX-93214897
AaegL5_2	227505469	227505469	AX-93214898
AaegL5_2	227531811	227531811	AX-93214899
AaegL5_2	227561109	227561109	AX-93214900
AaegL5_2	227561631	227561631	AX-93214901
NIGP01001034	33027	33027	AX-93214902
AaegL5_2	227658965	227658965	AX-93214906
AaegL5_2	227659125	227659125	AX-93214907
AaegL5_2	227659748	227659748	AX-93214908
AaegL5_2	227661434	227661434	AX-93214909
AaegL5_2	227671211	227671211	AX-93214910
AaegL5_2	227761221	227761221	AX-93214911
AaegL5_2	227761784	227761784	AX-93214912
AaegL5_2	227772644	227772644	AX-93214913
AaegL5_2	227781106	227781106	AX-93214914
AaegL5_2	227790118	227790118	AX-93214915
AaegL5_2	227790568	227790568	AX-93214916
AaegL5_2	227801779	227801779	AX-93214917
AaegL5_2	227802051	227802051	AX-93214918
AaegL5_2	227802449	227802449	AX-93214919
AaegL5_3	266554871	266554871	AX-93214920
AaegL5_3	266548640	266548640	AX-93214921
AaegL5_3	266533709	266533709	AX-93214922
AaegL5_3	266488065	266488065	AX-93214923
AaegL5_3	266487498	266487498	AX-93214924
AaegL5_3	266463269	266463269	AX-93214925
AaegL5_3	266462694	266462694	AX-93214926
AaegL5_3	266462273	266462273	AX-93214927
AaegL5_3	266461999	266461999	AX-93214928
AaegL5_3	266461752	266461752	AX-93214929
AaegL5_3	266461546	266461546	AX-93214930
AaegL5_3	266461405	266461405	AX-93214931
AaegL5_3	266461134	266461134	AX-93214932
AaegL5_3	266460986	266460986	AX-93214933
AaegL5_3	266443218	266443218	AX-93214934
AaegL5_3	266442749	266442749	AX-93214935
AaegL5_3	266420692	266420692	AX-93214936
AaegL5_3	266419527	266419527	AX-93214937
AaegL5_3	266418327	266418327	AX-93214938
AaegL5_3	266388295	266388295	AX-93214939
AaegL5_3	266350597	266350597	AX-93214941
AaegL5_3	266348332	266348332	AX-93214942
AaegL5_3	266322411	266322411	AX-93214943
AaegL5_3	266307734	266307734	AX-93214944
AaegL5_3	266306772	266306772	AX-93214945
AaegL5_3	266279102	266279102	AX-93214946
AaegL5_3	266275210	266275210	AX-93214947
AaegL5_3	266268057	266268057	AX-93214948
AaegL5_3	266257563	266257563	AX-93214949
AaegL5_3	266182489	266182489	AX-93214951
AaegL5_3	266171003	266171003	AX-93214952
AaegL5_3	266162739	266162739	AX-93214953
AaegL5_3	266139058	266139058	AX-93214954
AaegL5_3	266138862	266138862	AX-93214955
AaegL5_3	266130021	266130021	AX-93214956
AaegL5_3	266124423	266124423	AX-93214957
AaegL5_3	266083946	266083946	AX-93214958
AaegL5_3	266061417	266061417	AX-93214959
AaegL5_3	266045798	266045798	AX-93214960
AaegL5_3	266009776	266009776	AX-93214961
AaegL5_3	265865534	265865534	AX-93214964
AaegL5_3	265830933	265830933	AX-93214967
AaegL5_3	265745905	265745905	AX-93214968
AaegL5_3	265729200	265729200	AX-93214970
AaegL5_3	265728805	265728805	AX-93214971
AaegL5_3	265722032	265722032	AX-93214972
AaegL5_3	265719877	265719877	AX-93214973
AaegL5_3	265701284	265701284	AX-93214974
AaegL5_3	265680983	265680983	AX-93214975
AaegL5_3	265662529	265662529	AX-93214976
AaegL5_3	265653867	265653867	AX-93214977
AaegL5_3	265620155	265620155	AX-93214978
AaegL5_3	265600870	265600870	AX-93214979
AaegL5_3	265595843	265595843	AX-93214980
AaegL5_3	265589949	265589949	AX-93214981
AaegL5_3	265580614	265580614	AX-93214982
AaegL5_3	265580335	265580335	AX-93214983
AaegL5_3	265573349	265573349	AX-93214984
AaegL5_3	265542677	265542677	AX-93214985
AaegL5_3	265535406	265535406	AX-93214986
AaegL5_3	265531502	265531502	AX-93214987
AaegL5_3	265507140	265507140	AX-93214988
AaegL5_2	128867583	128867583	AX-93214989
AaegL5_3	265428712	265428712	AX-93214990
AaegL5_3	265360579	265360579	AX-93214991
AaegL5_3	265328307	265328307	AX-93214992
AaegL5_3	265317034	265317034	AX-93214993
AaegL5_3	265285216	265285216	AX-93214994
AaegL5_3	265213838	265213838	AX-93214996
AaegL5_3	265213521	265213521	AX-93214997
AaegL5_3	265210703	265210703	AX-93214998
AaegL5_3	265210401	265210401	AX-93214999
AaegL5_3	265192440	265192440	AX-93215000
AaegL5_3	262343704	262343704	AX-93215001
AaegL5_3	265176458	265176458	AX-93215002
AaegL5_3	265165871	265165871	AX-93215003
AaegL5_3	265112939	265112939	AX-93215004
AaegL5_3	265050994	265050994	AX-93215005
AaegL5_3	264981941	264981941	AX-93215006
AaegL5_3	264976307	264976307	AX-93215007
AaegL5_3	264954352	264954352	AX-93215008
AaegL5_3	264935307	264935307	AX-93215009
AaegL5_3	264935166	264935166	AX-93215010
AaegL5_3	264919348	264919348	AX-93215011
AaegL5_3	264917728	264917728	AX-93215012
AaegL5_3	264873428	264873428	AX-93215014
AaegL5_3	264851904	264851904	AX-93215015
AaegL5_3	264840300	264840300	AX-93215016
AaegL5_3	264817679	264817679	AX-93215017
AaegL5_3	264796667	264796667	AX-93215019
AaegL5_3	264791668	264791668	AX-93215020
AaegL5_3	264724600	264724600	AX-93215024
AaegL5_3	264714814	264714814	AX-93215025
AaegL5_3	264683754	264683754	AX-93215026
AaegL5_3	264683220	264683220	AX-93215027
AaegL5_3	264670008	264670008	AX-93215028
AaegL5_3	264635332	264635332	AX-93215029
AaegL5_3	264515058	264515058	AX-93215030
AaegL5_3	264502828	264502828	AX-93215031
AaegL5_3	264466376	264466376	AX-93215032
AaegL5_1	178658046	178658046	AX-93215033
AaegL5_3	264314451	264314451	AX-93215034
AaegL5_3	264314194	264314194	AX-93215035
AaegL5_3	264313100	264313100	AX-93215036
AaegL5_3	264312936	264312936	AX-93215037
AaegL5_3	264289038	264289038	AX-93215038
AaegL5_1	123938476	123938476	AX-93215039
AaegL5_2	73306228	73306228	AX-93215042
AaegL5_2	73308965	73308965	AX-93215043
AaegL5_2	73395496	73395496	AX-93215044
AaegL5_2	73511600	73511600	AX-93215045
AaegL5_2	73519506	73519506	AX-93215046
AaegL5_2	73576083	73576083	AX-93215047
AaegL5_2	73763144	73763144	AX-93215048
AaegL5_2	73790844	73790844	AX-93215049
AaegL5_2	73906227	73906227	AX-93215051
AaegL5_2	74155573	74155573	AX-93215052
AaegL5_2	74191200	74191200	AX-93215053
AaegL5_2	74210652	74210652	AX-93215054
AaegL5_2	74211098	74211098	AX-93215055
AaegL5_2	74222614	74222614	AX-93215056
AaegL5_2	74302564	74302564	AX-93215057
AaegL5_2	74326745	74326745	AX-93215058
AaegL5_2	74333624	74333624	AX-93215059
AaegL5_2	74407534	74407534	AX-93215060
AaegL5_2	74407799	74407799	AX-93215061
AaegL5_2	74415872	74415872	AX-93215062
AaegL5_2	74478607	74478607	AX-93215063
AaegL5_2	74488929	74488929	AX-93215064
AaegL5_2	74530187	74530187	AX-93215065
AaegL5_2	74624618	74624618	AX-93215066
AaegL5_2	74630982	74630982	AX-93215067
AaegL5_2	74637667	74637667	AX-93215068
AaegL5_2	74692498	74692498	AX-93215070
AaegL5_2	74780998	74780998	AX-93215071
AaegL5_2	74856246	74856246	AX-93215073
AaegL5_2	75008338	75008338	AX-93215074
AaegL5_2	75012474	75012474	AX-93215075
AaegL5_2	75037675	75037675	AX-93215076
AaegL5_2	75051028	75051028	AX-93215077
AaegL5_2	75144564	75144564	AX-93215078
AaegL5_2	75240793	75240793	AX-93215079
AaegL5_2	75308889	75308889	AX-93215082
AaegL5_2	75330479	75330479	AX-93215083
AaegL5_2	75384932	75384932	AX-93215084
AaegL5_2	75385510	75385510	AX-93215085
AaegL5_2	75395111	75395111	AX-93215086
AaegL5_2	75398979	75398979	AX-93215087
AaegL5_2	75421550	75421550	AX-93215088
AaegL5_3	351737363	351737363	AX-93215089
AaegL5_3	351752802	351752802	AX-93215090
AaegL5_3	351842848	351842848	AX-93215092
AaegL5_3	351853454	351853454	AX-93215093
AaegL5_3	351853603	351853603	AX-93215094
AaegL5_3	351866592	351866592	AX-93215095
AaegL5_2	123742148	123742148	AX-93215096
AaegL5_2	123807729	123807729	AX-93215097
AaegL5_2	123806778	123806778	AX-93215099
AaegL5_2	123899566	123899566	AX-93215100
AaegL5_2	123921605	123921605	AX-93215101
AaegL5_2	123946532	123946532	AX-93215102
AaegL5_2	123992205	123992205	AX-93215103
AaegL5_2	124014725	124014725	AX-93215104
AaegL5_2	124053193	124053193	AX-93215106
AaegL5_2	124242743	124242743	AX-93215108
AaegL5_2	124276870	124276870	AX-93215109
AaegL5_2	124314210	124314210	AX-93215110
AaegL5_2	124314447	124314447	AX-93215111
AaegL5_2	124351998	124351998	AX-93215113
AaegL5_2	124395076	124395076	AX-93215114
AaegL5_2	124396687	124396687	AX-93215115
AaegL5_2	124400664	124400664	AX-93215116
AaegL5_2	124420101	124420101	AX-93215117
AaegL5_2	124436931	124436931	AX-93215118
AaegL5_2	124464625	124464625	AX-93215119
AaegL5_2	124464787	124464787	AX-93215120
AaegL5_2	124572313	124572313	AX-93215121
AaegL5_2	124586752	124586752	AX-93215123
AaegL5_2	124595922	124595922	AX-93215124
AaegL5_2	124628416	124628416	AX-93215125
AaegL5_2	124677725	124677725	AX-93215126
AaegL5_2	124679362	124679362	AX-93215127
AaegL5_2	124823942	124823942	AX-93215128
AaegL5_2	124843475	124843475	AX-93215129
AaegL5_2	124852894	124852894	AX-93215130
AaegL5_2	369724437	369724437	AX-93215131
AaegL5_2	369704814	369704814	AX-93215132
AaegL5_1	154834439	154834439	AX-93215134
AaegL5_2	369653202	369653202	AX-93215135
AaegL5_2	369648313	369648313	AX-93215136
AaegL5_2	369642216	369642216	AX-93215137
AaegL5_2	369640814	369640814	AX-93215138
AaegL5_2	369640487	369640487	AX-93215139
AaegL5_2	369640202	369640202	AX-93215140
AaegL5_2	369639658	369639658	AX-93215141
AaegL5_2	369638439	369638439	AX-93215142
AaegL5_2	369634046	369634046	AX-93215143
AaegL5_2	369631068	369631068	AX-93215144
AaegL5_2	369630150	369630150	AX-93215145
AaegL5_2	369629792	369629792	AX-93215146
AaegL5_2	369628156	369628156	AX-93215147
AaegL5_2	369627808	369627808	AX-93215148
AaegL5_2	369617510	369617510	AX-93215149
AaegL5_3	142669675	142669675	AX-93215150
AaegL5_2	369592142	369592142	AX-93215151
AaegL5_2	369579424	369579424	AX-93215153
AaegL5_2	369547629	369547629	AX-93215154
AaegL5_2	369547449	369547449	AX-93215155
AaegL5_2	369542164	369542164	AX-93215156
AaegL5_2	369540056	369540056	AX-93215157
AaegL5_2	369485406	369485406	AX-93215158
AaegL5_2	369485045	369485045	AX-93215159
AaegL5_2	369478502	369478502	AX-93215160
AaegL5_2	369461235	369461235	AX-93215161
AaegL5_2	369460278	369460278	AX-93215162
AaegL5_2	369428776	369428776	AX-93215163
AaegL5_2	369421416	369421416	AX-93215164
AaegL5_2	369384810	369384810	AX-93215165
AaegL5_2	369358784	369358784	AX-93215166
AaegL5_2	369357663	369357663	AX-93215167
AaegL5_2	369346513	369346513	AX-93215168
AaegL5_2	369305653	369305653	AX-93215169
AaegL5_2	369295146	369295146	AX-93215170
AaegL5_2	369260451	369260451	AX-93215171
AaegL5_2	369201658	369201658	AX-93215172
AaegL5_2	369088876	369088876	AX-93215173
AaegL5_2	369086436	369086436	AX-93215174
AaegL5_2	369069700	369069700	AX-93215175
AaegL5_2	369043358	369043358	AX-93215176
AaegL5_2	369032169	369032169	AX-93215177
AaegL5_2	369027796	369027796	AX-93215178
AaegL5_2	368988086	368988086	AX-93215179
AaegL5_2	368987343	368987343	AX-93215180
AaegL5_2	368965430	368965430	AX-93215181
AaegL5_2	368930784	368930784	AX-93215182
AaegL5_2	368913377	368913377	AX-93215184
AaegL5_2	368856131	368856131	AX-93215185
AaegL5_2	368844484	368844484	AX-93215186
AaegL5_2	368831270	368831270	AX-93215187
AaegL5_2	368749443	368749443	AX-93215188
AaegL5_2	368731795	368731795	AX-93215189
AaegL5_2	368730885	368730885	AX-93215190
AaegL5_2	368705071	368705071	AX-93215191
AaegL5_2	368694365	368694365	AX-93215192
AaegL5_2	368694206	368694206	AX-93215193
AaegL5_2	368651822	368651822	AX-93215194
AaegL5_2	368618050	368618050	AX-93215196
AaegL5_2	368600599	368600599	AX-93215197
AaegL5_2	368580531	368580531	AX-93215198
AaegL5_2	368542441	368542441	AX-93215199
AaegL5_2	368506534	368506534	AX-93215200
AaegL5_2	368506269	368506269	AX-93215201
AaegL5_2	368505721	368505721	AX-93215202
AaegL5_2	368480387	368480387	AX-93215203
AaegL5_2	368437721	368437721	AX-93215204
AaegL5_2	368366835	368366835	AX-93215205
AaegL5_2	368353179	368353179	AX-93215206
AaegL5_2	368327147	368327147	AX-93215208
AaegL5_2	368312968	368312968	AX-93215209
AaegL5_2	368264021	368264021	AX-93215210
AaegL5_3	289007919	289007919	AX-93215211
AaegL5_2	368162352	368162352	AX-93215212
AaegL5_2	368136262	368136262	AX-93215213
AaegL5_2	368110890	368110890	AX-93215214
AaegL5_2	367994029	367994029	AX-93215215
AaegL5_2	367911222	367911222	AX-93215217
AaegL5_2	367904029	367904029	AX-93215218
AaegL5_2	367887595	367887595	AX-93215219
AaegL5_2	367878455	367878455	AX-93215220
AaegL5_2	367856543	367856543	AX-93215221
AaegL5_2	367808296	367808296	AX-93215222
AaegL5_2	367797724	367797724	AX-93215223
AaegL5_2	367777585	367777585	AX-93215224
AaegL5_2	367750980	367750980	AX-93215225
AaegL5_2	367750803	367750803	AX-93215226
AaegL5_2	367737367	367737367	AX-93215227
AaegL5_2	367737199	367737199	AX-93215228
AaegL5_2	367707580	367707580	AX-93215229
AaegL5_2	367693251	367693251	AX-93215230
AaegL5_1	22933893	22933893	AX-93215231
AaegL5_2	367659096	367659096	AX-93215233
AaegL5_2	367643960	367643960	AX-93215234
AaegL5_3	313743374	313743374	AX-93215235
AaegL5_2	367626292	367626292	AX-93215236
AaegL5_3	113075800	113075800	AX-93215237
AaegL5_1	168057622	168057622	AX-93215238
AaegL5_3	113008468	113008468	AX-93215239
AaegL5_3	112984955	112984955	AX-93215240
AaegL5_3	112982427	112982427	AX-93215241
AaegL5_3	112980746	112980746	AX-93215242
AaegL5_3	112934159	112934159	AX-93215243
AaegL5_3	112932064	112932064	AX-93215244
AaegL5_3	20757043	20757043	AX-93215245
AaegL5_3	112713933	112713933	AX-93215246
AaegL5_3	112606575	112606575	AX-93215247
AaegL5_3	112564762	112564762	AX-93215248
AaegL5_3	112545135	112545135	AX-93215249
AaegL5_3	112534201	112534201	AX-93215250
AaegL5_3	112513483	112513483	AX-93215251
AaegL5_3	112435366	112435366	AX-93215252
AaegL5_3	112408832	112408832	AX-93215253
AaegL5_3	112388109	112388109	AX-93215254
AaegL5_3	112327719	112327719	AX-93215256
AaegL5_3	112294200	112294200	AX-93215257
AaegL5_3	112293388	112293388	AX-93215258
AaegL5_3	112163971	112163971	AX-93215259
AaegL5_3	112085498	112085498	AX-93215260
AaegL5_3	112027078	112027078	AX-93215261
AaegL5_3	112024966	112024966	AX-93215262
AaegL5_3	376695349	376695349	AX-93215263
AaegL5_3	376663638	376663638	AX-93215264
AaegL5_3	376661416	376661416	AX-93215265
AaegL5_3	376613652	376613652	AX-93215266
AaegL5_3	376534163	376534163	AX-93215267
AaegL5_3	376506222	376506222	AX-93215268
AaegL5_3	376496776	376496776	AX-93215269
AaegL5_3	376483648	376483648	AX-93215270
AaegL5_3	376449352	376449352	AX-93215271
AaegL5_3	376411589	376411589	AX-93215272
AaegL5_3	376365435	376365435	AX-93215273
AaegL5_3	376280840	376280840	AX-93215274
AaegL5_3	376274224	376274224	AX-93215275
AaegL5_3	376269931	376269931	AX-93215276
AaegL5_3	376267926	376267926	AX-93215277
AaegL5_3	376258777	376258777	AX-93215278
AaegL5_3	376221972	376221972	AX-93215279
AaegL5_3	398048679	398048679	AX-93215280
AaegL5_3	398142209	398142209	AX-93215283
AaegL5_3	398150392	398150392	AX-93215284
AaegL5_3	398296275	398296275	AX-93215285
AaegL5_3	398352690	398352690	AX-93215286
AaegL5_3	398352963	398352963	AX-93215287
AaegL5_3	398418309	398418309	AX-93215288
AaegL5_3	398425193	398425193	AX-93215289
AaegL5_3	398426775	398426775	AX-93215290
AaegL5_3	398426979	398426979	AX-93215291
NIGP01001012	25619	25619	AX-93215293
AaegL5_3	398505111	398505111	AX-93215294
AaegL5_3	398533215	398533215	AX-93215295
AaegL5_3	398576770	398576770	AX-93215296
AaegL5_3	398622112	398622112	AX-93215297
AaegL5_3	398713583	398713583	AX-93215298
AaegL5_3	398792597	398792597	AX-93215299
AaegL5_3	398793598	398793598	AX-93215300
AaegL5_3	398895450	398895450	AX-93215304
AaegL5_3	398966839	398966839	AX-93215305
AaegL5_3	398976290	398976290	AX-93215306
AaegL5_3	398976728	398976728	AX-93215307
AaegL5_3	398985224	398985224	AX-93215308
AaegL5_3	399040543	399040543	AX-93215309
AaegL5_3	399052338	399052338	AX-93215310
AaegL5_3	399065261	399065261	AX-93215312
AaegL5_3	399087798	399087798	AX-93215313
AaegL5_3	399100032	399100032	AX-93215314
AaegL5_3	399119742	399119742	AX-93215315
AaegL5_3	399166393	399166393	AX-93215316
AaegL5_3	399221740	399221740	AX-93215317
AaegL5_3	399229560	399229560	AX-93215318
AaegL5_3	399254123	399254123	AX-93215319
AaegL5_3	399280697	399280697	AX-93215320
AaegL5_3	399288560	399288560	AX-93215321
AaegL5_3	399354327	399354327	AX-93215322
AaegL5_3	399383512	399383512	AX-93215323
AaegL5_3	399454861	399454861	AX-93215324
AaegL5_3	399457363	399457363	AX-93215325
AaegL5_3	399490132	399490132	AX-93215326
AaegL5_3	399513915	399513915	AX-93215327
AaegL5_3	399564874	399564874	AX-93215328
AaegL5_3	399581729	399581729	AX-93215329
AaegL5_3	399589138	399589138	AX-93215330
AaegL5_3	399600782	399600782	AX-93215331
AaegL5_3	399631708	399631708	AX-93215333
AaegL5_3	399666142	399666142	AX-93215334
AaegL5_3	399668999	399668999	AX-93215335
AaegL5_3	399694173	399694173	AX-93215336
AaegL5_3	399721735	399721735	AX-93215337
AaegL5_3	399740876	399740876	AX-93215338
AaegL5_3	399746860	399746860	AX-93215339
AaegL5_3	399780651	399780651	AX-93215340
AaegL5_3	399789363	399789363	AX-93215341
AaegL5_3	399811363	399811363	AX-93215342
AaegL5_3	399840776	399840776	AX-93215343
AaegL5_3	399849898	399849898	AX-93215344
AaegL5_3	399860992	399860992	AX-93215345
AaegL5_3	399900395	399900395	AX-93215346
AaegL5_3	399915758	399915758	AX-93215347
AaegL5_3	399923708	399923708	AX-93215348
AaegL5_3	399929856	399929856	AX-93215349
AaegL5_3	399930094	399930094	AX-93215350
AaegL5_3	399931568	399931568	AX-93215351
AaegL5_3	399958633	399958633	AX-93215352
AaegL5_3	399976518	399976518	AX-93215353
AaegL5_3	399978358	399978358	AX-93215354
AaegL5_3	400005336	400005336	AX-93215355
AaegL5_3	400005570	400005570	AX-93215356
AaegL5_3	400012599	400012599	AX-93215357
AaegL5_3	400012971	400012971	AX-93215358
AaegL5_3	400013472	400013472	AX-93215359
AaegL5_3	400070314	400070314	AX-93215360
AaegL5_3	400082409	400082409	AX-93215361
AaegL5_3	400103773	400103773	AX-93215362
AaegL5_3	400114790	400114790	AX-93215363
AaegL5_3	400124778	400124778	AX-93215364
AaegL5_3	400151731	400151731	AX-93215365
AaegL5_3	400152513	400152513	AX-93215366
AaegL5_3	400177101	400177101	AX-93215368
AaegL5_3	400218965	400218965	AX-93215369
AaegL5_3	400226119	400226119	AX-93215370
AaegL5_3	400228187	400228187	AX-93215371
AaegL5_3	400295787	400295787	AX-93215372
AaegL5_3	400326499	400326499	AX-93215373
AaegL5_3	400351027	400351027	AX-93215374
AaegL5_3	400446473	400446473	AX-93215378
AaegL5_3	400447081	400447081	AX-93215379
AaegL5_3	400448855	400448855	AX-93215380
AaegL5_3	400450402	400450402	AX-93215381
AaegL5_3	400594144	400594144	AX-93215382
AaegL5_3	400630638	400630638	AX-93215383
AaegL5_3	400639663	400639663	AX-93215384
AaegL5_3	400649857	400649857	AX-93215385
AaegL5_3	400656264	400656264	AX-93215386
AaegL5_3	400698917	400698917	AX-93215387
AaegL5_3	400700409	400700409	AX-93215388
AaegL5_3	400706372	400706372	AX-93215389
AaegL5_3	400737728	400737728	AX-93215390
AaegL5_3	400743643	400743643	AX-93215391
AaegL5_3	400859573	400859573	AX-93215392
AaegL5_3	400886308	400886308	AX-93215394
AaegL5_3	400904747	400904747	AX-93215395
AaegL5_3	400928885	400928885	AX-93215396
AaegL5_3	400980988	400980988	AX-93215397
AaegL5_3	400981468	400981468	AX-93215398
AaegL5_3	401034014	401034014	AX-93215399
AaegL5_3	401034555	401034555	AX-93215400
AaegL5_3	401054239	401054239	AX-93215401
AaegL5_3	401070821	401070821	AX-93215402
AaegL5_3	401154649	401154649	AX-93215403
AaegL5_3	401171708	401171708	AX-93215404
AaegL5_3	401266888	401266888	AX-93215405
AaegL5_3	401269806	401269806	AX-93215406
AaegL5_2	32873108	32873108	AX-93215407
AaegL5_2	32854720	32854720	AX-93215408
AaegL5_3	98763404	98763404	AX-93215409
AaegL5_3	98490270	98490270	AX-93215410
AaegL5_3	98386077	98386077	AX-93215411
AaegL5_3	98377821	98377821	AX-93215412
AaegL5_3	98293747	98293747	AX-93215413
AaegL5_3	98241570	98241570	AX-93215414
AaegL5_3	98181088	98181088	AX-93215416
AaegL5_3	98022504	98022504	AX-93215417
AaegL5_3	97973805	97973805	AX-93215418
AaegL5_3	97939938	97939938	AX-93215419
AaegL5_3	97904117	97904117	AX-93215420
AaegL5_3	97860196	97860196	AX-93215422
AaegL5_3	97813983	97813983	AX-93215423
AaegL5_3	97760496	97760496	AX-93215424
AaegL5_3	97731926	97731926	AX-93215425
AaegL5_3	97622927	97622927	AX-93215426
AaegL5_3	97596669	97596669	AX-93215427
AaegL5_3	97536184	97536184	AX-93215428
AaegL5_3	97492763	97492763	AX-93215430
AaegL5_3	97466833	97466833	AX-93215431
AaegL5_3	97392215	97392215	AX-93215434
AaegL5_3	97339630	97339630	AX-93215435
AaegL5_3	97339272	97339272	AX-93215436
AaegL5_3	97326770	97326770	AX-93215437
AaegL5_3	97317599	97317599	AX-93215438
NIGP01000253	105668	105668	AX-93215439
AaegL5_3	97263304	97263304	AX-93215440
AaegL5_3	97258749	97258749	AX-93215441
AaegL5_3	97239779	97239779	AX-93215442
AaegL5_3	97227229	97227229	AX-93215443
AaegL5_3	183267101	183267101	AX-93215444
AaegL5_3	183304889	183304889	AX-93215445
AaegL5_3	183314937	183314937	AX-93215446
AaegL5_3	183315990	183315990	AX-93215447
AaegL5_3	183319805	183319805	AX-93215448
AaegL5_3	183346202	183346202	AX-93215449
AaegL5_3	183346330	183346330	AX-93215450
AaegL5_3	183363553	183363553	AX-93215451
AaegL5_3	183396462	183396462	AX-93215452
AaegL5_3	183401320	183401320	AX-93215453
AaegL5_3	183408818	183408818	AX-93215454
AaegL5_3	183409764	183409764	AX-93215455
AaegL5_3	183414242	183414242	AX-93215456
AaegL5_3	183415510	183415510	AX-93215457
AaegL5_3	183419226	183419226	AX-93215458
AaegL5_3	183424276	183424276	AX-93215459
AaegL5_3	183425024	183425024	AX-93215460
AaegL5_3	183434343	183434343	AX-93215461
AaegL5_3	183437512	183437512	AX-93215462
AaegL5_3	183449082	183449082	AX-93215463
AaegL5_3	183460641	183460641	AX-93215464
AaegL5_3	183461892	183461892	AX-93215465
AaegL5_3	183464126	183464126	AX-93215466
AaegL5_3	183464832	183464832	AX-93215467
AaegL5_3	183465313	183465313	AX-93215468
AaegL5_3	183465970	183465970	AX-93215469
AaegL5_3	183474518	183474518	AX-93215470
AaegL5_3	183474684	183474684	AX-93215471
AaegL5_3	183481599	183481599	AX-93215472
AaegL5_3	183486123	183486123	AX-93215473
AaegL5_3	183511192	183511192	AX-93215475
AaegL5_3	183517004	183517004	AX-93215476
AaegL5_3	183518594	183518594	AX-93215477
AaegL5_3	183518949	183518949	AX-93215478
AaegL5_3	183545977	183545977	AX-93215479
AaegL5_3	183588531	183588531	AX-93215480
AaegL5_3	183611566	183611566	AX-93215481
AaegL5_3	183837811	183837811	AX-93215496
AaegL5_3	183848439	183848439	AX-93215497
AaegL5_3	183848854	183848854	AX-93215498
AaegL5_3	183859386	183859386	AX-93215499
AaegL5_3	183867561	183867561	AX-93215500
AaegL5_3	183868107	183868107	AX-93215501
AaegL5_3	183868890	183868890	AX-93215502
AaegL5_3	183877204	183877204	AX-93215503
AaegL5_3	183877454	183877454	AX-93215504
AaegL5_3	183878708	183878708	AX-93215505
AaegL5_3	183884624	183884624	AX-93215506
AaegL5_3	183884779	183884779	AX-93215507
AaegL5_3	183886759	183886759	AX-93215508
AaegL5_3	183898404	183898404	AX-93215509
AaegL5_3	183899271	183899271	AX-93215510
AaegL5_3	183900156	183900156	AX-93215511
AaegL5_3	183943884	183943884	AX-93215512
AaegL5_3	183964468	183964468	AX-93215513
AaegL5_3	183971333	183971333	AX-93215514
AaegL5_3	183989946	183989946	AX-93215515
AaegL5_3	184013521	184013521	AX-93215516
AaegL5_3	184035738	184035738	AX-93215518
AaegL5_3	184072255	184072255	AX-93215519
AaegL5_3	184111743	184111743	AX-93215520
AaegL5_3	184127144	184127144	AX-93215521
AaegL5_3	184139974	184139974	AX-93215522
AaegL5_3	184168059	184168059	AX-93215524
AaegL5_3	184171080	184171080	AX-93215525
AaegL5_3	184179964	184179964	AX-93215526
AaegL5_3	184181167	184181167	AX-93215527
AaegL5_3	184208847	184208847	AX-93215528
AaegL5_3	184216327	184216327	AX-93215529
AaegL5_3	184238891	184238891	AX-93215530
AaegL5_3	184239667	184239667	AX-93215531
AaegL5_3	184275826	184275826	AX-93215532
AaegL5_3	184278281	184278281	AX-93215533
AaegL5_3	184278425	184278425	AX-93215534
AaegL5_3	184278578	184278578	AX-93215535
AaegL5_3	184293392	184293392	AX-93215536
AaegL5_3	184293574	184293574	AX-93215537
AaegL5_3	184302514	184302514	AX-93215538
AaegL5_3	184317106	184317106	AX-93215539
AaegL5_3	184363949	184363949	AX-93215540
AaegL5_3	184364529	184364529	AX-93215541
AaegL5_3	184369590	184369590	AX-93215542
AaegL5_3	184404724	184404724	AX-93215543
AaegL5_3	184452807	184452807	AX-93215545
AaegL5_1	55934137	55934137	AX-93215546
AaegL5_3	184470170	184470170	AX-93215547
AaegL5_3	184531769	184531769	AX-93215548
AaegL5_3	184576640	184576640	AX-93215550
AaegL5_3	184714040	184714040	AX-93215554
AaegL5_3	184756393	184756393	AX-93215557
AaegL5_3	184875265	184875265	AX-93215566
AaegL5_3	184905530	184905530	AX-93215567
AaegL5_3	184924316	184924316	AX-93215568
AaegL5_3	185107868	185107868	AX-93215569
AaegL5_3	185147802	185147802	AX-93215570
AaegL5_3	185159353	185159353	AX-93215571
AaegL5_3	185163639	185163639	AX-93215572
AaegL5_3	185195471	185195471	AX-93215573
AaegL5_3	185198985	185198985	AX-93215574
AaegL5_3	185220082	185220082	AX-93215575
AaegL5_3	185255685	185255685	AX-93215576
AaegL5_3	185256482	185256482	AX-93215577
AaegL5_3	185260622	185260622	AX-93215578
AaegL5_3	185261334	185261334	AX-93215579
AaegL5_3	185264609	185264609	AX-93215580
AaegL5_3	185265081	185265081	AX-93215581
AaegL5_3	185271135	185271135	AX-93215582
AaegL5_3	185285587	185285587	AX-93215583
AaegL5_3	185300436	185300436	AX-93215584
AaegL5_3	185317188	185317188	AX-93215585
AaegL5_3	185331092	185331092	AX-93215586
AaegL5_3	185344810	185344810	AX-93215587
AaegL5_3	185351795	185351795	AX-93215588
AaegL5_3	185416246	185416246	AX-93215589
AaegL5_3	185417551	185417551	AX-93215590
AaegL5_3	185469826	185469826	AX-93215591
AaegL5_3	185474197	185474197	AX-93215592
AaegL5_3	185475237	185475237	AX-93215593
AaegL5_3	185481422	185481422	AX-93215594
AaegL5_3	185519844	185519844	AX-93215595
AaegL5_3	185553787	185553787	AX-93215596
AaegL5_3	185560401	185560401	AX-93215597
AaegL5_3	185560644	185560644	AX-93215598
AaegL5_3	185595919	185595919	AX-93215599
AaegL5_3	185610839	185610839	AX-93215600
AaegL5_3	185618445	185618445	AX-93215601
AaegL5_3	185623909	185623909	AX-93215602
AaegL5_3	185631130	185631130	AX-93215603
AaegL5_3	185637285	185637285	AX-93215604
AaegL5_3	185647948	185647948	AX-93215605
AaegL5_3	185654529	185654529	AX-93215606
AaegL5_3	185655565	185655565	AX-93215607
AaegL5_3	185713019	185713019	AX-93215612
AaegL5_3	185755595	185755595	AX-93215617
AaegL5_3	185769206	185769206	AX-93215618
AaegL5_3	185770440	185770440	AX-93215619
AaegL5_3	185779784	185779784	AX-93215620
AaegL5_3	185797893	185797893	AX-93215621
AaegL5_3	185798211	185798211	AX-93215622
AaegL5_3	185810464	185810464	AX-93215623
AaegL5_3	185858029	185858029	AX-93215624
AaegL5_3	185888071	185888071	AX-93215625
AaegL5_3	185901672	185901672	AX-93215626
AaegL5_3	185907581	185907581	AX-93215627
AaegL5_3	185908914	185908914	AX-93215628
AaegL5_3	185916184	185916184	AX-93215629
AaegL5_3	185916602	185916602	AX-93215630
AaegL5_3	185916898	185916898	AX-93215631
AaegL5_3	185921371	185921371	AX-93215632
AaegL5_3	185937879	185937879	AX-93215633
AaegL5_3	185944953	185944953	AX-93215634
AaegL5_3	185945085	185945085	AX-93215635
AaegL5_3	185954905	185954905	AX-93215636
AaegL5_3	185966054	185966054	AX-93215637
AaegL5_3	185970041	185970041	AX-93215638
AaegL5_3	185991552	185991552	AX-93215639
AaegL5_3	186024366	186024366	AX-93215640
AaegL5_3	186024682	186024682	AX-93215641
AaegL5_3	186027562	186027562	AX-93215642
AaegL5_3	186040860	186040860	AX-93215643
AaegL5_3	186047299	186047299	AX-93215644
AaegL5_3	186047808	186047808	AX-93215645
AaegL5_3	186048226	186048226	AX-93215646
AaegL5_3	186048879	186048879	AX-93215647
AaegL5_3	186070271	186070271	AX-93215648
AaegL5_3	186070999	186070999	AX-93215649
AaegL5_3	186082213	186082213	AX-93215650
AaegL5_3	186098869	186098869	AX-93215651
AaegL5_3	186110518	186110518	AX-93215652
AaegL5_3	186111001	186111001	AX-93215653
AaegL5_3	186111434	186111434	AX-93215654
AaegL5_3	186121430	186121430	AX-93215655
AaegL5_3	186132585	186132585	AX-93215656
AaegL5_3	186140361	186140361	AX-93215657
AaegL5_3	186140861	186140861	AX-93215658
AaegL5_3	186153450	186153450	AX-93215659
AaegL5_3	186178314	186178314	AX-93215660
AaegL5_3	186198037	186198037	AX-93215661
AaegL5_3	186223413	186223413	AX-93215662
AaegL5_3	186237120	186237120	AX-93215663
AaegL5_3	186246769	186246769	AX-93215664
AaegL5_3	186287934	186287934	AX-93215665
AaegL5_3	186336052	186336052	AX-93215666
AaegL5_3	186417950	186417950	AX-93215667
AaegL5_3	186418407	186418407	AX-93215668
AaegL5_3	186423718	186423718	AX-93215669
AaegL5_3	186493048	186493048	AX-93215670
AaegL5_3	186528768	186528768	AX-93215671
AaegL5_3	186535262	186535262	AX-93215672
AaegL5_3	186535410	186535410	AX-93215673
AaegL5_3	186535668	186535668	AX-93215674
AaegL5_3	186565323	186565323	AX-93215675
AaegL5_3	186582763	186582763	AX-93215676
AaegL5_3	186591090	186591090	AX-93215677
AaegL5_3	186631862	186631862	AX-93215678
AaegL5_3	186666001	186666001	AX-93215679
AaegL5_3	186674378	186674378	AX-93215680
AaegL5_3	186689183	186689183	AX-93215681
AaegL5_3	186699733	186699733	AX-93215682
AaegL5_3	186717192	186717192	AX-93215683
AaegL5_3	186734598	186734598	AX-93215684
AaegL5_3	186784807	186784807	AX-93215686
AaegL5_3	186786443	186786443	AX-93215687
AaegL5_3	186788366	186788366	AX-93215688
AaegL5_3	186788969	186788969	AX-93215689
AaegL5_3	186789203	186789203	AX-93215690
AaegL5_3	186789362	186789362	AX-93215691
AaegL5_3	186824146	186824146	AX-93215692
AaegL5_3	186824746	186824746	AX-93215693
AaegL5_3	186833831	186833831	AX-93215694
AaegL5_3	186856995	186856995	AX-93215695
AaegL5_3	186860811	186860811	AX-93215696
AaegL5_3	186863548	186863548	AX-93215697
AaegL5_3	186869354	186869354	AX-93215698
AaegL5_3	186885075	186885075	AX-93215699
AaegL5_3	186891856	186891856	AX-93215700
AaegL5_3	186894039	186894039	AX-93215701
AaegL5_3	186909909	186909909	AX-93215702
AaegL5_3	186910556	186910556	AX-93215703
AaegL5_3	186910822	186910822	AX-93215704
AaegL5_3	186916205	186916205	AX-93215706
AaegL5_3	186916501	186916501	AX-93215707
AaegL5_3	186935219	186935219	AX-93215708
AaegL5_3	186939147	186939147	AX-93215709
AaegL5_3	186978452	186978452	AX-93215710
AaegL5_3	186978594	186978594	AX-93215711
AaegL5_3	186991766	186991766	AX-93215712
AaegL5_3	186995166	186995166	AX-93215713
AaegL5_3	187017836	187017836	AX-93215716
AaegL5_3	187120495	187120495	AX-93215721
AaegL5_3	187126374	187126374	AX-93215722
AaegL5_3	187133230	187133230	AX-93215723
AaegL5_3	187134656	187134656	AX-93215724
AaegL5_3	187134856	187134856	AX-93215725
AaegL5_3	187135486	187135486	AX-93215726
AaegL5_3	187144658	187144658	AX-93215727
AaegL5_3	187160824	187160824	AX-93215728
AaegL5_3	187197319	187197319	AX-93215729
AaegL5_3	187197465	187197465	AX-93215730
AaegL5_3	187211525	187211525	AX-93215731
AaegL5_3	187218581	187218581	AX-93215732
AaegL5_3	187218742	187218742	AX-93215733
AaegL5_3	187227884	187227884	AX-93215734
AaegL5_3	187231946	187231946	AX-93215735
AaegL5_3	187253615	187253615	AX-93215737
AaegL5_3	187255287	187255287	AX-93215738
AaegL5_3	187256636	187256636	AX-93215740
AaegL5_3	187256915	187256915	AX-93215741
AaegL5_3	187257892	187257892	AX-93215742
AaegL5_3	187270177	187270177	AX-93215743
AaegL5_3	187291022	187291022	AX-93215744
AaegL5_3	187339748	187339748	AX-93215745
AaegL5_3	187345124	187345124	AX-93215746
AaegL5_3	187367885	187367885	AX-93215747
AaegL5_3	187433446	187433446	AX-93215749
AaegL5_3	187514342	187514342	AX-93215751
AaegL5_3	187589908	187589908	AX-93215753
AaegL5_3	187590107	187590107	AX-93215754
AaegL5_3	187622137	187622137	AX-93215755
AaegL5_3	187741634	187741634	AX-93215757
AaegL5_3	187758610	187758610	AX-93215758
AaegL5_3	187760442	187760442	AX-93215759
AaegL5_3	187762348	187762348	AX-93215760
AaegL5_1	60966222	60966222	AX-93215761
AaegL5_1	60995464	60995464	AX-93215762
AaegL5_2	187525284	187525284	AX-93215765
AaegL5_2	187499792	187499792	AX-93215766
AaegL5_2	175056253	175056253	AX-93215767
AaegL5_2	174815783	174815783	AX-93215768
AaegL5_3	164795179	164795179	AX-93215770
AaegL5_3	164770594	164770594	AX-93215771
AaegL5_3	164764833	164764833	AX-93215772
AaegL5_3	164756762	164756762	AX-93215773
AaegL5_3	164684675	164684675	AX-93215774
AaegL5_3	164677833	164677833	AX-93215775
AaegL5_3	164661287	164661287	AX-93215776
AaegL5_3	164643622	164643622	AX-93215777
AaegL5_3	164606356	164606356	AX-93215778
AaegL5_3	164569591	164569591	AX-93215779
AaegL5_3	164551535	164551535	AX-93215780
AaegL5_3	164549391	164549391	AX-93215781
AaegL5_1	275184449	275184449	AX-93215782
AaegL5_3	164472133	164472133	AX-93215783
AaegL5_3	164427871	164427871	AX-93215785
AaegL5_3	164372837	164372837	AX-93215786
AaegL5_3	164330887	164330887	AX-93215787
AaegL5_3	164321702	164321702	AX-93215788
NIGP01000332	29558	29558	AX-93215789
AaegL5_3	164248432	164248432	AX-93215790
AaegL5_3	164227620	164227620	AX-93215791
AaegL5_3	164130087	164130087	AX-93215792
AaegL5_3	164129008	164129008	AX-93215793
AaegL5_3	164114779	164114779	AX-93215794
AaegL5_3	164107306	164107306	AX-93215795
AaegL5_3	164076309	164076309	AX-93215796
AaegL5_3	164061562	164061562	AX-93215797
AaegL5_3	164060879	164060879	AX-93215798
AaegL5_3	164054934	164054934	AX-93215799
AaegL5_3	164048403	164048403	AX-93215800
AaegL5_3	164043052	164043052	AX-93215801
AaegL5_3	164035566	164035566	AX-93215802
AaegL5_3	164034735	164034735	AX-93215803
AaegL5_3	164033500	164033500	AX-93215804
AaegL5_3	164033242	164033242	AX-93215805
AaegL5_3	164032463	164032463	AX-93215806
AaegL5_3	164018846	164018846	AX-93215807
AaegL5_3	164007716	164007716	AX-93215808
AaegL5_3	163999966	163999966	AX-93215809
AaegL5_3	163872875	163872875	AX-93215810
AaegL5_3	163869731	163869731	AX-93215811
AaegL5_3	163865633	163865633	AX-93215812
AaegL5_3	163865023	163865023	AX-93215813
AaegL5_3	163864324	163864324	AX-93215814
AaegL5_3	163830020	163830020	AX-93215815
AaegL5_3	163825914	163825914	AX-93215816
AaegL5_3	163786015	163786015	AX-93215817
AaegL5_3	163771441	163771441	AX-93215818
AaegL5_3	163725199	163725199	AX-93215819
AaegL5_3	163712025	163712025	AX-93215820
AaegL5_3	163696219	163696219	AX-93215821
AaegL5_3	163637655	163637655	AX-93215822
AaegL5_3	163589494	163589494	AX-93215823
AaegL5_3	163581396	163581396	AX-93215824
AaegL5_3	163554306	163554306	AX-93215826
AaegL5_3	163476274	163476274	AX-93215827
AaegL5_3	163475115	163475115	AX-93215828
AaegL5_3	163460001	163460001	AX-93215829
AaegL5_3	163437931	163437931	AX-93215830
AaegL5_3	163436691	163436691	AX-93215831
AaegL5_3	163418507	163418507	AX-93215832
AaegL5_3	163312908	163312908	AX-93215833
AaegL5_3	163293109	163293109	AX-93215834
AaegL5_3	163288499	163288499	AX-93215835
AaegL5_3	163285485	163285485	AX-93215836
AaegL5_3	163239337	163239337	AX-93215837
AaegL5_3	163234616	163234616	AX-93215838
AaegL5_3	163225584	163225584	AX-93215839
AaegL5_3	163172425	163172425	AX-93215840
AaegL5_3	163122391	163122391	AX-93215841
AaegL5_3	163105204	163105204	AX-93215842
AaegL5_3	163091030	163091030	AX-93215843
AaegL5_3	163080929	163080929	AX-93215844
AaegL5_3	163032717	163032717	AX-93215845
AaegL5_3	163012446	163012446	AX-93215846
AaegL5_3	162994486	162994486	AX-93215847
AaegL5_3	162994324	162994324	AX-93215848
AaegL5_3	162993354	162993354	AX-93215849
AaegL5_3	162985226	162985226	AX-93215850
AaegL5_3	162980054	162980054	AX-93215851
AaegL5_3	162979413	162979413	AX-93215852
AaegL5_3	162978708	162978708	AX-93215853
AaegL5_3	162977955	162977955	AX-93215854
AaegL5_3	162971929	162971929	AX-93215855
AaegL5_3	162970379	162970379	AX-93215856
AaegL5_3	162946452	162946452	AX-93215857
AaegL5_3	162930361	162930361	AX-93215858
AaegL5_3	162927190	162927190	AX-93215859
AaegL5_3	162926115	162926115	AX-93215860
AaegL5_3	162925716	162925716	AX-93215861
AaegL5_3	162895777	162895777	AX-93215862
AaegL5_3	162895293	162895293	AX-93215863
AaegL5_3	162894730	162894730	AX-93215864
AaegL5_3	162893862	162893862	AX-93215865
AaegL5_3	162893352	162893352	AX-93215866
AaegL5_3	162893184	162893184	AX-93215867
AaegL5_3	162878289	162878289	AX-93215868
AaegL5_3	162876656	162876656	AX-93215869
AaegL5_3	162846362	162846362	AX-93215871
AaegL5_3	162832654	162832654	AX-93215872
AaegL5_3	162832434	162832434	AX-93215873
AaegL5_3	162831791	162831791	AX-93215874
AaegL5_3	162821759	162821759	AX-93215875
AaegL5_3	162819930	162819930	AX-93215876
AaegL5_3	162819159	162819159	AX-93215877
AaegL5_3	162817232	162817232	AX-93215878
AaegL5_3	162805878	162805878	AX-93215879
AaegL5_3	162754741	162754741	AX-93215880
AaegL5_3	162753389	162753389	AX-93215881
AaegL5_3	162719383	162719383	AX-93215882
AaegL5_3	162710327	162710327	AX-93215883
AaegL5_3	162710045	162710045	AX-93215884
AaegL5_3	162703457	162703457	AX-93215885
AaegL5_3	162700287	162700287	AX-93215886
AaegL5_3	162681721	162681721	AX-93215887
AaegL5_3	162675284	162675284	AX-93215888
AaegL5_3	162632217	162632217	AX-93215889
AaegL5_3	162631790	162631790	AX-93215890
AaegL5_3	162622547	162622547	AX-93215891
AaegL5_3	162617323	162617323	AX-93215892
AaegL5_3	162616611	162616611	AX-93215893
AaegL5_3	162616063	162616063	AX-93215894
AaegL5_3	162605444	162605444	AX-93215895
AaegL5_3	162604887	162604887	AX-93215896
AaegL5_3	162596894	162596894	AX-93215897
AaegL5_3	162593669	162593669	AX-93215898
AaegL5_3	162583661	162583661	AX-93215899
AaegL5_3	162581413	162581413	AX-93215900
AaegL5_3	162534768	162534768	AX-93215901
AaegL5_3	162493713	162493713	AX-93215902
AaegL5_3	162486556	162486556	AX-93215903
AaegL5_3	162483934	162483934	AX-93215904
AaegL5_3	162460874	162460874	AX-93215905
AaegL5_3	162456374	162456374	AX-93215906
AaegL5_3	162403460	162403460	AX-93215908
AaegL5_3	162392651	162392651	AX-93215909
AaegL5_3	162391668	162391668	AX-93215910
AaegL5_3	162384780	162384780	AX-93215911
AaegL5_3	162334685	162334685	AX-93215912
AaegL5_3	162331370	162331370	AX-93215913
AaegL5_3	162322734	162322734	AX-93215914
AaegL5_3	162267898	162267898	AX-93215915
AaegL5_3	162260451	162260451	AX-93215916
AaegL5_3	162247425	162247425	AX-93215917
AaegL5_3	162237074	162237074	AX-93215918
AaegL5_3	162231124	162231124	AX-93215919
AaegL5_3	162213556	162213556	AX-93215920
AaegL5_3	162189460	162189460	AX-93215921
AaegL5_3	162122922	162122922	AX-93215922
AaegL5_3	162121798	162121798	AX-93215923
AaegL5_3	162116473	162116473	AX-93215924
AaegL5_3	162062619	162062619	AX-93215925
AaegL5_3	162015336	162015336	AX-93215926
AaegL5_3	162014267	162014267	AX-93215927
AaegL5_3	162014075	162014075	AX-93215928
AaegL5_3	162011856	162011856	AX-93215929
AaegL5_3	162011439	162011439	AX-93215930
AaegL5_3	162011187	162011187	AX-93215931
AaegL5_3	162010574	162010574	AX-93215932
AaegL5_3	162009650	162009650	AX-93215933
AaegL5_3	161987142	161987142	AX-93215934
AaegL5_3	161986209	161986209	AX-93215935
AaegL5_3	161976787	161976787	AX-93215936
AaegL5_3	161971406	161971406	AX-93215937
AaegL5_3	161930044	161930044	AX-93215938
AaegL5_3	161881371	161881371	AX-93215939
AaegL5_3	161872214	161872214	AX-93215940
AaegL5_3	161777665	161777665	AX-93215941
AaegL5_3	161759364	161759364	AX-93215942
AaegL5_3	161758464	161758464	AX-93215943
AaegL5_3	161723201	161723201	AX-93215944
AaegL5_3	161696294	161696294	AX-93215945
AaegL5_3	161695504	161695504	AX-93215946
AaegL5_3	161689555	161689555	AX-93215947
AaegL5_3	161686177	161686177	AX-93215948
AaegL5_3	161681014	161681014	AX-93215949
AaegL5_3	161680136	161680136	AX-93215950
AaegL5_3	161649574	161649574	AX-93215952
AaegL5_3	161641078	161641078	AX-93215953
AaegL5_3	161625931	161625931	AX-93215954
AaegL5_3	161625260	161625260	AX-93215955
AaegL5_3	161557625	161557625	AX-93215956
AaegL5_3	161513670	161513670	AX-93215957
AaegL5_3	161510870	161510870	AX-93215958
AaegL5_3	161510529	161510529	AX-93215959
AaegL5_3	161500528	161500528	AX-93215960
AaegL5_3	161499630	161499630	AX-93215961
AaegL5_3	161483118	161483118	AX-93215962
AaegL5_3	161482725	161482725	AX-93215963
AaegL5_3	161481725	161481725	AX-93215964
AaegL5_3	161451886	161451886	AX-93215965
AaegL5_3	161434672	161434672	AX-93215966
AaegL5_3	161434466	161434466	AX-93215967
AaegL5_3	161412274	161412274	AX-93215968
AaegL5_3	161411578	161411578	AX-93215969
AaegL5_3	161411048	161411048	AX-93215970
AaegL5_3	161410758	161410758	AX-93215971
AaegL5_3	161410484	161410484	AX-93215972
AaegL5_3	161410062	161410062	AX-93215973
AaegL5_3	161407293	161407293	AX-93215974
AaegL5_3	161406984	161406984	AX-93215975
AaegL5_3	161406254	161406254	AX-93215976
AaegL5_3	161405818	161405818	AX-93215977
AaegL5_3	161402901	161402901	AX-93215978
AaegL5_3	161402055	161402055	AX-93215979
AaegL5_3	161395856	161395856	AX-93215980
AaegL5_3	161381110	161381110	AX-93215981
AaegL5_3	161374569	161374569	AX-93215982
AaegL5_3	161370832	161370832	AX-93215983
AaegL5_3	161369168	161369168	AX-93215984
AaegL5_3	161368698	161368698	AX-93215985
AaegL5_3	161365863	161365863	AX-93215986
AaegL5_3	161361475	161361475	AX-93215987
AaegL5_3	161361204	161361204	AX-93215988
AaegL5_3	161361072	161361072	AX-93215989
AaegL5_3	161355992	161355992	AX-93215990
AaegL5_3	161355739	161355739	AX-93215991
AaegL5_3	161353001	161353001	AX-93215992
AaegL5_3	161330117	161330117	AX-93215993
AaegL5_3	161327575	161327575	AX-93215994
AaegL5_3	161320642	161320642	AX-93215995
AaegL5_3	161319755	161319755	AX-93215996
AaegL5_3	161310613	161310613	AX-93215997
AaegL5_3	161309665	161309665	AX-93215998
AaegL5_3	161301603	161301603	AX-93215999
AaegL5_3	161289415	161289415	AX-93216000
AaegL5_3	161288372	161288372	AX-93216001
AaegL5_3	161161282	161161282	AX-93216006
AaegL5_3	161053767	161053767	AX-93216012
AaegL5_3	160988213	160988213	AX-93216020
AaegL5_3	160970409	160970409	AX-93216021
AaegL5_3	160917687	160917687	AX-93216022
AaegL5_3	160894727	160894727	AX-93216023
AaegL5_3	229914379	229914379	AX-93216024
AaegL5_3	229865804	229865804	AX-93216025
AaegL5_3	229798682	229798682	AX-93216026
AaegL5_3	229720082	229720082	AX-93216027
AaegL5_3	229698818	229698818	AX-93216028
AaegL5_3	229698252	229698252	AX-93216029
AaegL5_3	229629259	229629259	AX-93216030
AaegL5_3	229627449	229627449	AX-93216031
AaegL5_3	198229187	198229187	AX-93216032
AaegL5_3	198231955	198231955	AX-93216033
AaegL5_3	229560188	229560188	AX-93216034
AaegL5_3	229559147	229559147	AX-93216035
AaegL5_3	229539309	229539309	AX-93216036
AaegL5_3	229520008	229520008	AX-93216037
AaegL5_3	229485668	229485668	AX-93216038
AaegL5_3	229485004	229485004	AX-93216039
AaegL5_3	229465608	229465608	AX-93216040
AaegL5_3	229451186	229451186	AX-93216041
AaegL5_3	229434761	229434761	AX-93216042
AaegL5_3	229423506	229423506	AX-93216043
AaegL5_3	229405535	229405535	AX-93216044
AaegL5_3	229378263	229378263	AX-93216045
AaegL5_2	331516901	331516901	AX-93216046
AaegL5_3	388924269	388924269	AX-93216047
AaegL5_3	388906822	388906822	AX-93216048
AaegL5_3	388903968	388903968	AX-93216049
AaegL5_3	388856648	388856648	AX-93216050
AaegL5_3	388855083	388855083	AX-93216051
AaegL5_3	388853729	388853729	AX-93216052
AaegL5_3	388853132	388853132	AX-93216053
AaegL5_3	388832669	388832669	AX-93216054
AaegL5_3	388830132	388830132	AX-93216055
AaegL5_3	388821291	388821291	AX-93216056
AaegL5_3	388817706	388817706	AX-93216057
AaegL5_3	388810972	388810972	AX-93216058
AaegL5_3	388810023	388810023	AX-93216059
AaegL5_3	388744966	388744966	AX-93216060
AaegL5_3	388717595	388717595	AX-93216061
AaegL5_3	388687138	388687138	AX-93216062
AaegL5_3	388683484	388683484	AX-93216063
AaegL5_3	388679888	388679888	AX-93216064
AaegL5_3	388677884	388677884	AX-93216065
AaegL5_3	388675334	388675334	AX-93216066
AaegL5_3	388670648	388670648	AX-93216067
AaegL5_3	388668741	388668741	AX-93216068
AaegL5_3	388664829	388664829	AX-93216069
AaegL5_3	388650176	388650176	AX-93216070
AaegL5_3	388649872	388649872	AX-93216071
AaegL5_3	388639598	388639598	AX-93216072
AaegL5_3	388621161	388621161	AX-93216073
AaegL5_3	388604615	388604615	AX-93216074
AaegL5_3	388568466	388568466	AX-93216075
AaegL5_3	388566319	388566319	AX-93216076
AaegL5_3	388562856	388562856	AX-93216077
AaegL5_3	388541980	388541980	AX-93216078
AaegL5_3	388541548	388541548	AX-93216079
AaegL5_3	388515318	388515318	AX-93216080
AaegL5_3	388511319	388511319	AX-93216081
AaegL5_3	388460439	388460439	AX-93216082
AaegL5_3	388423931	388423931	AX-93216083
AaegL5_3	388409848	388409848	AX-93216084
AaegL5_3	388401157	388401157	AX-93216085
AaegL5_3	388355358	388355358	AX-93216086
AaegL5_3	388318469	388318469	AX-93216087
AaegL5_3	388295652	388295652	AX-93216088
AaegL5_3	388291603	388291603	AX-93216089
AaegL5_3	388255144	388255144	AX-93216090
AaegL5_3	388254915	388254915	AX-93216091
AaegL5_3	388215202	388215202	AX-93216092
AaegL5_3	388213285	388213285	AX-93216093
AaegL5_3	388192699	388192699	AX-93216094
AaegL5_3	388192307	388192307	AX-93216095
AaegL5_3	388150572	388150572	AX-93216096
AaegL5_3	388133674	388133674	AX-93216097
AaegL5_3	388111384	388111384	AX-93216098
AaegL5_3	388070383	388070383	AX-93216099
AaegL5_3	388004626	388004626	AX-93216100
AaegL5_3	387922667	387922667	AX-93216101
AaegL5_3	387835973	387835973	AX-93216103
AaegL5_3	387791343	387791343	AX-93216104
AaegL5_3	387780134	387780134	AX-93216105
AaegL5_3	387636674	387636674	AX-93216106
AaegL5_3	387612240	387612240	AX-93216107
AaegL5_3	387510996	387510996	AX-93216108
AaegL5_3	387425184	387425184	AX-93216109
AaegL5_3	387341410	387341410	AX-93216110
AaegL5_3	387281579	387281579	AX-93216111
AaegL5_3	387173230	387173230	AX-93216112
AaegL5_3	387099778	387099778	AX-93216113
AaegL5_3	387036764	387036764	AX-93216115
AaegL5_3	386915900	386915900	AX-93216116
AaegL5_3	386903748	386903748	AX-93216117
AaegL5_3	386868577	386868577	AX-93216118
AaegL5_3	386743658	386743658	AX-93216119
AaegL5_3	386709897	386709897	AX-93216120
AaegL5_3	386683052	386683052	AX-93216121
AaegL5_3	386672885	386672885	AX-93216122
AaegL5_3	386643637	386643637	AX-93216123
AaegL5_3	386519133	386519133	AX-93216124
AaegL5_3	386511275	386511275	AX-93216125
AaegL5_3	386489893	386489893	AX-93216126
AaegL5_3	386446013	386446013	AX-93216127
AaegL5_3	386370965	386370965	AX-93216128
AaegL5_3	386305459	386305459	AX-93216129
AaegL5_3	386250979	386250979	AX-93216130
AaegL5_3	386235650	386235650	AX-93216131
AaegL5_3	386136974	386136974	AX-93216132
AaegL5_3	386099268	386099268	AX-93216133
AaegL5_3	386054347	386054347	AX-93216134
AaegL5_3	386039988	386039988	AX-93216135
AaegL5_3	385999139	385999139	AX-93216136
AaegL5_3	385992067	385992067	AX-93216137
AaegL5_3	385990568	385990568	AX-93216138
AaegL5_3	385888758	385888758	AX-93216139
AaegL5_3	385812367	385812367	AX-93216140
AaegL5_3	385796815	385796815	AX-93216141
AaegL5_3	385783092	385783092	AX-93216142
AaegL5_3	385706052	385706052	AX-93216143
AaegL5_3	385690379	385690379	AX-93216144
AaegL5_3	385664009	385664009	AX-93216145
AaegL5_3	385573932	385573932	AX-93216146
AaegL5_3	385571631	385571631	AX-93216147
AaegL5_3	385552048	385552048	AX-93216148
AaegL5_3	385542542	385542542	AX-93216149
AaegL5_3	385542004	385542004	AX-93216150
AaegL5_3	385481958	385481958	AX-93216152
AaegL5_3	385471703	385471703	AX-93216153
AaegL5_3	385470691	385470691	AX-93216154
AaegL5_3	385467560	385467560	AX-93216155
AaegL5_3	385454602	385454602	AX-93216156
AaegL5_3	385414912	385414912	AX-93216157
AaegL5_3	385402331	385402331	AX-93216158
AaegL5_3	385383911	385383911	AX-93216159
AaegL5_3	385380754	385380754	AX-93216160
AaegL5_3	385375194	385375194	AX-93216161
[truncated: 41,859 more rows]
