# Supplementary material for: Robustness in population-structure and demographic-inference results derived from the Aedes aegypti genotyping chip and whole-genome sequencing data
Source: G3 (Bethesda). 2024 Apr 16;14(6):jkae082. doi: 10.1093/g3journal/jkae082 (PMC11152066; doi:10.1093/g3journal/jkae082)
Supplement: jkae082_Supplementary_Data [file jkae082_supplementary_data.zip › File_S2_G3-2024-404967.xlsx]

## Sheet: Sheet1
concordant in > 90% of samples if found (n = 20841)	concordant in > 75% of samples if found (n = 31685)	concordant in > 50% of samples if found (n = 40047)	ID of SNPs mapped uniquely to chromosome (n = 43593)
AX-93213912	AX-93213912	AX-93213911	AX-93213911
AX-93213913	AX-93213913	AX-93213912	AX-93213912
AX-93213914	AX-93213914	AX-93213913	AX-93213913
AX-93213915	AX-93213915	AX-93213914	AX-93213914
AX-93213916	AX-93213916	AX-93213915	AX-93213915
AX-93213919	AX-93213917	AX-93213916	AX-93213916
AX-93213920	AX-93213918	AX-93213917	AX-93213917
AX-93213921	AX-93213919	AX-93213918	AX-93213918
AX-93213922	AX-93213920	AX-93213919	AX-93213919
AX-93213923	AX-93213921	AX-93213920	AX-93213920
AX-93213925	AX-93213922	AX-93213921	AX-93213921
AX-93213927	AX-93213923	AX-93213922	AX-93213922
AX-93213929	AX-93213924	AX-93213923	AX-93213923
AX-93213935	AX-93213925	AX-93213924	AX-93213924
AX-93213937	AX-93213927	AX-93213925	AX-93213925
AX-93213939	AX-93213928	AX-93213927	AX-93213926
AX-93213944	AX-93213929	AX-93213928	AX-93213927
AX-93213945	AX-93213935	AX-93213929	AX-93213928
AX-93213948	AX-93213936	AX-93213930	AX-93213929
AX-93213952	AX-93213937	AX-93213931	AX-93213930
AX-93213954	AX-93213938	AX-93213933	AX-93213931
AX-93213957	AX-93213939	AX-93213935	AX-93213933
AX-93213958	AX-93213941	AX-93213936	AX-93213935
AX-93213959	AX-93213942	AX-93213937	AX-93213936
AX-93213960	AX-93213944	AX-93213938	AX-93213937
AX-93213961	AX-93213945	AX-93213939	AX-93213938
AX-93213965	AX-93213947	AX-93213941	AX-93213939
AX-93213966	AX-93213948	AX-93213942	AX-93213941
AX-93213967	AX-93213952	AX-93213944	AX-93213942
AX-93213972	AX-93213954	AX-93213945	AX-93213944
AX-93213974	AX-93213955	AX-93213947	AX-93213945
AX-93213977	AX-93213957	AX-93213948	AX-93213947
AX-93213978	AX-93213958	AX-93213950	AX-93213948
AX-93213982	AX-93213959	AX-93213951	AX-93213950
AX-93213983	AX-93213960	AX-93213952	AX-93213951
AX-93213986	AX-93213961	AX-93213954	AX-93213952
AX-93213987	AX-93213964	AX-93213955	AX-93213954
AX-93213988	AX-93213965	AX-93213957	AX-93213955
AX-93213990	AX-93213966	AX-93213958	AX-93213957
AX-93213991	AX-93213967	AX-93213959	AX-93213958
AX-93213992	AX-93213971	AX-93213960	AX-93213959
AX-93213994	AX-93213972	AX-93213961	AX-93213960
AX-93214017	AX-93213974	AX-93213964	AX-93213961
AX-93214018	AX-93213977	AX-93213965	AX-93213964
AX-93214019	AX-93213978	AX-93213966	AX-93213965
AX-93214022	AX-93213980	AX-93213967	AX-93213966
AX-93214024	AX-93213982	AX-93213971	AX-93213967
AX-93214025	AX-93213983	AX-93213972	AX-93213969
AX-93214026	AX-93213984	AX-93213973	AX-93213971
AX-93214027	AX-93213985	AX-93213974	AX-93213972
AX-93214030	AX-93213986	AX-93213975	AX-93213973
AX-93214036	AX-93213987	AX-93213977	AX-93213974
AX-93214037	AX-93213988	AX-93213978	AX-93213975
AX-93214046	AX-93213989	AX-93213979	AX-93213976
AX-93214047	AX-93213990	AX-93213980	AX-93213977
AX-93214048	AX-93213991	AX-93213981	AX-93213978
AX-93214049	AX-93213992	AX-93213982	AX-93213979
AX-93214054	AX-93213993	AX-93213983	AX-93213980
AX-93214060	AX-93213994	AX-93213984	AX-93213981
AX-93214067	AX-93213996	AX-93213985	AX-93213982
AX-93214069	AX-93213999	AX-93213986	AX-93213983
AX-93214073	AX-93214000	AX-93213987	AX-93213984
AX-93214074	AX-93214001	AX-93213988	AX-93213985
AX-93214077	AX-93214003	AX-93213989	AX-93213986
AX-93214084	AX-93214004	AX-93213990	AX-93213987
AX-93214086	AX-93214008	AX-93213991	AX-93213988
AX-93214087	AX-93214011	AX-93213992	AX-93213989
AX-93214088	AX-93214012	AX-93213993	AX-93213990
AX-93214091	AX-93214013	AX-93213994	AX-93213991
AX-93214094	AX-93214016	AX-93213995	AX-93213992
AX-93214096	AX-93214017	AX-93213996	AX-93213993
AX-93214097	AX-93214018	AX-93213999	AX-93213994
AX-93214099	AX-93214019	AX-93214000	AX-93213995
AX-93214102	AX-93214022	AX-93214001	AX-93213996
AX-93214103	AX-93214024	AX-93214003	AX-93213998
AX-93214104	AX-93214025	AX-93214004	AX-93213999
AX-93214107	AX-93214026	AX-93214005	AX-93214000
AX-93214110	AX-93214027	AX-93214008	AX-93214001
AX-93214111	AX-93214030	AX-93214011	AX-93214003
AX-93214112	AX-93214036	AX-93214012	AX-93214004
AX-93214115	AX-93214037	AX-93214013	AX-93214005
AX-93214119	AX-93214041	AX-93214014	AX-93214007
AX-93214120	AX-93214042	AX-93214015	AX-93214008
AX-93214121	AX-93214046	AX-93214016	AX-93214011
AX-93214124	AX-93214047	AX-93214017	AX-93214012
AX-93214126	AX-93214048	AX-93214018	AX-93214013
AX-93214128	AX-93214049	AX-93214019	AX-93214014
AX-93214129	AX-93214050	AX-93214020	AX-93214015
AX-93214130	AX-93214052	AX-93214022	AX-93214016
AX-93214136	AX-93214054	AX-93214023	AX-93214017
AX-93214137	AX-93214055	AX-93214024	AX-93214018
AX-93214153	AX-93214057	AX-93214025	AX-93214019
AX-93214154	AX-93214058	AX-93214026	AX-93214020
AX-93214155	AX-93214060	AX-93214027	AX-93214021
AX-93214156	AX-93214064	AX-93214028	AX-93214022
AX-93214157	AX-93214066	AX-93214029	AX-93214023
AX-93214161	AX-93214067	AX-93214030	AX-93214024
AX-93214162	AX-93214068	AX-93214032	AX-93214025
AX-93214163	AX-93214069	AX-93214034	AX-93214026
AX-93214166	AX-93214070	AX-93214035	AX-93214027
AX-93214167	AX-93214071	AX-93214036	AX-93214028
AX-93214169	AX-93214073	AX-93214037	AX-93214029
AX-93214173	AX-93214074	AX-93214040	AX-93214030
AX-93214176	AX-93214076	AX-93214041	AX-93214031
AX-93214178	AX-93214077	AX-93214042	AX-93214032
AX-93214180	AX-93214078	AX-93214046	AX-93214034
AX-93214181	AX-93214080	AX-93214047	AX-93214035
AX-93214182	AX-93214081	AX-93214048	AX-93214036
AX-93214192	AX-93214083	AX-93214049	AX-93214037
AX-93214193	AX-93214084	AX-93214050	AX-93214038
AX-93214195	AX-93214086	AX-93214051	AX-93214039
AX-93214196	AX-93214087	AX-93214052	AX-93214040
AX-93214197	AX-93214088	AX-93214053	AX-93214041
AX-93214198	AX-93214091	AX-93214054	AX-93214042
AX-93214199	AX-93214092	AX-93214055	AX-93214046
AX-93214201	AX-93214093	AX-93214056	AX-93214047
AX-93214202	AX-93214094	AX-93214057	AX-93214048
AX-93214205	AX-93214095	AX-93214058	AX-93214049
AX-93214207	AX-93214096	AX-93214059	AX-93214050
AX-93214210	AX-93214097	AX-93214060	AX-93214051
AX-93214217	AX-93214098	AX-93214061	AX-93214052
AX-93214222	AX-93214099	AX-93214063	AX-93214053
AX-93214223	AX-93214101	AX-93214064	AX-93214054
AX-93214224	AX-93214102	AX-93214066	AX-93214055
AX-93214225	AX-93214103	AX-93214067	AX-93214056
AX-93214228	AX-93214104	AX-93214068	AX-93214057
AX-93214231	AX-93214106	AX-93214069	AX-93214058
AX-93214233	AX-93214107	AX-93214070	AX-93214059
AX-93214234	AX-93214110	AX-93214071	AX-93214060
AX-93214235	AX-93214111	AX-93214072	AX-93214061
AX-93214238	AX-93214112	AX-93214073	AX-93214063
AX-93214243	AX-93214113	AX-93214074	AX-93214064
AX-93214246	AX-93214115	AX-93214075	AX-93214065
AX-93214248	AX-93214117	AX-93214076	AX-93214066
AX-93214252	AX-93214119	AX-93214077	AX-93214067
AX-93214255	AX-93214120	AX-93214078	AX-93214068
AX-93214256	AX-93214121	AX-93214079	AX-93214069
AX-93214271	AX-93214122	AX-93214080	AX-93214070
AX-93214273	AX-93214123	AX-93214081	AX-93214071
AX-93214286	AX-93214124	AX-93214083	AX-93214072
AX-93214299	AX-93214126	AX-93214084	AX-93214073
AX-93214302	AX-93214127	AX-93214085	AX-93214074
AX-93214309	AX-93214128	AX-93214086	AX-93214075
AX-93214314	AX-93214129	AX-93214087	AX-93214076
AX-93214317	AX-93214130	AX-93214088	AX-93214077
AX-93214318	AX-93214132	AX-93214089	AX-93214078
AX-93214322	AX-93214136	AX-93214091	AX-93214079
AX-93214325	AX-93214137	AX-93214092	AX-93214080
AX-93214332	AX-93214139	AX-93214093	AX-93214081
AX-93214334	AX-93214145	AX-93214094	AX-93214083
AX-93214336	AX-93214147	AX-93214095	AX-93214084
AX-93214339	AX-93214148	AX-93214096	AX-93214085
AX-93214343	AX-93214149	AX-93214097	AX-93214086
AX-93214344	AX-93214152	AX-93214098	AX-93214087
AX-93214345	AX-93214153	AX-93214099	AX-93214088
AX-93214346	AX-93214154	AX-93214101	AX-93214089
AX-93214347	AX-93214155	AX-93214102	AX-93214090
AX-93214363	AX-93214156	AX-93214103	AX-93214091
AX-93214364	AX-93214157	AX-93214104	AX-93214092
AX-93214368	AX-93214160	AX-93214106	AX-93214093
AX-93214369	AX-93214161	AX-93214107	AX-93214094
AX-93214374	AX-93214162	AX-93214110	AX-93214095
AX-93214375	AX-93214163	AX-93214111	AX-93214096
AX-93214378	AX-93214164	AX-93214112	AX-93214097
AX-93214379	AX-93214166	AX-93214113	AX-93214098
AX-93214381	AX-93214167	AX-93214114	AX-93214099
AX-93214382	AX-93214169	AX-93214115	AX-93214100
AX-93214390	AX-93214172	AX-93214116	AX-93214101
AX-93214391	AX-93214173	AX-93214117	AX-93214102
AX-93214392	AX-93214174	AX-93214118	AX-93214103
AX-93214396	AX-93214176	AX-93214119	AX-93214104
AX-93214399	AX-93214178	AX-93214120	AX-93214106
AX-93214400	AX-93214179	AX-93214121	AX-93214107
AX-93214401	AX-93214180	AX-93214122	AX-93214109
AX-93214403	AX-93214181	AX-93214123	AX-93214110
AX-93214404	AX-93214182	AX-93214124	AX-93214111
AX-93214405	AX-93214186	AX-93214125	AX-93214112
AX-93214408	AX-93214187	AX-93214126	AX-93214113
AX-93214412	AX-93214188	AX-93214127	AX-93214114
AX-93214421	AX-93214191	AX-93214128	AX-93214115
AX-93214424	AX-93214192	AX-93214129	AX-93214116
AX-93214427	AX-93214193	AX-93214130	AX-93214117
AX-93214432	AX-93214195	AX-93214132	AX-93214118
AX-93214433	AX-93214196	AX-93214133	AX-93214119
AX-93214436	AX-93214197	AX-93214134	AX-93214120
AX-93214437	AX-93214198	AX-93214135	AX-93214121
AX-93214442	AX-93214199	AX-93214136	AX-93214122
AX-93214443	AX-93214200	AX-93214137	AX-93214123
AX-93214444	AX-93214201	AX-93214139	AX-93214124
AX-93214445	AX-93214202	AX-93214140	AX-93214125
AX-93214449	AX-93214205	AX-93214145	AX-93214126
AX-93214450	AX-93214206	AX-93214146	AX-93214127
AX-93214452	AX-93214207	AX-93214147	AX-93214128
AX-93214453	AX-93214208	AX-93214148	AX-93214129
AX-93214454	AX-93214210	AX-93214149	AX-93214130
AX-93214455	AX-93214212	AX-93214150	AX-93214131
AX-93214456	AX-93214217	AX-93214152	AX-93214132
AX-93214457	AX-93214221	AX-93214153	AX-93214133
AX-93214459	AX-93214222	AX-93214154	AX-93214134
AX-93214464	AX-93214223	AX-93214155	AX-93214135
AX-93214471	AX-93214224	AX-93214156	AX-93214136
AX-93214473	AX-93214225	AX-93214157	AX-93214137
AX-93214482	AX-93214226	AX-93214158	AX-93214139
AX-93214486	AX-93214228	AX-93214160	AX-93214140
AX-93214490	AX-93214231	AX-93214161	AX-93214141
AX-93214491	AX-93214232	AX-93214162	AX-93214143
AX-93214496	AX-93214233	AX-93214163	AX-93214145
AX-93214497	AX-93214234	AX-93214164	AX-93214146
AX-93214498	AX-93214235	AX-93214166	AX-93214147
AX-93214499	AX-93214236	AX-93214167	AX-93214148
AX-93214500	AX-93214237	AX-93214169	AX-93214149
AX-93214501	AX-93214238	AX-93214171	AX-93214150
AX-93214502	AX-93214242	AX-93214172	AX-93214151
AX-93214505	AX-93214243	AX-93214173	AX-93214152
AX-93214507	AX-93214246	AX-93214174	AX-93214153
AX-93214509	AX-93214248	AX-93214176	AX-93214154
AX-93214510	AX-93214249	AX-93214177	AX-93214155
AX-93214512	AX-93214251	AX-93214178	AX-93214156
AX-93214515	AX-93214252	AX-93214179	AX-93214157
AX-93214516	AX-93214254	AX-93214180	AX-93214158
AX-93214517	AX-93214255	AX-93214181	AX-93214159
AX-93214518	AX-93214256	AX-93214182	AX-93214160
AX-93214521	AX-93214258	AX-93214183	AX-93214161
AX-93214524	AX-93214262	AX-93214184	AX-93214162
AX-93214526	AX-93214263	AX-93214185	AX-93214163
AX-93214527	AX-93214265	AX-93214186	AX-93214164
AX-93214529	AX-93214266	AX-93214187	AX-93214166
AX-93214530	AX-93214271	AX-93214188	AX-93214167
AX-93214534	AX-93214272	AX-93214189	AX-93214169
AX-93214541	AX-93214273	AX-93214190	AX-93214171
AX-93214543	AX-93214278	AX-93214191	AX-93214172
AX-93214546	AX-93214279	AX-93214192	AX-93214173
AX-93214549	AX-93214280	AX-93214193	AX-93214174
AX-93214550	AX-93214281	AX-93214195	AX-93214176
AX-93214551	AX-93214283	AX-93214196	AX-93214177
AX-93214553	AX-93214286	AX-93214197	AX-93214178
AX-93214554	AX-93214288	AX-93214198	AX-93214179
AX-93214556	AX-93214291	AX-93214199	AX-93214180
AX-93214558	AX-93214292	AX-93214200	AX-93214181
AX-93214559	AX-93214293	AX-93214201	AX-93214182
AX-93214568	AX-93214294	AX-93214202	AX-93214183
AX-93214570	AX-93214299	AX-93214205	AX-93214184
AX-93214571	AX-93214300	AX-93214206	AX-93214185
AX-93214575	AX-93214301	AX-93214207	AX-93214186
AX-93214577	AX-93214302	AX-93214208	AX-93214187
AX-93214579	AX-93214306	AX-93214209	AX-93214188
AX-93214580	AX-93214309	AX-93214210	AX-93214189
AX-93214584	AX-93214313	AX-93214212	AX-93214190
AX-93214586	AX-93214314	AX-93214213	AX-93214191
AX-93214588	AX-93214316	AX-93214214	AX-93214192
AX-93214594	AX-93214317	AX-93214216	AX-93214193
AX-93214595	AX-93214318	AX-93214217	AX-93214195
AX-93214600	AX-93214319	AX-93214218	AX-93214196
AX-93214601	AX-93214322	AX-93214219	AX-93214197
AX-93214603	AX-93214323	AX-93214220	AX-93214198
AX-93214606	AX-93214325	AX-93214221	AX-93214199
AX-93214607	AX-93214326	AX-93214222	AX-93214200
AX-93214608	AX-93214332	AX-93214223	AX-93214201
AX-93214610	AX-93214333	AX-93214224	AX-93214202
AX-93214618	AX-93214334	AX-93214225	AX-93214203
AX-93214619	AX-93214335	AX-93214226	AX-93214204
AX-93214622	AX-93214336	AX-93214227	AX-93214205
AX-93214624	AX-93214338	AX-93214228	AX-93214206
AX-93214625	AX-93214339	AX-93214229	AX-93214207
AX-93214627	AX-93214343	AX-93214231	AX-93214208
AX-93214629	AX-93214344	AX-93214232	AX-93214209
AX-93214630	AX-93214345	AX-93214233	AX-93214210
AX-93214634	AX-93214346	AX-93214234	AX-93214212
AX-93214635	AX-93214347	AX-93214235	AX-93214213
AX-93214636	AX-93214363	AX-93214236	AX-93214214
AX-93214637	AX-93214364	AX-93214237	AX-93214215
AX-93214638	AX-93214366	AX-93214238	AX-93214216
AX-93214639	AX-93214367	AX-93214241	AX-93214217
AX-93214644	AX-93214368	AX-93214242	AX-93214218
AX-93214646	AX-93214369	AX-93214243	AX-93214219
AX-93214651	AX-93214370	AX-93214244	AX-93214220
AX-93214652	AX-93214374	AX-93214246	AX-93214221
AX-93214655	AX-93214375	AX-93214247	AX-93214222
AX-93214658	AX-93214377	AX-93214248	AX-93214223
AX-93214659	AX-93214378	AX-93214249	AX-93214224
AX-93214660	AX-93214379	AX-93214250	AX-93214225
AX-93214662	AX-93214380	AX-93214251	AX-93214226
AX-93214663	AX-93214381	AX-93214252	AX-93214227
AX-93214664	AX-93214382	AX-93214253	AX-93214228
AX-93214665	AX-93214384	AX-93214254	AX-93214229
AX-93214666	AX-93214385	AX-93214255	AX-93214230
AX-93214668	AX-93214386	AX-93214256	AX-93214231
AX-93214671	AX-93214387	AX-93214257	AX-93214232
AX-93214673	AX-93214389	AX-93214258	AX-93214233
AX-93214675	AX-93214390	AX-93214262	AX-93214234
AX-93214676	AX-93214391	AX-93214263	AX-93214235
AX-93214677	AX-93214392	AX-93214264	AX-93214236
AX-93214678	AX-93214395	AX-93214265	AX-93214237
AX-93214680	AX-93214396	AX-93214266	AX-93214238
AX-93214683	AX-93214398	AX-93214268	AX-93214239
AX-93214684	AX-93214399	AX-93214269	AX-93214241
AX-93214685	AX-93214400	AX-93214270	AX-93214242
AX-93214687	AX-93214401	AX-93214271	AX-93214243
AX-93214689	AX-93214402	AX-93214272	AX-93214244
AX-93214690	AX-93214403	AX-93214273	AX-93214246
AX-93214691	AX-93214404	AX-93214277	AX-93214247
AX-93214692	AX-93214405	AX-93214278	AX-93214248
AX-93214693	AX-93214408	AX-93214279	AX-93214249
AX-93214694	AX-93214412	AX-93214280	AX-93214250
AX-93214696	AX-93214415	AX-93214281	AX-93214251
AX-93214697	AX-93214417	AX-93214282	AX-93214252
AX-93214698	AX-93214421	AX-93214283	AX-93214253
AX-93214699	AX-93214424	AX-93214285	AX-93214254
AX-93214701	AX-93214427	AX-93214286	AX-93214255
AX-93214704	AX-93214430	AX-93214287	AX-93214256
AX-93214706	AX-93214432	AX-93214288	AX-93214257
AX-93214708	AX-93214433	AX-93214291	AX-93214258
AX-93214710	AX-93214436	AX-93214292	AX-93214262
AX-93214711	AX-93214437	AX-93214293	AX-93214263
AX-93214713	AX-93214440	AX-93214294	AX-93214264
AX-93214714	AX-93214442	AX-93214296	AX-93214265
AX-93214715	AX-93214443	AX-93214297	AX-93214266
AX-93214716	AX-93214444	AX-93214298	AX-93214267
AX-93214719	AX-93214445	AX-93214299	AX-93214268
AX-93214720	AX-93214449	AX-93214300	AX-93214269
AX-93214725	AX-93214450	AX-93214301	AX-93214270
AX-93214726	AX-93214452	AX-93214302	AX-93214271
AX-93214729	AX-93214453	AX-93214306	AX-93214272
AX-93214730	AX-93214454	AX-93214309	AX-93214273
AX-93214732	AX-93214455	AX-93214312	AX-93214276
AX-93214734	AX-93214456	AX-93214313	AX-93214277
AX-93214735	AX-93214457	AX-93214314	AX-93214278
AX-93214737	AX-93214459	AX-93214315	AX-93214279
AX-93214738	AX-93214460	AX-93214316	AX-93214280
AX-93214740	AX-93214461	AX-93214317	AX-93214281
AX-93214741	AX-93214464	AX-93214318	AX-93214282
AX-93214742	AX-93214466	AX-93214319	AX-93214283
AX-93214743	AX-93214468	AX-93214320	AX-93214285
AX-93214744	AX-93214469	AX-93214322	AX-93214286
AX-93214745	AX-93214470	AX-93214323	AX-93214287
AX-93214746	AX-93214471	AX-93214324	AX-93214288
AX-93214747	AX-93214472	AX-93214325	AX-93214291
AX-93214748	AX-93214473	AX-93214326	AX-93214292
AX-93214752	AX-93214475	AX-93214332	AX-93214293
AX-93214753	AX-93214480	AX-93214333	AX-93214294
AX-93214754	AX-93214482	AX-93214334	AX-93214295
AX-93214758	AX-93214483	AX-93214335	AX-93214296
AX-93214760	AX-93214486	AX-93214336	AX-93214297
AX-93214763	AX-93214487	AX-93214338	AX-93214298
AX-93214766	AX-93214488	AX-93214339	AX-93214299
AX-93214767	AX-93214489	AX-93214343	AX-93214300
AX-93214768	AX-93214490	AX-93214344	AX-93214301
AX-93214770	AX-93214491	AX-93214345	AX-93214302
AX-93214771	AX-93214492	AX-93214346	AX-93214305
AX-93214772	AX-93214496	AX-93214347	AX-93214306
AX-93214778	AX-93214497	AX-93214363	AX-93214309
AX-93214784	AX-93214498	AX-93214364	AX-93214312
AX-93214788	AX-93214499	AX-93214365	AX-93214313
AX-93214789	AX-93214500	AX-93214366	AX-93214314
AX-93214790	AX-93214501	AX-93214367	AX-93214315
AX-93214799	AX-93214502	AX-93214368	AX-93214316
AX-93214803	AX-93214503	AX-93214369	AX-93214317
AX-93214804	AX-93214504	AX-93214370	AX-93214318
AX-93214806	AX-93214505	AX-93214374	AX-93214319
AX-93214807	AX-93214507	AX-93214375	AX-93214320
AX-93214808	AX-93214509	AX-93214376	AX-93214322
AX-93214815	AX-93214510	AX-93214377	AX-93214323
AX-93214816	AX-93214512	AX-93214378	AX-93214324
AX-93214817	AX-93214514	AX-93214379	AX-93214325
AX-93214818	AX-93214515	AX-93214380	AX-93214326
AX-93214819	AX-93214516	AX-93214381	AX-93214332
AX-93214824	AX-93214517	AX-93214382	AX-93214333
AX-93214832	AX-93214518	AX-93214383	AX-93214334
AX-93214833	AX-93214521	AX-93214384	AX-93214335
AX-93214834	AX-93214522	AX-93214385	AX-93214336
AX-93214837	AX-93214524	AX-93214386	AX-93214337
AX-93214841	AX-93214526	AX-93214387	AX-93214338
AX-93214843	AX-93214527	AX-93214389	AX-93214339
AX-93214846	AX-93214528	AX-93214390	AX-93214343
AX-93214849	AX-93214529	AX-93214391	AX-93214344
AX-93214854	AX-93214530	AX-93214392	AX-93214345
AX-93214859	AX-93214534	AX-93214393	AX-93214346
AX-93214860	AX-93214537	AX-93214395	AX-93214347
AX-93214861	AX-93214539	AX-93214396	AX-93214363
AX-93214862	AX-93214540	AX-93214397	AX-93214364
AX-93214863	AX-93214541	AX-93214398	AX-93214365
AX-93214864	AX-93214543	AX-93214399	AX-93214366
AX-93214865	AX-93214546	AX-93214400	AX-93214367
AX-93214870	AX-93214547	AX-93214401	AX-93214368
AX-93214872	AX-93214549	AX-93214402	AX-93214369
AX-93214873	AX-93214550	AX-93214403	AX-93214370
AX-93214874	AX-93214551	AX-93214404	AX-93214372
AX-93214875	AX-93214552	AX-93214405	AX-93214373
AX-93214877	AX-93214553	AX-93214406	AX-93214374
AX-93214879	AX-93214554	AX-93214407	AX-93214375
AX-93214880	AX-93214556	AX-93214408	AX-93214376
AX-93214882	AX-93214557	AX-93214409	AX-93214377
AX-93214885	AX-93214558	AX-93214412	AX-93214378
AX-93214887	AX-93214559	AX-93214415	AX-93214379
AX-93214892	AX-93214561	AX-93214417	AX-93214380
AX-93214893	AX-93214566	AX-93214418	AX-93214381
AX-93214894	AX-93214567	AX-93214421	AX-93214382
AX-93214895	AX-93214568	AX-93214422	AX-93214383
AX-93214897	AX-93214570	AX-93214424	AX-93214384
AX-93214898	AX-93214571	AX-93214425	AX-93214385
AX-93214899	AX-93214575	AX-93214427	AX-93214386
AX-93214900	AX-93214577	AX-93214430	AX-93214387
AX-93214906	AX-93214579	AX-93214432	AX-93214389
AX-93214907	AX-93214580	AX-93214433	AX-93214390
AX-93214908	AX-93214582	AX-93214435	AX-93214391
AX-93214910	AX-93214584	AX-93214436	AX-93214392
AX-93214911	AX-93214585	AX-93214437	AX-93214393
AX-93214912	AX-93214586	AX-93214440	AX-93214394
AX-93214913	AX-93214587	AX-93214441	AX-93214395
AX-93214914	AX-93214588	AX-93214442	AX-93214396
AX-93214915	AX-93214590	AX-93214443	AX-93214397
AX-93214917	AX-93214593	AX-93214444	AX-93214398
AX-93214918	AX-93214594	AX-93214445	AX-93214399
AX-93214921	AX-93214595	AX-93214446	AX-93214400
AX-93214922	AX-93214600	AX-93214447	AX-93214401
AX-93214924	AX-93214601	AX-93214448	AX-93214402
AX-93214925	AX-93214603	AX-93214449	AX-93214403
AX-93214928	AX-93214604	AX-93214450	AX-93214404
AX-93214930	AX-93214605	AX-93214451	AX-93214405
AX-93214931	AX-93214606	AX-93214452	AX-93214406
AX-93214932	AX-93214607	AX-93214453	AX-93214407
AX-93214933	AX-93214608	AX-93214454	AX-93214408
AX-93214936	AX-93214609	AX-93214455	AX-93214409
AX-93214942	AX-93214610	AX-93214456	AX-93214412
AX-93214943	AX-93214611	AX-93214457	AX-93214413
AX-93214946	AX-93214618	AX-93214458	AX-93214415
AX-93214952	AX-93214619	AX-93214459	AX-93214416
AX-93214953	AX-93214620	AX-93214460	AX-93214417
AX-93214957	AX-93214621	AX-93214461	AX-93214418
AX-93214958	AX-93214622	AX-93214462	AX-93214420
AX-93214960	AX-93214624	AX-93214464	AX-93214421
AX-93214968	AX-93214625	AX-93214465	AX-93214422
AX-93214971	AX-93214627	AX-93214466	AX-93214423
AX-93214974	AX-93214629	AX-93214468	AX-93214424
AX-93214976	AX-93214630	AX-93214469	AX-93214425
AX-93214977	AX-93214631	AX-93214470	AX-93214426
AX-93214979	AX-93214632	AX-93214471	AX-93214427
AX-93214981	AX-93214633	AX-93214472	AX-93214429
AX-93214982	AX-93214634	AX-93214473	AX-93214430
AX-93214984	AX-93214635	AX-93214474	AX-93214432
AX-93214985	AX-93214636	AX-93214475	AX-93214433
AX-93214986	AX-93214637	AX-93214476	AX-93214435
AX-93214987	AX-93214638	AX-93214477	AX-93214436
AX-93214988	AX-93214639	AX-93214478	AX-93214437
AX-93214989	AX-93214641	AX-93214479	AX-93214440
AX-93214990	AX-93214644	AX-93214480	AX-93214441
AX-93214992	AX-93214646	AX-93214481	AX-93214442
AX-93214993	AX-93214649	AX-93214482	AX-93214443
AX-93214997	AX-93214651	AX-93214483	AX-93214444
AX-93214999	AX-93214652	AX-93214485	AX-93214445
AX-93215000	AX-93214653	AX-93214486	AX-93214446
AX-93215001	AX-93214655	AX-93214487	AX-93214447
AX-93215002	AX-93214656	AX-93214488	AX-93214448
AX-93215006	AX-93214657	AX-93214489	AX-93214449
AX-93215009	AX-93214658	AX-93214490	AX-93214450
AX-93215011	AX-93214659	AX-93214491	AX-93214451
AX-93215012	AX-93214660	AX-93214492	AX-93214452
AX-93215014	AX-93214661	AX-93214493	AX-93214453
AX-93215017	AX-93214662	AX-93214494	AX-93214454
AX-93215019	AX-93214663	AX-93214495	AX-93214455
AX-93215025	AX-93214664	AX-93214496	AX-93214456
AX-93215026	AX-93214665	AX-93214497	AX-93214457
AX-93215028	AX-93214666	AX-93214498	AX-93214458
AX-93215031	AX-93214668	AX-93214499	AX-93214459
AX-93215035	AX-93214669	AX-93214500	AX-93214460
AX-93215036	AX-93214670	AX-93214501	AX-93214461
AX-93215037	AX-93214671	AX-93214502	AX-93214462
AX-93215049	AX-93214672	AX-93214503	AX-93214463
AX-93215052	AX-93214673	AX-93214504	AX-93214464
AX-93215053	AX-93214675	AX-93214505	AX-93214465
AX-93215054	AX-93214676	AX-93214507	AX-93214466
AX-93215057	AX-93214677	AX-93214508	AX-93214467
AX-93215058	AX-93214678	AX-93214509	AX-93214468
AX-93215060	AX-93214679	AX-93214510	AX-93214469
AX-93215062	AX-93214680	AX-93214512	AX-93214470
AX-93215063	AX-93214681	AX-93214513	AX-93214471
AX-93215066	AX-93214683	AX-93214514	AX-93214472
AX-93215068	AX-93214684	AX-93214515	AX-93214473
AX-93215070	AX-93214685	AX-93214516	AX-93214474
AX-93215073	AX-93214686	AX-93214517	AX-93214475
AX-93215074	AX-93214687	AX-93214518	AX-93214476
AX-93215075	AX-93214689	AX-93214519	AX-93214477
AX-93215076	AX-93214690	AX-93214520	AX-93214478
AX-93215079	AX-93214691	AX-93214521	AX-93214479
AX-93215087	AX-93214692	AX-93214522	AX-93214480
AX-93215088	AX-93214693	AX-93214523	AX-93214481
AX-93215090	AX-93214694	AX-93214524	AX-93214482
AX-93215092	AX-93214696	AX-93214525	AX-93214483
AX-93215093	AX-93214697	AX-93214526	AX-93214485
AX-93215094	AX-93214698	AX-93214527	AX-93214486
AX-93215096	AX-93214699	AX-93214528	AX-93214487
AX-93215097	AX-93214700	AX-93214529	AX-93214488
AX-93215099	AX-93214701	AX-93214530	AX-93214489
AX-93215103	AX-93214702	AX-93214531	AX-93214490
AX-93215104	AX-93214703	AX-93214532	AX-93214491
AX-93215110	AX-93214704	AX-93214533	AX-93214492
AX-93215113	AX-93214705	AX-93214534	AX-93214493
AX-93215114	AX-93214706	AX-93214535	AX-93214494
AX-93215116	AX-93214707	AX-93214536	AX-93214495
AX-93215117	AX-93214708	AX-93214537	AX-93214496
AX-93215118	AX-93214709	AX-93214538	AX-93214497
AX-93215120	AX-93214710	AX-93214539	AX-93214498
AX-93215121	AX-93214711	AX-93214540	AX-93214499
AX-93215123	AX-93214712	AX-93214541	AX-93214500
AX-93215126	AX-93214713	AX-93214542	AX-93214501
AX-93215127	AX-93214714	AX-93214543	AX-93214502
AX-93215128	AX-93214715	AX-93214544	AX-93214503
AX-93215132	AX-93214716	AX-93214545	AX-93214504
AX-93215137	AX-93214719	AX-93214546	AX-93214505
AX-93215138	AX-93214720	AX-93214547	AX-93214507
AX-93215140	AX-93214721	AX-93214548	AX-93214508
AX-93215141	AX-93214722	AX-93214549	AX-93214509
AX-93215144	AX-93214723	AX-93214550	AX-93214510
AX-93215146	AX-93214724	AX-93214551	AX-93214511
AX-93215148	AX-93214725	AX-93214552	AX-93214512
AX-93215156	AX-93214726	AX-93214553	AX-93214513
AX-93215157	AX-93214727	AX-93214554	AX-93214514
AX-93215159	AX-93214729	AX-93214556	AX-93214515
AX-93215163	AX-93214730	AX-93214557	AX-93214516
AX-93215164	AX-93214732	AX-93214558	AX-93214517
AX-93215165	AX-93214734	AX-93214559	AX-93214518
AX-93215167	AX-93214735	AX-93214561	AX-93214519
AX-93215172	AX-93214737	AX-93214562	AX-93214520
AX-93215173	AX-93214738	AX-93214565	AX-93214521
AX-93215175	AX-93214739	AX-93214566	AX-93214522
AX-93215180	AX-93214740	AX-93214567	AX-93214523
AX-93215182	AX-93214741	AX-93214568	AX-93214524
AX-93215185	AX-93214742	AX-93214569	AX-93214525
AX-93215186	AX-93214743	AX-93214570	AX-93214526
AX-93215187	AX-93214744	AX-93214571	AX-93214527
AX-93215190	AX-93214745	AX-93214572	AX-93214528
AX-93215191	AX-93214746	AX-93214574	AX-93214529
AX-93215199	AX-93214747	AX-93214575	AX-93214530
AX-93215203	AX-93214748	AX-93214576	AX-93214531
AX-93215204	AX-93214752	AX-93214577	AX-93214532
AX-93215205	AX-93214753	AX-93214578	AX-93214533
AX-93215206	AX-93214754	AX-93214579	AX-93214534
AX-93215208	AX-93214755	AX-93214580	AX-93214535
AX-93215210	AX-93214757	AX-93214581	AX-93214536
AX-93215213	AX-93214758	AX-93214582	AX-93214537
AX-93215214	AX-93214760	AX-93214584	AX-93214538
AX-93215217	AX-93214762	AX-93214585	AX-93214539
AX-93215218	AX-93214763	AX-93214586	AX-93214540
AX-93215220	AX-93214766	AX-93214587	AX-93214541
AX-93215223	AX-93214767	AX-93214588	AX-93214542
AX-93215229	AX-93214768	AX-93214589	AX-93214543
AX-93215230	AX-93214770	AX-93214590	AX-93214544
AX-93215231	AX-93214771	AX-93214592	AX-93214545
AX-93215233	AX-93214772	AX-93214593	AX-93214546
AX-93215236	AX-93214778	AX-93214594	AX-93214547
AX-93215240	AX-93214779	AX-93214595	AX-93214548
AX-93215241	AX-93214780	AX-93214596	AX-93214549
AX-93215244	AX-93214782	AX-93214597	AX-93214550
AX-93215252	AX-93214783	AX-93214598	AX-93214551
AX-93215256	AX-93214784	AX-93214599	AX-93214552
AX-93215258	AX-93214786	AX-93214600	AX-93214553
AX-93215259	AX-93214787	AX-93214601	AX-93214554
AX-93215262	AX-93214788	AX-93214602	AX-93214556
AX-93215264	AX-93214789	AX-93214603	AX-93214557
AX-93215267	AX-93214790	AX-93214604	AX-93214558
AX-93215269	AX-93214796	AX-93214605	AX-93214559
AX-93215271	AX-93214797	AX-93214606	AX-93214560
AX-93215275	AX-93214799	AX-93214607	AX-93214561
AX-93215277	AX-93214800	AX-93214608	AX-93214562
AX-93215278	AX-93214803	AX-93214609	AX-93214565
AX-93215283	AX-93214804	AX-93214610	AX-93214566
AX-93215288	AX-93214805	AX-93214611	AX-93214567
AX-93215294	AX-93214806	AX-93214618	AX-93214568
AX-93215295	AX-93214807	AX-93214619	AX-93214569
AX-93215297	AX-93214808	AX-93214620	AX-93214570
AX-93215298	AX-93214813	AX-93214621	AX-93214571
AX-93215299	AX-93214815	AX-93214622	AX-93214572
AX-93215300	AX-93214816	AX-93214623	AX-93214574
AX-93215306	AX-93214817	AX-93214624	AX-93214575
AX-93215309	AX-93214818	AX-93214625	AX-93214576
AX-93215310	AX-93214819	AX-93214626	AX-93214577
AX-93215312	AX-93214823	AX-93214627	AX-93214578
AX-93215313	AX-93214824	AX-93214628	AX-93214579
AX-93215320	AX-93214825	AX-93214629	AX-93214580
AX-93215321	AX-93214826	AX-93214630	AX-93214581
AX-93215322	AX-93214831	AX-93214631	AX-93214582
AX-93215327	AX-93214832	AX-93214632	AX-93214583
AX-93215330	AX-93214833	AX-93214633	AX-93214584
AX-93215331	AX-93214834	AX-93214634	AX-93214585
AX-93215332	AX-93214837	AX-93214635	AX-93214586
AX-93215333	AX-93214839	AX-93214636	AX-93214587
AX-93215334	AX-93214841	AX-93214637	AX-93214588
AX-93215335	AX-93214843	AX-93214638	AX-93214589
AX-93215336	AX-93214844	AX-93214639	AX-93214590
AX-93215339	AX-93214845	AX-93214640	AX-93214591
AX-93215340	AX-93214846	AX-93214641	AX-93214592
AX-93215342	AX-93214847	AX-93214642	AX-93214593
AX-93215348	AX-93214848	AX-93214643	AX-93214594
AX-93215349	AX-93214849	AX-93214644	AX-93214595
AX-93215350	AX-93214852	AX-93214646	AX-93214596
AX-93215354	AX-93214854	AX-93214647	AX-93214597
AX-93215357	AX-93214856	AX-93214649	AX-93214598
AX-93215358	AX-93214857	AX-93214650	AX-93214599
AX-93215359	AX-93214858	AX-93214651	AX-93214600
AX-93215361	AX-93214859	AX-93214652	AX-93214601
AX-93215363	AX-93214860	AX-93214653	AX-93214602
AX-93215366	AX-93214861	AX-93214654	AX-93214603
AX-93215369	AX-93214862	AX-93214655	AX-93214604
AX-93215370	AX-93214863	AX-93214656	AX-93214605
AX-93215374	AX-93214864	AX-93214657	AX-93214606
AX-93215381	AX-93214865	AX-93214658	AX-93214607
AX-93215384	AX-93214870	AX-93214659	AX-93214608
AX-93215388	AX-93214872	AX-93214660	AX-93214609
AX-93215392	AX-93214873	AX-93214661	AX-93214610
AX-93215394	AX-93214874	AX-93214662	AX-93214611
AX-93215397	AX-93214875	AX-93214663	AX-93214612
AX-93215398	AX-93214877	AX-93214664	AX-93214618
AX-93215400	AX-93214879	AX-93214665	AX-93214619
AX-93215401	AX-93214880	AX-93214666	AX-93214620
AX-93215402	AX-93214881	AX-93214667	AX-93214621
AX-93215403	AX-93214882	AX-93214668	AX-93214622
AX-93215404	AX-93214884	AX-93214669	AX-93214623
AX-93215406	AX-93214885	AX-93214670	AX-93214624
AX-93215407	AX-93214887	AX-93214671	AX-93214625
AX-93215411	AX-93214888	AX-93214672	AX-93214626
AX-93215413	AX-93214889	AX-93214673	AX-93214627
AX-93215418	AX-93214892	AX-93214675	AX-93214628
AX-93215422	AX-93214893	AX-93214676	AX-93214629
AX-93215425	AX-93214894	AX-93214677	AX-93214630
AX-93215426	AX-93214895	AX-93214678	AX-93214631
AX-93215427	AX-93214896	AX-93214679	AX-93214632
AX-93215428	AX-93214897	AX-93214680	AX-93214633
AX-93215434	AX-93214898	AX-93214681	AX-93214634
AX-93215438	AX-93214899	AX-93214683	AX-93214635
AX-93215440	AX-93214900	AX-93214684	AX-93214636
AX-93215443	AX-93214906	AX-93214685	AX-93214637
AX-93215444	AX-93214907	AX-93214686	AX-93214638
AX-93215446	AX-93214908	AX-93214687	AX-93214639
AX-93215448	AX-93214909	AX-93214689	AX-93214640
AX-93215451	AX-93214910	AX-93214690	AX-93214641
AX-93215452	AX-93214911	AX-93214691	AX-93214642
AX-93215455	AX-93214912	AX-93214692	AX-93214643
AX-93215458	AX-93214913	AX-93214693	AX-93214644
AX-93215459	AX-93214914	AX-93214694	AX-93214645
AX-93215460	AX-93214915	AX-93214695	AX-93214646
AX-93215461	AX-93214916	AX-93214696	AX-93214647
AX-93215463	AX-93214917	AX-93214697	AX-93214649
AX-93215466	AX-93214918	AX-93214698	AX-93214650
AX-93215468	AX-93214919	AX-93214699	AX-93214651
AX-93215470	AX-93214920	AX-93214700	AX-93214652
AX-93215472	AX-93214921	AX-93214701	AX-93214653
AX-93215475	AX-93214922	AX-93214702	AX-93214654
AX-93215479	AX-93214924	AX-93214703	AX-93214655
AX-93215480	AX-93214925	AX-93214704	AX-93214656
AX-93215498	AX-93214928	AX-93214705	AX-93214657
AX-93215499	AX-93214930	AX-93214706	AX-93214658
AX-93215501	AX-93214931	AX-93214707	AX-93214659
AX-93215503	AX-93214932	AX-93214708	AX-93214660
AX-93215504	AX-93214933	AX-93214709	AX-93214661
AX-93215505	AX-93214935	AX-93214710	AX-93214662
AX-93215507	AX-93214936	AX-93214711	AX-93214663
AX-93215510	AX-93214937	AX-93214712	AX-93214664
AX-93215511	AX-93214938	AX-93214713	AX-93214665
AX-93215513	AX-93214939	AX-93214714	AX-93214666
AX-93215516	AX-93214942	AX-93214715	AX-93214667
AX-93215518	AX-93214943	AX-93214716	AX-93214668
AX-93215520	AX-93214946	AX-93214718	AX-93214669
AX-93215521	AX-93214952	AX-93214719	AX-93214670
AX-93215524	AX-93214953	AX-93214720	AX-93214671
AX-93215526	AX-93214957	AX-93214721	AX-93214672
AX-93215527	AX-93214958	AX-93214722	AX-93214673
AX-93215528	AX-93214959	AX-93214723	AX-93214674
AX-93215532	AX-93214960	AX-93214724	AX-93214675
AX-93215534	AX-93214961	AX-93214725	AX-93214676
AX-93215535	AX-93214968	AX-93214726	AX-93214677
AX-93215539	AX-93214970	AX-93214727	AX-93214678
AX-93215540	AX-93214971	AX-93214728	AX-93214679
AX-93215541	AX-93214972	AX-93214729	AX-93214680
AX-93215545	AX-93214973	AX-93214730	AX-93214681
AX-93215548	AX-93214974	AX-93214731	AX-93214682
AX-93215550	AX-93214975	AX-93214732	AX-93214683
AX-93215554	AX-93214976	AX-93214733	AX-93214684
AX-93215567	AX-93214977	AX-93214734	AX-93214685
AX-93215568	AX-93214978	AX-93214735	AX-93214686
AX-93215569	AX-93214979	AX-93214736	AX-93214687
AX-93215572	AX-93214981	AX-93214737	AX-93214688
AX-93215576	AX-93214982	AX-93214738	AX-93214689
AX-93215577	AX-93214983	AX-93214739	AX-93214690
AX-93215579	AX-93214984	AX-93214740	AX-93214691
AX-93215580	AX-93214985	AX-93214741	AX-93214692
AX-93215581	AX-93214986	AX-93214742	AX-93214693
AX-93215583	AX-93214987	AX-93214743	AX-93214694
AX-93215585	AX-93214988	AX-93214744	AX-93214695
AX-93215586	AX-93214989	AX-93214745	AX-93214696
AX-93215587	AX-93214990	AX-93214746	AX-93214697
AX-93215594	AX-93214991	AX-93214747	AX-93214698
AX-93215596	AX-93214992	AX-93214748	AX-93214699
AX-93215597	AX-93214993	AX-93214752	AX-93214700
AX-93215602	AX-93214994	AX-93214753	AX-93214701
AX-93215605	AX-93214997	AX-93214754	AX-93214702
AX-93215607	AX-93214999	AX-93214755	AX-93214703
AX-93215612	AX-93215000	AX-93214756	AX-93214704
AX-93215617	AX-93215001	AX-93214757	AX-93214705
AX-93215619	AX-93215002	AX-93214758	AX-93214706
AX-93215620	AX-93215004	AX-93214759	AX-93214707
AX-93215623	AX-93215006	AX-93214760	AX-93214708
AX-93215625	AX-93215007	AX-93214761	AX-93214709
AX-93215627	AX-93215008	AX-93214762	AX-93214710
AX-93215629	AX-93215009	AX-93214763	AX-93214711
AX-93215630	AX-93215011	AX-93214766	AX-93214712
AX-93215632	AX-93215012	AX-93214767	AX-93214713
AX-93215633	AX-93215014	AX-93214768	AX-93214714
AX-93215635	AX-93215017	AX-93214769	AX-93214715
AX-93215639	AX-93215019	AX-93214770	AX-93214716
AX-93215640	AX-93215025	AX-93214771	AX-93214717
AX-93215641	AX-93215026	AX-93214772	AX-93214718
AX-93215644	AX-93215027	AX-93214774	AX-93214719
AX-93215649	AX-93215028	AX-93214776	AX-93214720
AX-93215651	AX-93215030	AX-93214777	AX-93214721
AX-93215653	AX-93215031	AX-93214778	AX-93214722
AX-93215654	AX-93215035	AX-93214779	AX-93214723
AX-93215655	AX-93215036	AX-93214780	AX-93214724
AX-93215656	AX-93215037	AX-93214782	AX-93214725
AX-93215657	AX-93215039	AX-93214783	AX-93214726
AX-93215658	AX-93215042	AX-93214784	AX-93214727
AX-93215659	AX-93215044	AX-93214786	AX-93214728
AX-93215661	AX-93215045	AX-93214787	AX-93214729
AX-93215662	AX-93215049	AX-93214788	AX-93214730
AX-93215663	AX-93215052	AX-93214789	AX-93214731
AX-93215666	AX-93215053	AX-93214790	AX-93214732
AX-93215668	AX-93215054	AX-93214796	AX-93214733
AX-93215673	AX-93215057	AX-93214797	AX-93214734
AX-93215674	AX-93215058	AX-93214799	AX-93214735
AX-93215676	AX-93215059	AX-93214800	AX-93214736
AX-93215679	AX-93215060	AX-93214801	AX-93214737
AX-93215680	AX-93215061	AX-93214802	AX-93214738
AX-93215681	AX-93215062	AX-93214803	AX-93214739
AX-93215683	AX-93215063	AX-93214804	AX-93214740
AX-93215684	AX-93215065	AX-93214805	AX-93214741
AX-93215687	AX-93215066	AX-93214806	AX-93214742
AX-93215689	AX-93215068	AX-93214807	AX-93214743
AX-93215690	AX-93215070	AX-93214808	AX-93214744
AX-93215691	AX-93215071	AX-93214809	AX-93214745
AX-93215693	AX-93215073	AX-93214810	AX-93214746
AX-93215694	AX-93215074	AX-93214813	AX-93214747
AX-93215695	AX-93215075	AX-93214815	AX-93214748
AX-93215697	AX-93215076	AX-93214816	AX-93214751
AX-93215698	AX-93215077	AX-93214817	AX-93214752
AX-93215699	AX-93215079	AX-93214818	AX-93214753
AX-93215700	AX-93215082	AX-93214819	AX-93214754
AX-93215704	AX-93215084	AX-93214823	AX-93214755
AX-93215706	AX-93215086	AX-93214824	AX-93214756
AX-93215707	AX-93215087	AX-93214825	AX-93214757
AX-93215710	AX-93215088	AX-93214826	AX-93214758
AX-93215711	AX-93215089	AX-93214828	AX-93214759
AX-93215712	AX-93215090	AX-93214830	AX-93214760
AX-93215721	AX-93215092	AX-93214831	AX-93214761
AX-93215724	AX-93215093	AX-93214832	AX-93214762
AX-93215727	AX-93215094	AX-93214833	AX-93214763
AX-93215729	AX-93215096	AX-93214834	AX-93214766
AX-93215730	AX-93215097	AX-93214835	AX-93214767
AX-93215731	AX-93215099	AX-93214836	AX-93214768
AX-93215732	AX-93215100	AX-93214837	AX-93214769
AX-93215734	AX-93215101	AX-93214838	AX-93214770
AX-93215735	AX-93215102	AX-93214839	AX-93214771
AX-93215738	AX-93215103	AX-93214840	AX-93214772
AX-93215741	AX-93215104	AX-93214841	AX-93214774
AX-93215742	AX-93215106	AX-93214843	AX-93214775
AX-93215745	AX-93215109	AX-93214844	AX-93214776
AX-93215746	AX-93215110	AX-93214845	AX-93214777
AX-93215749	AX-93215111	AX-93214846	AX-93214778
AX-93215751	AX-93215113	AX-93214847	AX-93214779
AX-93215754	AX-93215114	AX-93214848	AX-93214780
AX-93215757	AX-93215116	AX-93214849	AX-93214781
AX-93215758	AX-93215117	AX-93214850	AX-93214782
AX-93215762	AX-93215118	AX-93214851	AX-93214783
AX-93215765	AX-93215119	AX-93214852	AX-93214784
AX-93215766	AX-93215120	AX-93214853	AX-93214785
AX-93215768	AX-93215121	AX-93214854	AX-93214786
AX-93215776	AX-93215123	AX-93214855	AX-93214787
AX-93215782	AX-93215124	AX-93214856	AX-93214788
AX-93215785	AX-93215126	AX-93214857	AX-93214789
AX-93215793	AX-93215127	AX-93214858	AX-93214790
AX-93215795	AX-93215128	AX-93214859	AX-93214795
AX-93215799	AX-93215129	AX-93214860	AX-93214796
AX-93215803	AX-93215130	AX-93214861	AX-93214797
AX-93215807	AX-93215132	AX-93214862	AX-93214798
AX-93215809	AX-93215137	AX-93214863	AX-93214799
AX-93215810	AX-93215138	AX-93214864	AX-93214800
AX-93215812	AX-93215139	AX-93214865	AX-93214801
AX-93215813	AX-93215140	AX-93214866	AX-93214802
AX-93215814	AX-93215141	AX-93214868	AX-93214803
AX-93215815	AX-93215143	AX-93214870	AX-93214804
AX-93215817	AX-93215144	AX-93214872	AX-93214805
AX-93215820	AX-93215145	AX-93214873	AX-93214806
AX-93215822	AX-93215146	AX-93214874	AX-93214807
AX-93215823	AX-93215147	AX-93214875	AX-93214808
AX-93215833	AX-93215148	AX-93214876	AX-93214809
AX-93215839	AX-93215151	AX-93214877	AX-93214810
AX-93215840	AX-93215156	AX-93214878	AX-93214813
AX-93215844	AX-93215157	AX-93214879	AX-93214815
AX-93215851	AX-93215158	AX-93214880	AX-93214816
AX-93215854	AX-93215159	AX-93214881	AX-93214817
AX-93215855	AX-93215163	AX-93214882	AX-93214818
AX-93215856	AX-93215164	AX-93214883	AX-93214819
AX-93215860	AX-93215165	AX-93214884	AX-93214823
AX-93215863	AX-93215167	AX-93214885	AX-93214824
AX-93215864	AX-93215168	AX-93214886	AX-93214825
AX-93215865	AX-93215169	AX-93214887	AX-93214826
AX-93215866	AX-93215171	AX-93214888	AX-93214827
AX-93215867	AX-93215172	AX-93214889	AX-93214828
AX-93215869	AX-93215173	AX-93214890	AX-93214829
AX-93215872	AX-93215175	AX-93214891	AX-93214830
AX-93215873	AX-93215177	AX-93214892	AX-93214831
AX-93215876	AX-93215179	AX-93214893	AX-93214832
AX-93215878	AX-93215180	AX-93214894	AX-93214833
AX-93215879	AX-93215182	AX-93214895	AX-93214834
AX-93215881	AX-93215184	AX-93214896	AX-93214835
AX-93215882	AX-93215185	AX-93214897	AX-93214836
AX-93215883	AX-93215186	AX-93214898	AX-93214837
AX-93215884	AX-93215187	AX-93214899	AX-93214838
AX-93215885	AX-93215190	AX-93214900	AX-93214839
AX-93215886	AX-93215191	AX-93214901	AX-93214840
AX-93215889	AX-93215193	AX-93214906	AX-93214841
AX-93215890	AX-93215194	AX-93214907	AX-93214842
AX-93215892	AX-93215196	AX-93214908	AX-93214843
AX-93215894	AX-93215199	AX-93214909	AX-93214844
AX-93215898	AX-93215202	AX-93214910	AX-93214845
AX-93215900	AX-93215203	AX-93214911	AX-93214846
AX-93215902	AX-93215204	AX-93214912	AX-93214847
AX-93215903	AX-93215205	AX-93214913	AX-93214848
AX-93215904	AX-93215206	AX-93214914	AX-93214849
AX-93215906	AX-93215208	AX-93214915	AX-93214850
AX-93215908	AX-93215210	AX-93214916	AX-93214851
AX-93215911	AX-93215211	AX-93214917	AX-93214852
AX-93215918	AX-93215212	AX-93214918	AX-93214853
AX-93215922	AX-93215213	AX-93214919	AX-93214854
AX-93215926	AX-93215214	AX-93214920	AX-93214855
AX-93215927	AX-93215217	AX-93214921	AX-93214856
AX-93215928	AX-93215218	AX-93214922	AX-93214857
AX-93215929	AX-93215220	AX-93214924	AX-93214858
AX-93215930	AX-93215221	AX-93214925	AX-93214859
AX-93215931	AX-93215222	AX-93214927	AX-93214860
AX-93215932	AX-93215223	AX-93214928	AX-93214861
AX-93215933	AX-93215224	AX-93214930	AX-93214862
AX-93215934	AX-93215225	AX-93214931	AX-93214863
AX-93215935	AX-93215229	AX-93214932	AX-93214864
AX-93215937	AX-93215230	AX-93214933	AX-93214865
AX-93215940	AX-93215231	AX-93214934	AX-93214866
AX-93215948	AX-93215233	AX-93214935	AX-93214867
AX-93215952	AX-93215234	AX-93214936	AX-93214868
AX-93215956	AX-93215235	AX-93214937	AX-93214869
AX-93215958	AX-93215236	AX-93214938	AX-93214870
AX-93215959	AX-93215237	AX-93214939	AX-93214871
AX-93215960	AX-93215238	AX-93214942	AX-93214872
AX-93215962	AX-93215240	AX-93214943	AX-93214873
AX-93215963	AX-93215241	AX-93214944	AX-93214874
AX-93215964	AX-93215244	AX-93214945	AX-93214875
AX-93215965	AX-93215245	AX-93214946	AX-93214876
AX-93215966	AX-93215246	AX-93214948	AX-93214877
AX-93215967	AX-93215248	AX-93214949	AX-93214878
AX-93215969	AX-93215249	AX-93214952	AX-93214879
AX-93215970	AX-93215252	AX-93214953	AX-93214880
AX-93215972	AX-93215254	AX-93214956	AX-93214881
AX-93215973	AX-93215256	AX-93214957	AX-93214882
AX-93215977	AX-93215257	AX-93214958	AX-93214883
AX-93215978	AX-93215258	AX-93214959	AX-93214884
AX-93215979	AX-93215259	AX-93214960	AX-93214885
AX-93215980	AX-93215262	AX-93214961	AX-93214886
AX-93215981	AX-93215264	AX-93214964	AX-93214887
AX-93215982	AX-93215265	AX-93214967	AX-93214888
AX-93215984	AX-93215267	AX-93214968	AX-93214889
AX-93215986	AX-93215268	AX-93214970	AX-93214890
AX-93215987	AX-93215269	AX-93214971	AX-93214891
AX-93215990	AX-93215270	AX-93214972	AX-93214892
AX-93215991	AX-93215271	AX-93214973	AX-93214893
AX-93215992	AX-93215273	AX-93214974	AX-93214894
AX-93215997	AX-93215275	AX-93214975	AX-93214895
AX-93215998	AX-93215277	AX-93214976	AX-93214896
AX-93216000	AX-93215278	AX-93214977	AX-93214897
AX-93216001	AX-93215283	AX-93214978	AX-93214898
AX-93216020	AX-93215287	AX-93214979	AX-93214899
AX-93216021	AX-93215288	AX-93214981	AX-93214900
AX-93216024	AX-93215294	AX-93214982	AX-93214901
AX-93216029	AX-93215295	AX-93214983	AX-93214906
AX-93216032	AX-93215297	AX-93214984	AX-93214907
AX-93216033	AX-93215298	AX-93214985	AX-93214908
AX-93216037	AX-93215299	AX-93214986	AX-93214909
AX-93216038	AX-93215300	AX-93214987	AX-93214910
AX-93216040	AX-93215306	AX-93214988	AX-93214911
AX-93216043	AX-93215309	AX-93214989	AX-93214912
AX-93216044	AX-93215310	AX-93214990	AX-93214913
AX-93216047	AX-93215312	AX-93214991	AX-93214914
AX-93216048	AX-93215313	AX-93214992	AX-93214915
AX-93216049	AX-93215314	AX-93214993	AX-93214916
AX-93216050	AX-93215316	AX-93214994	AX-93214917
AX-93216051	AX-93215317	AX-93214997	AX-93214918
AX-93216052	AX-93215319	AX-93214998	AX-93214919
AX-93216056	AX-93215320	AX-93214999	AX-93214920
AX-93216057	AX-93215321	AX-93215000	AX-93214921
AX-93216058	AX-93215322	AX-93215001	AX-93214922
AX-93216059	AX-93215323	AX-93215002	AX-93214923
AX-93216061	AX-93215324	AX-93215003	AX-93214924
AX-93216063	AX-93215325	AX-93215004	AX-93214925
AX-93216066	AX-93215327	AX-93215005	AX-93214926
AX-93216068	AX-93215328	AX-93215006	AX-93214927
AX-93216070	AX-93215330	AX-93215007	AX-93214928
AX-93216072	AX-93215331	AX-93215008	AX-93214929
AX-93216076	AX-93215332	AX-93215009	AX-93214930
AX-93216077	AX-93215333	AX-93215010	AX-93214931
AX-93216080	AX-93215334	AX-93215011	AX-93214932
AX-93216081	AX-93215335	AX-93215012	AX-93214933
AX-93216085	AX-93215336	AX-93215014	AX-93214934
AX-93216086	AX-93215337	AX-93215015	AX-93214935
AX-93216087	AX-93215338	AX-93215016	AX-93214936
AX-93216088	AX-93215339	AX-93215017	AX-93214937
AX-93216089	AX-93215340	AX-93215019	AX-93214938
AX-93216091	AX-93215342	AX-93215024	AX-93214939
AX-93216092	AX-93215347	AX-93215025	AX-93214941
AX-93216096	AX-93215348	AX-93215026	AX-93214942
AX-93216100	AX-93215349	AX-93215027	AX-93214943
AX-93216103	AX-93215350	AX-93215028	AX-93214944
AX-93216104	AX-93215351	AX-93215029	AX-93214945
AX-93216109	AX-93215353	AX-93215030	AX-93214946
AX-93216111	AX-93215354	AX-93215031	AX-93214947
AX-93216112	AX-93215355	AX-93215032	AX-93214948
AX-93216113	AX-93215357	AX-93215033	AX-93214949
AX-93216115	AX-93215358	AX-93215034	AX-93214951
AX-93216116	AX-93215359	AX-93215035	AX-93214952
AX-93216117	AX-93215361	AX-93215036	AX-93214953
AX-93216120	AX-93215362	AX-93215037	AX-93214954
AX-93216124	AX-93215363	AX-93215038	AX-93214955
AX-93216125	AX-93215364	AX-93215039	AX-93214956
AX-93216126	AX-93215365	AX-93215042	AX-93214957
AX-93216129	AX-93215366	AX-93215044	AX-93214958
AX-93216131	AX-93215369	AX-93215045	AX-93214959
AX-93216134	AX-93215370	AX-93215046	AX-93214960
AX-93216138	AX-93215374	AX-93215048	AX-93214961
AX-93216140	AX-93215381	AX-93215049	AX-93214964
AX-93216141	AX-93215382	AX-93215052	AX-93214967
AX-93216142	AX-93215384	AX-93215053	AX-93214968
AX-93216144	AX-93215387	AX-93215054	AX-93214969
AX-93216145	AX-93215388	AX-93215056	AX-93214970
AX-93216152	AX-93215390	AX-93215057	AX-93214971
AX-93216153	AX-93215392	AX-93215058	AX-93214972
AX-93216155	AX-93215394	AX-93215059	AX-93214973
AX-93216156	AX-93215397	AX-93215060	AX-93214974
AX-93216157	AX-93215398	AX-93215061	AX-93214975
AX-93216159	AX-93215399	AX-93215062	AX-93214976
AX-93216161	AX-93215400	AX-93215063	AX-93214977
AX-93216162	AX-93215401	AX-93215064	AX-93214978
AX-93216164	AX-93215402	AX-93215065	AX-93214979
AX-93216165	AX-93215403	AX-93215066	AX-93214980
AX-93216168	AX-93215404	AX-93215067	AX-93214981
AX-93216172	AX-93215406	AX-93215068	AX-93214982
AX-93216173	AX-93215407	AX-93215070	AX-93214983
AX-93216175	AX-93215408	AX-93215071	AX-93214984
AX-93216176	AX-93215410	AX-93215073	AX-93214985
AX-93216180	AX-93215411	AX-93215074	AX-93214986
AX-93216189	AX-93215412	AX-93215075	AX-93214987
AX-93216195	AX-93215413	AX-93215076	AX-93214988
AX-93216197	AX-93215414	AX-93215077	AX-93214989
AX-93216201	AX-93215418	AX-93215078	AX-93214990
AX-93216203	AX-93215422	AX-93215079	AX-93214991
AX-93216208	AX-93215423	AX-93215082	AX-93214992
AX-93216210	AX-93215425	AX-93215083	AX-93214993
AX-93216215	AX-93215426	AX-93215084	AX-93214994
AX-93216216	AX-93215427	AX-93215086	AX-93214996
AX-93216217	AX-93215428	AX-93215087	AX-93214997
AX-93216218	AX-93215430	AX-93215088	AX-93214998
AX-93216221	AX-93215431	AX-93215089	AX-93214999
AX-93216222	AX-93215434	AX-93215090	AX-93215000
AX-93216223	AX-93215435	AX-93215092	AX-93215001
AX-93216225	AX-93215438	AX-93215093	AX-93215002
AX-93216227	AX-93215440	AX-93215094	AX-93215003
AX-93216229	AX-93215441	AX-93215095	AX-93215004
AX-93216230	AX-93215442	AX-93215096	AX-93215005
AX-93216231	AX-93215443	AX-93215097	AX-93215006
AX-93216235	AX-93215444	AX-93215099	AX-93215007
AX-93216236	AX-93215445	AX-93215100	AX-93215008
AX-93216240	AX-93215446	AX-93215101	AX-93215009
AX-93216248	AX-93215448	AX-93215102	AX-93215010
AX-93216250	AX-93215450	AX-93215103	AX-93215011
AX-93216253	AX-93215451	AX-93215104	AX-93215012
AX-93216257	AX-93215452	AX-93215106	AX-93215014
AX-93216258	AX-93215453	AX-93215108	AX-93215015
AX-93216259	AX-93215454	AX-93215109	AX-93215016
AX-93216262	AX-93215455	AX-93215110	AX-93215017
AX-93216263	AX-93215457	AX-93215111	AX-93215019
AX-93216264	AX-93215458	AX-93215113	AX-93215020
AX-93216265	AX-93215459	AX-93215114	AX-93215024
AX-93216268	AX-93215460	AX-93215115	AX-93215025
AX-93216269	AX-93215461	AX-93215116	AX-93215026
AX-93216278	AX-93215462	AX-93215117	AX-93215027
AX-93216280	AX-93215463	AX-93215118	AX-93215028
AX-93216289	AX-93215465	AX-93215119	AX-93215029
AX-93216290	AX-93215466	AX-93215120	AX-93215030
AX-93216298	AX-93215468	AX-93215121	AX-93215031
AX-93216300	AX-93215470	AX-93215123	AX-93215032
AX-93216301	AX-93215471	AX-93215124	AX-93215033
AX-93216303	AX-93215472	AX-93215125	AX-93215034
AX-93216305	AX-93215475	AX-93215126	AX-93215035
AX-93216307	AX-93215479	AX-93215127	AX-93215036
AX-93216308	AX-93215480	AX-93215128	AX-93215037
AX-93216309	AX-93215481	AX-93215129	AX-93215038
AX-93216311	AX-93215498	AX-93215130	AX-93215039
AX-93216313	AX-93215499	AX-93215131	AX-93215042
AX-93216314	AX-93215500	AX-93215132	AX-93215043
AX-93216316	AX-93215501	AX-93215134	AX-93215044
AX-93216321	AX-93215503	AX-93215136	AX-93215045
AX-93216327	AX-93215504	AX-93215137	AX-93215046
AX-93216328	AX-93215505	AX-93215138	AX-93215047
AX-93216329	AX-93215506	AX-93215139	AX-93215048
AX-93216330	AX-93215507	AX-93215140	AX-93215049
AX-93216331	AX-93215510	AX-93215141	AX-93215051
AX-93216332	AX-93215511	AX-93215143	AX-93215052
AX-93216334	AX-93215513	AX-93215144	AX-93215053
AX-93216335	AX-93215515	AX-93215145	AX-93215054
AX-93216337	AX-93215516	AX-93215146	AX-93215055
AX-93216341	AX-93215518	AX-93215147	AX-93215056
AX-93216344	AX-93215519	AX-93215148	AX-93215057
AX-93216346	AX-93215520	AX-93215149	AX-93215058
AX-93216347	AX-93215521	AX-93215151	AX-93215059
AX-93216350	AX-93215524	AX-93215153	AX-93215060
AX-93216352	AX-93215526	AX-93215154	AX-93215061
AX-93216353	AX-93215527	AX-93215155	AX-93215062
AX-93216354	AX-93215528	AX-93215156	AX-93215063
AX-93216356	AX-93215530	AX-93215157	AX-93215064
AX-93216358	AX-93215532	AX-93215158	AX-93215065
AX-93216360	AX-93215534	AX-93215159	AX-93215066
AX-93216361	AX-93215535	AX-93215161	AX-93215067
AX-93216362	AX-93215537	AX-93215163	AX-93215068
AX-93216367	AX-93215538	AX-93215164	AX-93215070
AX-93216371	AX-93215539	AX-93215165	AX-93215071
AX-93216373	AX-93215540	AX-93215166	AX-93215073
AX-93216376	AX-93215541	AX-93215167	AX-93215074
AX-93216377	AX-93215545	AX-93215168	AX-93215075
AX-93216379	AX-93215547	AX-93215169	AX-93215076
AX-93216380	AX-93215548	AX-93215170	AX-93215077
AX-93216384	AX-93215550	AX-93215171	AX-93215078
AX-93216385	AX-93215554	AX-93215172	AX-93215079
AX-93216391	AX-93215566	AX-93215173	AX-93215082
AX-93216392	AX-93215567	AX-93215174	AX-93215083
AX-93216397	AX-93215568	AX-93215175	AX-93215084
AX-93216398	AX-93215569	AX-93215176	AX-93215085
AX-93216401	AX-93215570	AX-93215177	AX-93215086
AX-93216404	AX-93215572	AX-93215178	AX-93215087
AX-93216408	AX-93215575	AX-93215179	AX-93215088
AX-93216409	AX-93215576	AX-93215180	AX-93215089
AX-93216410	AX-93215577	AX-93215181	AX-93215090
AX-93216411	AX-93215578	AX-93215182	AX-93215092
AX-93216412	AX-93215579	AX-93215184	AX-93215093
AX-93216414	AX-93215580	AX-93215185	AX-93215094
AX-93216415	AX-93215581	AX-93215186	AX-93215095
AX-93216417	AX-93215583	AX-93215187	AX-93215096
AX-93216418	AX-93215585	AX-93215188	AX-93215097
AX-93216419	AX-93215586	AX-93215189	AX-93215099
AX-93216422	AX-93215587	AX-93215190	AX-93215100
AX-93216423	AX-93215588	AX-93215191	AX-93215101
AX-93216426	AX-93215590	AX-93215192	AX-93215102
AX-93216430	AX-93215592	AX-93215193	AX-93215103
AX-93216434	AX-93215593	AX-93215194	AX-93215104
AX-93216437	AX-93215594	AX-93215196	AX-93215106
AX-93216438	AX-93215595	AX-93215199	AX-93215108
AX-93216441	AX-93215596	AX-93215200	AX-93215109
AX-93216444	AX-93215597	AX-93215201	AX-93215110
AX-93216447	AX-93215602	AX-93215202	AX-93215111
AX-93216448	AX-93215604	AX-93215203	AX-93215113
AX-93216449	AX-93215605	AX-93215204	AX-93215114
AX-93216451	AX-93215607	AX-93215205	AX-93215115
AX-93216456	AX-93215612	AX-93215206	AX-93215116
AX-93216457	AX-93215617	AX-93215208	AX-93215117
AX-93216459	AX-93215618	AX-93215209	AX-93215118
AX-93216462	AX-93215619	AX-93215210	AX-93215119
AX-93216464	AX-93215620	AX-93215211	AX-93215120
AX-93216465	AX-93215623	AX-93215212	AX-93215121
AX-93216466	AX-93215625	AX-93215213	AX-93215123
AX-93216470	AX-93215627	AX-93215214	AX-93215124
AX-93216472	AX-93215629	AX-93215215	AX-93215125
AX-93216473	AX-93215630	AX-93215217	AX-93215126
AX-93216474	AX-93215632	AX-93215218	AX-93215127
AX-93216476	AX-93215633	AX-93215219	AX-93215128
AX-93216477	AX-93215634	AX-93215220	AX-93215129
AX-93216478	AX-93215635	AX-93215221	AX-93215130
AX-93216479	AX-93215636	AX-93215222	AX-93215131
AX-93216480	AX-93215638	AX-93215223	AX-93215132
AX-93216483	AX-93215639	AX-93215224	AX-93215134
AX-93216486	AX-93215640	AX-93215225	AX-93215135
AX-93216487	AX-93215641	AX-93215226	AX-93215136
AX-93216490	AX-93215643	AX-93215227	AX-93215137
AX-93216498	AX-93215644	AX-93215228	AX-93215138
AX-93216500	AX-93215645	AX-93215229	AX-93215139
AX-93216502	AX-93215647	AX-93215230	AX-93215140
AX-93216506	AX-93215648	AX-93215231	AX-93215141
AX-93216507	AX-93215649	AX-93215233	AX-93215142
AX-93216508	AX-93215651	AX-93215234	AX-93215143
AX-93216510	AX-93215652	AX-93215235	AX-93215144
AX-93216511	AX-93215653	AX-93215236	AX-93215145
AX-93216512	AX-93215654	AX-93215237	AX-93215146
AX-93216516	AX-93215655	AX-93215238	AX-93215147
AX-93216517	AX-93215656	AX-93215239	AX-93215148
AX-93216518	AX-93215657	AX-93215240	AX-93215149
AX-93216520	AX-93215658	AX-93215241	AX-93215150
AX-93216528	AX-93215659	AX-93215243	AX-93215151
AX-93216529	AX-93215661	AX-93215244	AX-93215153
AX-93216530	AX-93215662	AX-93215245	AX-93215154
AX-93216533	AX-93215663	AX-93215246	AX-93215155
AX-93216534	AX-93215666	AX-93215248	AX-93215156
AX-93216535	AX-93215668	AX-93215249	AX-93215157
AX-93216536	AX-93215671	AX-93215250	AX-93215158
AX-93216537	AX-93215672	AX-93215251	AX-93215159
AX-93216539	AX-93215673	AX-93215252	AX-93215160
AX-93216541	AX-93215674	AX-93215253	AX-93215161
AX-93216546	AX-93215675	AX-93215254	AX-93215162
AX-93216549	AX-93215676	AX-93215256	AX-93215163
AX-93216550	AX-93215678	AX-93215257	AX-93215164
AX-93216552	AX-93215679	AX-93215258	AX-93215165
AX-93216556	AX-93215680	AX-93215259	AX-93215166
AX-93216557	AX-93215681	AX-93215260	AX-93215167
AX-93216559	AX-93215683	AX-93215262	AX-93215168
AX-93216562	AX-93215684	AX-93215264	AX-93215169
AX-93216565	AX-93215687	AX-93215265	AX-93215170
AX-93216570	AX-93215689	AX-93215266	AX-93215171
AX-93216571	AX-93215690	AX-93215267	AX-93215172
AX-93216572	AX-93215691	AX-93215268	AX-93215173
AX-93216575	AX-93215692	AX-93215269	AX-93215174
AX-93216580	AX-93215693	AX-93215270	AX-93215175
AX-93216581	AX-93215694	AX-93215271	AX-93215176
AX-93216583	AX-93215695	AX-93215272	AX-93215177
AX-93216584	AX-93215696	AX-93215273	AX-93215178
AX-93216585	AX-93215697	AX-93215274	AX-93215179
AX-93216587	AX-93215698	AX-93215275	AX-93215180
AX-93216594	AX-93215699	AX-93215277	AX-93215181
AX-93216595	AX-93215700	AX-93215278	AX-93215182
AX-93216599	AX-93215701	AX-93215279	AX-93215184
AX-93216600	AX-93215703	AX-93215280	AX-93215185
AX-93216601	AX-93215704	AX-93215283	AX-93215186
AX-93216604	AX-93215706	AX-93215284	AX-93215187
AX-93216606	AX-93215707	AX-93215287	AX-93215188
AX-93216608	AX-93215710	AX-93215288	AX-93215189
AX-93216610	AX-93215711	AX-93215290	AX-93215190
AX-93216612	AX-93215712	AX-93215291	AX-93215191
AX-93216613	AX-93215713	AX-93215294	AX-93215192
AX-93216615	AX-93215716	AX-93215295	AX-93215193
AX-93216616	AX-93215721	AX-93215296	AX-93215194
AX-93216618	AX-93215722	AX-93215297	AX-93215196
AX-93216620	AX-93215723	AX-93215298	AX-93215197
AX-93216621	AX-93215724	AX-93215299	AX-93215198
AX-93216622	AX-93215725	AX-93215300	AX-93215199
AX-93216624	AX-93215727	AX-93215305	AX-93215200
AX-93216625	AX-93215729	AX-93215306	AX-93215201
AX-93216626	AX-93215730	AX-93215307	AX-93215202
AX-93216628	AX-93215731	AX-93215308	AX-93215203
AX-93216630	AX-93215732	AX-93215309	AX-93215204
AX-93216632	AX-93215734	AX-93215310	AX-93215205
AX-93216633	AX-93215735	AX-93215312	AX-93215206
AX-93216634	AX-93215737	AX-93215313	AX-93215208
AX-93216635	AX-93215738	AX-93215314	AX-93215209
AX-93216636	AX-93215740	AX-93215315	AX-93215210
AX-93216637	AX-93215741	AX-93215316	AX-93215211
AX-93216639	AX-93215742	AX-93215317	AX-93215212
AX-93216641	AX-93215743	AX-93215318	AX-93215213
AX-93216645	AX-93215745	AX-93215319	AX-93215214
AX-93216648	AX-93215746	AX-93215320	AX-93215215
AX-93216661	AX-93215747	AX-93215321	AX-93215217
AX-93216662	AX-93215749	AX-93215322	AX-93215218
AX-93216664	AX-93215751	AX-93215323	AX-93215219
AX-93216665	AX-93215753	AX-93215324	AX-93215220
AX-93216666	AX-93215754	AX-93215325	AX-93215221
AX-93216667	AX-93215757	AX-93215326	AX-93215222
AX-93216669	AX-93215758	AX-93215327	AX-93215223
AX-93216672	AX-93215762	AX-93215328	AX-93215224
AX-93216673	AX-93215765	AX-93215330	AX-93215225
AX-93216675	AX-93215766	AX-93215331	AX-93215226
AX-93216681	AX-93215767	AX-93215332	AX-93215227
AX-93216682	AX-93215768	AX-93215333	AX-93215228
AX-93216684	AX-93215774	AX-93215334	AX-93215229
AX-93216685	AX-93215776	AX-93215335	AX-93215230
AX-93216687	AX-93215777	AX-93215336	AX-93215231
AX-93216693	AX-93215778	AX-93215337	AX-93215233
AX-93216694	AX-93215781	AX-93215338	AX-93215234
AX-93216698	AX-93215782	AX-93215339	AX-93215235
AX-93216700	AX-93215785	AX-93215340	AX-93215236
AX-93216701	AX-93215787	AX-93215341	AX-93215237
AX-93216702	AX-93215788	AX-93215342	AX-93215238
AX-93216707	AX-93215790	AX-93215343	AX-93215239
AX-93216708	AX-93215791	AX-93215344	AX-93215240
AX-93216712	AX-93215792	AX-93215345	AX-93215241
AX-93216713	AX-93215793	AX-93215346	AX-93215242
AX-93216714	AX-93215794	AX-93215347	AX-93215243
AX-93216716	AX-93215795	AX-93215348	AX-93215244
AX-93216717	AX-93215796	AX-93215349	AX-93215245
AX-93216718	AX-93215799	AX-93215350	AX-93215246
AX-93216719	AX-93215800	AX-93215351	AX-93215247
AX-93216723	AX-93215801	AX-93215353	AX-93215248
AX-93216724	AX-93215803	AX-93215354	AX-93215249
AX-93216725	AX-93215804	AX-93215355	AX-93215250
AX-93216728	AX-93215807	AX-93215356	AX-93215251
AX-93216729	AX-93215809	AX-93215357	AX-93215252
AX-93216730	AX-93215810	AX-93215358	AX-93215253
AX-93216734	AX-93215811	AX-93215359	AX-93215254
AX-93216738	AX-93215812	AX-93215361	AX-93215256
AX-93216740	AX-93215813	AX-93215362	AX-93215257
AX-93216741	AX-93215814	AX-93215363	AX-93215258
AX-93216745	AX-93215815	AX-93215364	AX-93215259
AX-93216746	AX-93215816	AX-93215365	AX-93215260
AX-93216747	AX-93215817	AX-93215366	AX-93215261
AX-93216748	AX-93215818	AX-93215368	AX-93215262
AX-93216749	AX-93215820	AX-93215369	AX-93215263
AX-93216750	AX-93215822	AX-93215370	AX-93215264
AX-93216759	AX-93215823	AX-93215371	AX-93215265
AX-93216760	AX-93215828	AX-93215372	AX-93215266
AX-93216761	AX-93215831	AX-93215373	AX-93215267
AX-93216762	AX-93215833	AX-93215374	AX-93215268
AX-93216766	AX-93215839	AX-93215378	AX-93215269
AX-93216769	AX-93215840	AX-93215379	AX-93215270
AX-93216771	AX-93215841	AX-93215380	AX-93215271
AX-93216773	AX-93215842	AX-93215381	AX-93215272
AX-93216774	AX-93215844	AX-93215382	AX-93215273
AX-93216776	AX-93215846	AX-93215384	AX-93215274
AX-93216777	AX-93215850	AX-93215385	AX-93215275
AX-93216779	AX-93215851	AX-93215386	AX-93215276
AX-93216780	AX-93215853	AX-93215387	AX-93215277
AX-93216786	AX-93215854	AX-93215388	AX-93215278
AX-93216789	AX-93215855	AX-93215390	AX-93215279
AX-93216793	AX-93215856	AX-93215391	AX-93215280
AX-93216795	AX-93215857	AX-93215392	AX-93215283
AX-93216799	AX-93215859	AX-93215394	AX-93215284
AX-93216800	AX-93215860	AX-93215395	AX-93215285
AX-93216804	AX-93215862	AX-93215397	AX-93215286
AX-93216805	AX-93215863	AX-93215398	AX-93215287
AX-93216807	AX-93215864	AX-93215399	AX-93215288
AX-93216808	AX-93215865	AX-93215400	AX-93215289
AX-93216809	AX-93215866	AX-93215401	AX-93215290
AX-93216810	AX-93215867	AX-93215402	AX-93215291
AX-93216811	AX-93215869	AX-93215403	AX-93215294
AX-93216812	AX-93215872	AX-93215404	AX-93215295
AX-93216819	AX-93215873	AX-93215405	AX-93215296
AX-93216820	AX-93215876	AX-93215406	AX-93215297
AX-93216827	AX-93215877	AX-93215407	AX-93215298
AX-93216829	AX-93215878	AX-93215408	AX-93215299
AX-93216834	AX-93215879	AX-93215410	AX-93215300
AX-93216836	AX-93215880	AX-93215411	AX-93215304
AX-93216837	AX-93215881	AX-93215412	AX-93215305
AX-93216838	AX-93215882	AX-93215413	AX-93215306
AX-93216839	AX-93215883	AX-93215414	AX-93215307
AX-93216842	AX-93215884	AX-93215416	AX-93215308
AX-93216850	AX-93215885	AX-93215417	AX-93215309
AX-93216852	AX-93215886	AX-93215418	AX-93215310
AX-93216853	AX-93215888	AX-93215420	AX-93215312
AX-93216862	AX-93215889	AX-93215422	AX-93215313
AX-93216864	AX-93215890	AX-93215423	AX-93215314
AX-93216866	AX-93215891	AX-93215425	AX-93215315
AX-93216868	AX-93215892	AX-93215426	AX-93215316
AX-93216869	AX-93215894	AX-93215427	AX-93215317
AX-93216870	AX-93215897	AX-93215428	AX-93215318
AX-93216871	AX-93215898	AX-93215430	AX-93215319
AX-93216878	AX-93215900	AX-93215431	AX-93215320
AX-93216879	AX-93215902	AX-93215434	AX-93215321
AX-93216881	AX-93215903	AX-93215435	AX-93215322
AX-93216882	AX-93215904	AX-93215436	AX-93215323
AX-93216883	AX-93215905	AX-93215437	AX-93215324
AX-93216888	AX-93215906	AX-93215438	AX-93215325
AX-93216889	AX-93215908	AX-93215440	AX-93215326
AX-93216892	AX-93215911	AX-93215441	AX-93215327
AX-93216896	AX-93215917	AX-93215442	AX-93215328
AX-93216897	AX-93215918	AX-93215443	AX-93215329
AX-93216899	AX-93215921	AX-93215444	AX-93215330
AX-93216900	AX-93215922	AX-93215445	AX-93215331
AX-93216901	AX-93215923	AX-93215446	AX-93215332
AX-93216902	AX-93215925	AX-93215447	AX-93215333
AX-93216907	AX-93215926	AX-93215448	AX-93215334
AX-93216908	AX-93215927	AX-93215449	AX-93215335
AX-93216909	AX-93215928	AX-93215450	AX-93215336
AX-93216918	AX-93215929	AX-93215451	AX-93215337
AX-93216924	AX-93215930	AX-93215452	AX-93215338
AX-93216925	AX-93215931	AX-93215453	AX-93215339
AX-93216933	AX-93215932	AX-93215454	AX-93215340
AX-93216938	AX-93215933	AX-93215455	AX-93215341
AX-93216939	AX-93215934	AX-93215456	AX-93215342
AX-93216940	AX-93215935	AX-93215457	AX-93215343
AX-93216941	AX-93215936	AX-93215458	AX-93215344
AX-93216944	AX-93215937	AX-93215459	AX-93215345
AX-93216945	AX-93215940	AX-93215460	AX-93215346
AX-93216952	AX-93215941	AX-93215461	AX-93215347
AX-93216953	AX-93215942	AX-93215462	AX-93215348
AX-93216956	AX-93215945	AX-93215463	AX-93215349
AX-93216960	AX-93215946	AX-93215465	AX-93215350
AX-93216961	AX-93215947	AX-93215466	AX-93215351
AX-93216962	AX-93215948	AX-93215467	AX-93215352
AX-93216963	AX-93215952	AX-93215468	AX-93215353
AX-93216964	AX-93215953	AX-93215469	AX-93215354
AX-93216966	AX-93215956	AX-93215470	AX-93215355
AX-93216968	AX-93215957	AX-93215471	AX-93215356
AX-93216973	AX-93215958	AX-93215472	AX-93215357
AX-93216976	AX-93215959	AX-93215473	AX-93215358
AX-93216977	AX-93215960	AX-93215475	AX-93215359
AX-93216978	AX-93215962	AX-93215476	AX-93215360
AX-93216981	AX-93215963	AX-93215477	AX-93215361
AX-93216982	AX-93215964	AX-93215478	AX-93215362
AX-93216983	AX-93215965	AX-93215479	AX-93215363
AX-93216987	AX-93215966	AX-93215480	AX-93215364
AX-93216990	AX-93215967	AX-93215481	AX-93215365
AX-93216991	AX-93215969	AX-93215496	AX-93215366
AX-93216995	AX-93215970	AX-93215497	AX-93215367
AX-93216997	AX-93215972	AX-93215498	AX-93215368
AX-93216999	AX-93215973	AX-93215499	AX-93215369
AX-93217001	AX-93215977	AX-93215500	AX-93215370
AX-93217002	AX-93215978	AX-93215501	AX-93215371
AX-93217009	AX-93215979	AX-93215502	AX-93215372
AX-93217011	AX-93215980	AX-93215503	AX-93215373
AX-93217012	AX-93215981	AX-93215504	AX-93215374
AX-93217013	AX-93215982	AX-93215505	AX-93215378
AX-93217015	AX-93215984	AX-93215506	AX-93215379
AX-93217018	AX-93215985	AX-93215507	AX-93215380
AX-93217019	AX-93215986	AX-93215508	AX-93215381
AX-93217020	AX-93215987	AX-93215509	AX-93215382
AX-93217021	AX-93215988	AX-93215510	AX-93215383
AX-93217023	AX-93215990	AX-93215511	AX-93215384
AX-93217026	AX-93215991	AX-93215512	AX-93215385
AX-93217027	AX-93215992	AX-93215513	AX-93215386
AX-93217028	AX-93215994	AX-93215515	AX-93215387
AX-93217031	AX-93215996	AX-93215516	AX-93215388
AX-93217033	AX-93215997	AX-93215518	AX-93215389
AX-93217035	AX-93215998	AX-93215519	AX-93215390
AX-93217036	AX-93215999	AX-93215520	AX-93215391
AX-93217037	AX-93216000	AX-93215521	AX-93215392
AX-93217039	AX-93216001	AX-93215522	AX-93215393
AX-93217040	AX-93216020	AX-93215524	AX-93215394
AX-93217041	AX-93216021	AX-93215525	AX-93215395
AX-93217042	AX-93216023	AX-93215526	AX-93215396
AX-93217048	AX-93216024	AX-93215527	AX-93215397
AX-93217050	AX-93216027	AX-93215528	AX-93215398
AX-93217053	AX-93216028	AX-93215529	AX-93215399
AX-93217054	AX-93216029	AX-93215530	AX-93215400
AX-93217058	AX-93216031	AX-93215531	AX-93215401
AX-93217059	AX-93216032	AX-93215532	AX-93215402
AX-93217061	AX-93216033	AX-93215533	AX-93215403
AX-93217062	AX-93216035	AX-93215534	AX-93215404
AX-93217064	AX-93216036	AX-93215535	AX-93215405
AX-93217067	AX-93216037	AX-93215536	AX-93215406
AX-93217070	AX-93216038	AX-93215537	AX-93215407
AX-93217071	AX-93216040	AX-93215538	AX-93215408
AX-93217075	AX-93216042	AX-93215539	AX-93215409
AX-93217076	AX-93216043	AX-93215540	AX-93215410
AX-93217081	AX-93216044	AX-93215541	AX-93215411
AX-93217090	AX-93216047	AX-93215543	AX-93215412
AX-93217092	AX-93216048	AX-93215544	AX-93215413
AX-93217093	AX-93216049	AX-93215545	AX-93215414
AX-93217094	AX-93216050	AX-93215546	AX-93215416
AX-93217095	AX-93216051	AX-93215547	AX-93215417
AX-93217098	AX-93216052	AX-93215548	AX-93215418
AX-93217100	AX-93216053	AX-93215550	AX-93215419
AX-93217101	AX-93216054	AX-93215554	AX-93215420
AX-93217102	AX-93216055	AX-93215566	AX-93215422
AX-93217103	AX-93216056	AX-93215567	AX-93215423
AX-93217106	AX-93216057	AX-93215568	AX-93215424
AX-93217108	AX-93216058	AX-93215569	AX-93215425
AX-93217110	AX-93216059	AX-93215570	AX-93215426
AX-93217111	AX-93216060	AX-93215572	AX-93215427
AX-93217112	AX-93216061	AX-93215574	AX-93215428
AX-93217114	AX-93216063	AX-93215575	AX-93215430
AX-93217115	AX-93216065	AX-93215576	AX-93215431
AX-93217116	AX-93216066	AX-93215577	AX-93215434
AX-93217118	AX-93216068	AX-93215578	AX-93215435
AX-93217122	AX-93216069	AX-93215579	AX-93215436
AX-93217124	AX-93216070	AX-93215580	AX-93215437
AX-93217125	AX-93216072	AX-93215581	AX-93215438
AX-93217131	AX-93216074	AX-93215582	AX-93215440
AX-93217132	AX-93216075	AX-93215583	AX-93215441
AX-93217135	AX-93216076	AX-93215584	AX-93215442
AX-93217136	AX-93216077	AX-93215585	AX-93215443
AX-93217137	AX-93216078	AX-93215586	AX-93215444
AX-93217138	AX-93216079	AX-93215587	AX-93215445
AX-93217149	AX-93216080	AX-93215588	AX-93215446
AX-93217150	AX-93216081	AX-93215589	AX-93215447
AX-93217151	AX-93216085	AX-93215590	AX-93215448
AX-93217157	AX-93216086	AX-93215591	AX-93215449
AX-93217158	AX-93216087	AX-93215592	AX-93215450
AX-93217160	AX-93216088	AX-93215593	AX-93215451
AX-93217162	AX-93216089	AX-93215594	AX-93215452
AX-93217167	AX-93216090	AX-93215595	AX-93215453
AX-93217168	AX-93216091	AX-93215596	AX-93215454
AX-93217171	AX-93216092	AX-93215597	AX-93215455
AX-93217173	AX-93216096	AX-93215598	AX-93215456
AX-93217175	AX-93216099	AX-93215599	AX-93215457
AX-93217179	AX-93216100	AX-93215602	AX-93215458
AX-93217184	AX-93216101	AX-93215603	AX-93215459
AX-93217185	AX-93216103	AX-93215604	AX-93215460
AX-93217187	AX-93216104	AX-93215605	AX-93215461
AX-93217188	AX-93216105	AX-93215606	AX-93215462
AX-93217189	AX-93216106	AX-93215607	AX-93215463
AX-93217190	AX-93216107	AX-93215612	AX-93215464
AX-93217192	AX-93216109	AX-93215617	AX-93215465
AX-93217197	AX-93216110	AX-93215618	AX-93215466
AX-93217200	AX-93216111	AX-93215619	AX-93215467
AX-93217202	AX-93216112	AX-93215620	AX-93215468
AX-93217205	AX-93216113	AX-93215621	AX-93215469
AX-93217221	AX-93216115	AX-93215622	AX-93215470
AX-93217222	AX-93216116	AX-93215623	AX-93215471
AX-93217223	AX-93216117	AX-93215624	AX-93215472
AX-93217224	AX-93216118	AX-93215625	AX-93215473
AX-93217225	AX-93216120	AX-93215626	AX-93215474
AX-93217226	AX-93216122	AX-93215627	AX-93215475
AX-93217227	AX-93216124	AX-93215629	AX-93215476
AX-93217229	AX-93216125	AX-93215630	AX-93215477
AX-93217230	AX-93216126	AX-93215631	AX-93215478
AX-93217231	AX-93216127	AX-93215632	AX-93215479
AX-93217232	AX-93216128	AX-93215633	AX-93215480
AX-93217234	AX-93216129	AX-93215634	AX-93215481
AX-93217236	AX-93216130	AX-93215635	AX-93215496
AX-93217237	AX-93216131	AX-93215636	AX-93215497
AX-93217238	AX-93216133	AX-93215638	AX-93215498
AX-93217240	AX-93216134	AX-93215639	AX-93215499
AX-93217241	AX-93216135	AX-93215640	AX-93215500
AX-93217242	AX-93216137	AX-93215641	AX-93215501
AX-93217243	AX-93216138	AX-93215642	AX-93215502
AX-93217244	AX-93216140	AX-93215643	AX-93215503
AX-93217245	AX-93216141	AX-93215644	AX-93215504
AX-93217253	AX-93216142	AX-93215645	AX-93215505
AX-93217261	AX-93216143	AX-93215647	AX-93215506
AX-93217264	AX-93216144	AX-93215648	AX-93215507
AX-93217265	AX-93216145	AX-93215649	AX-93215508
AX-93217267	AX-93216147	AX-93215650	AX-93215509
AX-93217272	AX-93216148	AX-93215651	AX-93215510
AX-93217273	AX-93216150	AX-93215652	AX-93215511
AX-93217274	AX-93216152	AX-93215653	AX-93215512
AX-93217277	AX-93216153	AX-93215654	AX-93215513
AX-93217279	AX-93216154	AX-93215655	AX-93215514
AX-93217281	AX-93216155	AX-93215656	AX-93215515
AX-93217284	AX-93216156	AX-93215657	AX-93215516
AX-93217293	AX-93216157	AX-93215658	AX-93215518
AX-93217299	AX-93216159	AX-93215659	AX-93215519
AX-93217300	AX-93216160	AX-93215660	AX-93215520
AX-93217301	AX-93216161	AX-93215661	AX-93215521
AX-93217303	AX-93216162	AX-93215662	AX-93215522
AX-93217304	AX-93216164	AX-93215663	AX-93215524
AX-93217308	AX-93216165	AX-93215665	AX-93215525
AX-93217309	AX-93216168	AX-93215666	AX-93215526
AX-93217311	AX-93216169	AX-93215667	AX-93215527
AX-93217315	AX-93216170	AX-93215668	AX-93215528
AX-93217316	AX-93216171	AX-93215670	AX-93215529
AX-93217319	AX-93216172	AX-93215671	AX-93215530
AX-93217321	AX-93216173	AX-93215672	AX-93215531
AX-93217324	AX-93216174	AX-93215673	AX-93215532
AX-93217328	AX-93216175	AX-93215674	AX-93215533
AX-93217333	AX-93216176	AX-93215675	AX-93215534
AX-93217335	AX-93216178	AX-93215676	AX-93215535
AX-93217340	AX-93216179	AX-93215677	AX-93215536
AX-93217341	AX-93216180	AX-93215678	AX-93215537
AX-93217343	AX-93216181	AX-93215679	AX-93215538
AX-93217345	AX-93216183	AX-93215680	AX-93215539
AX-93217349	AX-93216189	AX-93215681	AX-93215540
AX-93217351	AX-93216193	AX-93215682	AX-93215541
AX-93217354	AX-93216195	AX-93215683	AX-93215542
AX-93217356	AX-93216197	AX-93215684	AX-93215543
AX-93217357	AX-93216200	AX-93215686	AX-93215544
AX-93217358	AX-93216201	AX-93215687	AX-93215545
AX-93217362	AX-93216203	AX-93215688	AX-93215546
AX-93217365	AX-93216207	AX-93215689	AX-93215547
AX-93217369	AX-93216208	AX-93215690	AX-93215548
AX-93217370	AX-93216209	AX-93215691	AX-93215550
AX-93217378	AX-93216210	AX-93215692	AX-93215554
AX-93217382	AX-93216215	AX-93215693	AX-93215557
AX-93217383	AX-93216216	AX-93215694	AX-93215566
AX-93217384	AX-93216217	AX-93215695	AX-93215567
AX-93217387	AX-93216218	AX-93215696	AX-93215568
AX-93217388	AX-93216221	AX-93215697	AX-93215569
AX-93217389	AX-93216222	AX-93215698	AX-93215570
AX-93217390	AX-93216223	AX-93215699	AX-93215571
AX-93217393	AX-93216225	AX-93215700	AX-93215572
AX-93217395	AX-93216226	AX-93215701	AX-93215573
AX-93217397	AX-93216227	AX-93215702	AX-93215574
AX-93217402	AX-93216229	AX-93215703	AX-93215575
AX-93217406	AX-93216230	AX-93215704	AX-93215576
AX-93217407	AX-93216231	AX-93215706	AX-93215577
AX-93217413	AX-93216233	AX-93215707	AX-93215578
AX-93217416	AX-93216234	AX-93215709	AX-93215579
AX-93217418	AX-93216235	AX-93215710	AX-93215580
AX-93217425	AX-93216236	AX-93215711	AX-93215581
AX-93217429	AX-93216237	AX-93215712	AX-93215582
AX-93217430	AX-93216239	AX-93215713	AX-93215583
AX-93217431	AX-93216240	AX-93215716	AX-93215584
AX-93217435	AX-93216241	AX-93215721	AX-93215585
AX-93217436	AX-93216247	AX-93215722	AX-93215586
AX-93217440	AX-93216248	AX-93215723	AX-93215587
AX-93217444	AX-93216250	AX-93215724	AX-93215588
AX-93217445	AX-93216253	AX-93215725	AX-93215589
AX-93217448	AX-93216254	AX-93215726	AX-93215590
AX-93217449	AX-93216257	AX-93215727	AX-93215591
AX-93217451	AX-93216258	AX-93215728	AX-93215592
AX-93217452	AX-93216259	AX-93215729	AX-93215593
AX-93217455	AX-93216262	AX-93215730	AX-93215594
AX-93217456	AX-93216263	AX-93215731	AX-93215595
AX-93217459	AX-93216264	AX-93215732	AX-93215596
AX-93217460	AX-93216265	AX-93215733	AX-93215597
AX-93217461	AX-93216266	AX-93215734	AX-93215598
AX-93217462	AX-93216267	AX-93215735	AX-93215599
AX-93217467	AX-93216268	AX-93215737	AX-93215600
AX-93217468	AX-93216269	AX-93215738	AX-93215601
AX-93217470	AX-93216271	AX-93215740	AX-93215602
AX-93217471	AX-93216273	AX-93215741	AX-93215603
AX-93217472	AX-93216274	AX-93215742	AX-93215604
AX-93217473	AX-93216275	AX-93215743	AX-93215605
AX-93217480	AX-93216276	AX-93215744	AX-93215606
AX-93217490	AX-93216278	AX-93215745	AX-93215607
AX-93217491	AX-93216280	AX-93215746	AX-93215612
AX-93217497	AX-93216289	AX-93215747	AX-93215617
AX-93217499	AX-93216290	AX-93215749	AX-93215618
AX-93217500	AX-93216291	AX-93215751	AX-93215619
AX-93217501	AX-93216298	AX-93215753	AX-93215620
AX-93217502	AX-93216300	AX-93215754	AX-93215621
AX-93217504	AX-93216301	AX-93215755	AX-93215622
AX-93217505	AX-93216303	AX-93215757	AX-93215623
AX-93217506	AX-93216304	AX-93215758	AX-93215624
AX-93217507	AX-93216305	AX-93215760	AX-93215625
AX-93217510	AX-93216307	AX-93215761	AX-93215626
AX-93217511	AX-93216308	AX-93215762	AX-93215627
AX-93217519	AX-93216309	AX-93215765	AX-93215628
AX-93217520	AX-93216310	AX-93215766	AX-93215629
AX-93217522	AX-93216311	AX-93215767	AX-93215630
AX-93217527	AX-93216312	AX-93215768	AX-93215631
AX-93217540	AX-93216313	AX-93215770	AX-93215632
AX-93217541	AX-93216314	AX-93215771	AX-93215633
AX-93217542	AX-93216315	AX-93215772	AX-93215634
AX-93217543	AX-93216316	AX-93215773	AX-93215635
AX-93217545	AX-93216317	AX-93215774	AX-93215636
AX-93217551	AX-93216318	AX-93215775	AX-93215637
AX-93217552	AX-93216321	AX-93215776	AX-93215638
AX-93217553	AX-93216327	AX-93215777	AX-93215639
AX-93217555	AX-93216328	AX-93215778	AX-93215640
AX-93217556	AX-93216329	AX-93215780	AX-93215641
AX-93217557	AX-93216330	AX-93215781	AX-93215642
AX-93217561	AX-93216331	AX-93215782	AX-93215643
AX-93217564	AX-93216332	AX-93215785	AX-93215644
AX-93217569	AX-93216333	AX-93215786	AX-93215645
AX-93217572	AX-93216334	AX-93215787	AX-93215646
AX-93217573	AX-93216335	AX-93215788	AX-93215647
AX-93217576	AX-93216336	AX-93215790	AX-93215648
AX-93217583	AX-93216337	AX-93215791	AX-93215649
AX-93217586	AX-93216340	AX-93215792	AX-93215650
AX-93217587	AX-93216341	AX-93215793	AX-93215651
AX-93217588	AX-93216343	AX-93215794	AX-93215652
AX-93217589	AX-93216344	AX-93215795	AX-93215653
AX-93217590	AX-93216345	AX-93215796	AX-93215654
AX-93217591	AX-93216346	AX-93215797	AX-93215655
AX-93217595	AX-93216347	AX-93215798	AX-93215656
AX-93217604	AX-93216349	AX-93215799	AX-93215657
AX-93217606	AX-93216350	AX-93215800	AX-93215658
AX-93217607	AX-93216351	AX-93215801	AX-93215659
AX-93217615	AX-93216352	AX-93215803	AX-93215660
AX-93217616	AX-93216353	AX-93215804	AX-93215661
AX-93217620	AX-93216354	AX-93215805	AX-93215662
AX-93217624	AX-93216355	AX-93215806	AX-93215663
AX-93217629	AX-93216356	AX-93215807	AX-93215664
AX-93217630	AX-93216358	AX-93215808	AX-93215665
AX-93217634	AX-93216360	AX-93215809	AX-93215666
AX-93217636	AX-93216361	AX-93215810	AX-93215667
AX-93217637	AX-93216362	AX-93215811	AX-93215668
AX-93217641	AX-93216363	AX-93215812	AX-93215669
AX-93217642	AX-93216367	AX-93215813	AX-93215670
AX-93217643	AX-93216371	AX-93215814	AX-93215671
AX-93217646	AX-93216373	AX-93215815	AX-93215672
AX-93217648	AX-93216374	AX-93215816	AX-93215673
AX-93217649	AX-93216376	AX-93215817	AX-93215674
AX-93217651	AX-93216377	AX-93215818	AX-93215675
AX-93217652	AX-93216378	AX-93215820	AX-93215676
AX-93217653	AX-93216379	AX-93215821	AX-93215677
AX-93217654	AX-93216380	AX-93215822	AX-93215678
AX-93217655	AX-93216382	AX-93215823	AX-93215679
AX-93217664	AX-93216383	AX-93215827	AX-93215680
AX-93217669	AX-93216384	AX-93215828	AX-93215681
AX-93217674	AX-93216385	AX-93215829	AX-93215682
AX-93217676	AX-93216386	AX-93215830	AX-93215683
AX-93217678	AX-93216389	AX-93215831	AX-93215684
AX-93217680	AX-93216391	AX-93215832	AX-93215686
AX-93217682	AX-93216392	AX-93215833	AX-93215687
AX-93217688	AX-93216393	AX-93215834	AX-93215688
AX-93217691	AX-93216397	AX-93215835	AX-93215689
AX-93217692	AX-93216398	AX-93215836	AX-93215690
AX-93217693	AX-93216401	AX-93215837	AX-93215691
AX-93217694	AX-93216402	AX-93215838	AX-93215692
AX-93217695	AX-93216404	AX-93215839	AX-93215693
AX-93217696	AX-93216408	AX-93215840	AX-93215694
AX-93217697	AX-93216409	AX-93215841	AX-93215695
AX-93217698	AX-93216410	AX-93215842	AX-93215696
AX-93217700	AX-93216411	AX-93215843	AX-93215697
AX-93217702	AX-93216412	AX-93215844	AX-93215698
AX-93217703	AX-93216414	AX-93215845	AX-93215699
AX-93217704	AX-93216415	AX-93215846	AX-93215700
AX-93217705	AX-93216416	AX-93215847	AX-93215701
AX-93217706	AX-93216417	AX-93215849	AX-93215702
AX-93217707	AX-93216418	AX-93215850	AX-93215703
AX-93217708	AX-93216419	AX-93215851	AX-93215704
AX-93217710	AX-93216422	AX-93215852	AX-93215705
AX-93217711	AX-93216423	AX-93215853	AX-93215706
AX-93217714	AX-93216424	AX-93215854	AX-93215707
AX-93217715	AX-93216426	AX-93215855	AX-93215708
AX-93217718	AX-93216428	AX-93215856	AX-93215709
AX-93217724	AX-93216430	AX-93215857	AX-93215710
AX-93217727	AX-93216432	AX-93215858	AX-93215711
AX-93217728	AX-93216434	AX-93215859	AX-93215712
AX-93217729	AX-93216436	AX-93215860	AX-93215713
AX-93217730	AX-93216437	AX-93215861	AX-93215716
AX-93217731	AX-93216438	AX-93215862	AX-93215721
AX-93217738	AX-93216439	AX-93215863	AX-93215722
AX-93217739	AX-93216440	AX-93215864	AX-93215723
AX-93217740	AX-93216441	AX-93215865	AX-93215724
AX-93217741	AX-93216444	AX-93215866	AX-93215725
AX-93217744	AX-93216445	AX-93215867	AX-93215726
AX-93217745	AX-93216447	AX-93215869	AX-93215727
AX-93217746	AX-93216448	AX-93215871	AX-93215728
AX-93217747	AX-93216449	AX-93215872	AX-93215729
AX-93217749	AX-93216451	AX-93215873	AX-93215730
AX-93217750	AX-93216452	AX-93215874	AX-93215731
AX-93217751	AX-93216456	AX-93215875	AX-93215732
AX-93217752	AX-93216457	AX-93215876	AX-93215733
AX-93217755	AX-93216459	AX-93215877	AX-93215734
AX-93217756	AX-93216460	AX-93215878	AX-93215735
AX-93217757	AX-93216461	AX-93215879	AX-93215737
AX-93217758	AX-93216462	AX-93215880	AX-93215738
AX-93217761	AX-93216463	AX-93215881	AX-93215740
AX-93217762	AX-93216464	AX-93215882	AX-93215741
AX-93217764	AX-93216465	AX-93215883	AX-93215742
AX-93217767	AX-93216466	AX-93215884	AX-93215743
AX-93217770	AX-93216470	AX-93215885	AX-93215744
AX-93217775	AX-93216471	AX-93215886	AX-93215745
AX-93217777	AX-93216472	AX-93215887	AX-93215746
AX-93217778	AX-93216473	AX-93215888	AX-93215747
AX-93217781	AX-93216474	AX-93215889	AX-93215749
AX-93217783	AX-93216476	AX-93215890	AX-93215751
AX-93217784	AX-93216477	AX-93215891	AX-93215753
AX-93217785	AX-93216478	AX-93215892	AX-93215754
AX-93217786	AX-93216479	AX-93215893	AX-93215755
AX-93217789	AX-93216480	AX-93215894	AX-93215757
AX-93217791	AX-93216481	AX-93215895	AX-93215758
AX-93217792	AX-93216482	AX-93215896	AX-93215759
AX-93217795	AX-93216483	AX-93215897	AX-93215760
AX-93217796	AX-93216485	AX-93215898	AX-93215761
AX-93217797	AX-93216486	AX-93215899	AX-93215762
AX-93217799	AX-93216487	AX-93215900	AX-93215765
AX-93217804	AX-93216488	AX-93215901	AX-93215766
AX-93217805	AX-93216490	AX-93215902	AX-93215767
AX-93217806	AX-93216496	AX-93215903	AX-93215768
AX-93217807	AX-93216498	AX-93215904	AX-93215769
AX-93217809	AX-93216500	AX-93215905	AX-93215770
AX-93217814	AX-93216502	AX-93215906	AX-93215771
AX-93217815	AX-93216503	AX-93215908	AX-93215772
AX-93217818	AX-93216505	AX-93215909	AX-93215773
AX-93217819	AX-93216506	AX-93215910	AX-93215774
AX-93217832	AX-93216507	AX-93215911	AX-93215775
AX-93217835	AX-93216508	AX-93215912	AX-93215776
AX-93217836	AX-93216509	AX-93215914	AX-93215777
AX-93217837	AX-93216510	AX-93215915	AX-93215778
AX-93217838	AX-93216511	AX-93215916	AX-93215779
AX-93217839	AX-93216512	AX-93215917	AX-93215780
AX-93217843	AX-93216514	AX-93215918	AX-93215781
AX-93217844	AX-93216515	AX-93215919	AX-93215782
AX-93217846	AX-93216516	AX-93215920	AX-93215783
AX-93217850	AX-93216517	AX-93215921	AX-93215785
AX-93217854	AX-93216518	AX-93215922	AX-93215786
AX-93217855	AX-93216519	AX-93215923	AX-93215787
AX-93217856	AX-93216520	AX-93215924	AX-93215788
AX-93217858	AX-93216524	AX-93215925	AX-93215790
AX-93217859	AX-93216526	AX-93215926	AX-93215791
AX-93217860	AX-93216527	AX-93215927	AX-93215792
AX-93217864	AX-93216528	AX-93215928	AX-93215793
AX-93217866	AX-93216529	AX-93215929	AX-93215794
AX-93217868	AX-93216530	AX-93215930	AX-93215795
AX-93217869	AX-93216532	AX-93215931	AX-93215796
AX-93217875	AX-93216533	AX-93215932	AX-93215797
AX-93217878	AX-93216534	AX-93215933	AX-93215798
AX-93217880	AX-93216535	AX-93215934	AX-93215799
AX-93217883	AX-93216536	AX-93215935	AX-93215800
AX-93217885	AX-93216537	AX-93215936	AX-93215801
AX-93217886	AX-93216539	AX-93215937	AX-93215802
AX-93217887	AX-93216541	AX-93215938	AX-93215803
AX-93217890	AX-93216543	AX-93215939	AX-93215804
AX-93217891	AX-93216544	AX-93215940	AX-93215805
AX-93217892	AX-93216546	AX-93215941	AX-93215806
AX-93217893	AX-93216547	AX-93215942	AX-93215807
AX-93217905	AX-93216548	AX-93215945	AX-93215808
AX-93217906	AX-93216549	AX-93215946	AX-93215809
AX-93217908	AX-93216550	AX-93215947	AX-93215810
AX-93217909	AX-93216551	AX-93215948	AX-93215811
AX-93217910	AX-93216552	AX-93215949	AX-93215812
AX-93217911	AX-93216553	AX-93215952	AX-93215813
AX-93217914	AX-93216554	AX-93215953	AX-93215814
AX-93217918	AX-93216556	AX-93215954	AX-93215815
AX-93217920	AX-93216557	AX-93215955	AX-93215816
AX-93217921	AX-93216559	AX-93215956	AX-93215817
AX-93217928	AX-93216560	AX-93215957	AX-93215818
AX-93217929	AX-93216562	AX-93215958	AX-93215819
AX-93217932	AX-93216563	AX-93215959	AX-93215820
AX-93217933	AX-93216565	AX-93215960	AX-93215821
AX-93217935	AX-93216566	AX-93215961	AX-93215822
AX-93217939	AX-93216567	AX-93215962	AX-93215823
AX-93217941	AX-93216568	AX-93215963	AX-93215824
AX-93217942	AX-93216570	AX-93215964	AX-93215826
AX-93217943	AX-93216571	AX-93215965	AX-93215827
AX-93217944	AX-93216572	AX-93215966	AX-93215828
AX-93217946	AX-93216573	AX-93215967	AX-93215829
AX-93217949	AX-93216575	AX-93215968	AX-93215830
AX-93217950	AX-93216576	AX-93215969	AX-93215831
AX-93217951	AX-93216578	AX-93215970	AX-93215832
AX-93217954	AX-93216580	AX-93215971	AX-93215833
AX-93217955	AX-93216581	AX-93215972	AX-93215834
AX-93217957	AX-93216583	AX-93215973	AX-93215835
AX-93217959	AX-93216584	AX-93215974	AX-93215836
AX-93217962	AX-93216585	AX-93215975	AX-93215837
AX-93217963	AX-93216586	AX-93215976	AX-93215838
AX-93217964	AX-93216587	AX-93215977	AX-93215839
AX-93217965	AX-93216594	AX-93215978	AX-93215840
AX-93217969	AX-93216595	AX-93215979	AX-93215841
AX-93217970	AX-93216598	AX-93215980	AX-93215842
AX-93217975	AX-93216599	AX-93215981	AX-93215843
AX-93217980	AX-93216600	AX-93215982	AX-93215844
AX-93217981	AX-93216601	AX-93215983	AX-93215845
AX-93217988	AX-93216603	AX-93215984	AX-93215846
AX-93217990	AX-93216604	AX-93215985	AX-93215847
AX-93217991	AX-93216606	AX-93215986	AX-93215848
AX-93217992	AX-93216608	AX-93215987	AX-93215849
AX-93217998	AX-93216610	AX-93215988	AX-93215850
AX-93218000	AX-93216612	AX-93215989	AX-93215851
AX-93218002	AX-93216613	AX-93215990	AX-93215852
AX-93218005	AX-93216615	AX-93215991	AX-93215853
AX-93218009	AX-93216616	AX-93215992	AX-93215854
AX-93218015	AX-93216618	AX-93215993	AX-93215855
AX-93218027	AX-93216619	AX-93215994	AX-93215856
AX-93218031	AX-93216620	AX-93215995	AX-93215857
AX-93218032	AX-93216621	AX-93215996	AX-93215858
AX-93218035	AX-93216622	AX-93215997	AX-93215859
AX-93218036	AX-93216623	AX-93215998	AX-93215860
AX-93218038	AX-93216624	AX-93215999	AX-93215861
AX-93218040	AX-93216625	AX-93216000	AX-93215862
AX-93218042	AX-93216626	AX-93216001	AX-93215863
AX-93218053	AX-93216628	AX-93216012	AX-93215864
AX-93218056	AX-93216629	AX-93216020	AX-93215865
AX-93218066	AX-93216630	AX-93216021	AX-93215866
AX-93218067	AX-93216632	AX-93216022	AX-93215867
AX-93218068	AX-93216633	AX-93216023	AX-93215868
AX-93218073	AX-93216634	AX-93216024	AX-93215869
AX-93218074	AX-93216635	AX-93216025	AX-93215871
AX-93218076	AX-93216636	AX-93216027	AX-93215872
AX-93218077	AX-93216637	AX-93216028	AX-93215873
AX-93218080	AX-93216639	AX-93216029	AX-93215874
AX-93218083	AX-93216640	AX-93216030	AX-93215875
AX-93218086	AX-93216641	AX-93216031	AX-93215876
AX-93218089	AX-93216645	AX-93216032	AX-93215877
AX-93218091	AX-93216648	AX-93216033	AX-93215878
AX-93218092	AX-93216650	AX-93216034	AX-93215879
AX-93218093	AX-93216652	AX-93216035	AX-93215880
AX-93218095	AX-93216653	AX-93216036	AX-93215881
AX-93218098	AX-93216655	AX-93216037	AX-93215882
AX-93218099	AX-93216661	AX-93216038	AX-93215883
AX-93218102	AX-93216662	AX-93216039	AX-93215884
AX-93218103	AX-93216663	AX-93216040	AX-93215885
AX-93218104	AX-93216664	AX-93216041	AX-93215886
AX-93218105	AX-93216665	AX-93216042	AX-93215887
AX-93218107	AX-93216666	AX-93216043	AX-93215888
AX-93218109	AX-93216667	AX-93216044	AX-93215889
AX-93218111	AX-93216668	AX-93216046	AX-93215890
AX-93218114	AX-93216669	AX-93216047	AX-93215891
AX-93218115	AX-93216670	AX-93216048	AX-93215892
AX-93218116	AX-93216672	AX-93216049	AX-93215893
AX-93218118	AX-93216673	AX-93216050	AX-93215894
AX-93218119	AX-93216675	AX-93216051	AX-93215895
AX-93218121	AX-93216677	AX-93216052	AX-93215896
AX-93218123	AX-93216681	AX-93216053	AX-93215897
AX-93218127	AX-93216682	AX-93216054	AX-93215898
AX-93218129	AX-93216683	AX-93216055	AX-93215899
AX-93218130	AX-93216684	AX-93216056	AX-93215900
AX-93218131	AX-93216685	AX-93216057	AX-93215901
AX-93218132	AX-93216687	AX-93216058	AX-93215902
AX-93218135	AX-93216688	AX-93216059	AX-93215903
AX-93218139	AX-93216693	AX-93216060	AX-93215904
AX-93218143	AX-93216694	AX-93216061	AX-93215905
AX-93218148	AX-93216696	AX-93216062	AX-93215906
AX-93218150	AX-93216698	AX-93216063	AX-93215908
AX-93218153	AX-93216700	AX-93216064	AX-93215909
AX-93218154	AX-93216701	AX-93216065	AX-93215910
AX-93218155	AX-93216702	AX-93216066	AX-93215911
AX-93218158	AX-93216706	AX-93216068	AX-93215912
AX-93218160	AX-93216707	AX-93216069	AX-93215913
AX-93218161	AX-93216708	AX-93216070	AX-93215914
AX-93218163	AX-93216710	AX-93216071	AX-93215915
AX-93218167	AX-93216712	AX-93216072	AX-93215916
AX-93218170	AX-93216713	AX-93216073	AX-93215917
AX-93218172	AX-93216714	AX-93216074	AX-93215918
AX-93218174	AX-93216715	AX-93216075	AX-93215919
AX-93218180	AX-93216716	AX-93216076	AX-93215920
AX-93218181	AX-93216717	AX-93216077	AX-93215921
AX-93218182	AX-93216718	AX-93216078	AX-93215922
AX-93218184	AX-93216719	AX-93216079	AX-93215923
AX-93218185	AX-93216722	AX-93216080	AX-93215924
AX-93218186	AX-93216723	AX-93216081	AX-93215925
AX-93218188	AX-93216724	AX-93216082	AX-93215926
AX-93218189	AX-93216725	AX-93216084	AX-93215927
AX-93218191	AX-93216728	AX-93216085	AX-93215928
AX-93218192	AX-93216729	AX-93216086	AX-93215929
AX-93218193	AX-93216730	AX-93216087	AX-93215930
AX-93218194	AX-93216734	AX-93216088	AX-93215931
AX-93218197	AX-93216738	AX-93216089	AX-93215932
AX-93218198	AX-93216739	AX-93216090	AX-93215933
AX-93218199	AX-93216740	AX-93216091	AX-93215934
AX-93218200	AX-93216741	AX-93216092	AX-93215935
AX-93218202	AX-93216745	AX-93216093	AX-93215936
AX-93218206	AX-93216746	AX-93216096	AX-93215937
AX-93218212	AX-93216747	AX-93216097	AX-93215938
AX-93218214	AX-93216748	AX-93216098	AX-93215939
AX-93218219	AX-93216749	AX-93216099	AX-93215940
AX-93218221	AX-93216750	AX-93216100	AX-93215941
AX-93218223	AX-93216751	AX-93216101	AX-93215942
AX-93218225	AX-93216754	AX-93216103	AX-93215943
AX-93218229	AX-93216759	AX-93216104	AX-93215944
AX-93218230	AX-93216760	AX-93216105	AX-93215945
AX-93218231	AX-93216761	AX-93216106	AX-93215946
AX-93218232	AX-93216762	AX-93216107	AX-93215947
AX-93218233	AX-93216766	AX-93216108	AX-93215948
AX-93218234	AX-93216769	AX-93216109	AX-93215949
AX-93218238	AX-93216771	AX-93216110	AX-93215950
AX-93218239	AX-93216772	AX-93216111	AX-93215952
AX-93218243	AX-93216773	AX-93216112	AX-93215953
AX-93218244	AX-93216774	AX-93216113	AX-93215954
AX-93218245	AX-93216776	AX-93216115	AX-93215955
AX-93218249	AX-93216777	AX-93216116	AX-93215956
AX-93218250	AX-93216779	AX-93216117	AX-93215957
AX-93218252	AX-93216780	AX-93216118	AX-93215958
AX-93218254	AX-93216783	AX-93216119	AX-93215959
AX-93218257	AX-93216786	AX-93216120	AX-93215960
AX-93218258	AX-93216788	AX-93216121	AX-93215961
AX-93218259	AX-93216789	AX-93216122	AX-93215962
AX-93218260	AX-93216791	AX-93216123	AX-93215963
AX-93218266	AX-93216793	AX-93216124	AX-93215964
AX-93218268	AX-93216794	AX-93216125	AX-93215965
AX-93218271	AX-93216795	AX-93216126	AX-93215966
AX-93218272	AX-93216797	AX-93216127	AX-93215967
AX-93218273	AX-93216798	AX-93216128	AX-93215968
AX-93218274	AX-93216799	AX-93216129	AX-93215969
AX-93218275	AX-93216800	AX-93216130	AX-93215970
AX-93218276	AX-93216802	AX-93216131	AX-93215971
AX-93218277	AX-93216803	AX-93216132	AX-93215972
AX-93218278	AX-93216804	AX-93216133	AX-93215973
AX-93218279	AX-93216805	AX-93216134	AX-93215974
AX-93218280	AX-93216807	AX-93216135	AX-93215975
AX-93218281	AX-93216808	AX-93216136	AX-93215976
AX-93218283	AX-93216809	AX-93216137	AX-93215977
AX-93218284	AX-93216810	AX-93216138	AX-93215978
AX-93218285	AX-93216811	AX-93216139	AX-93215979
AX-93218286	AX-93216812	AX-93216140	AX-93215980
AX-93218291	AX-93216818	AX-93216141	AX-93215981
AX-93218301	AX-93216819	AX-93216142	AX-93215982
AX-93218311	AX-93216820	AX-93216143	AX-93215983
AX-93218313	AX-93216822	AX-93216144	AX-93215984
AX-93218315	AX-93216823	AX-93216145	AX-93215985
AX-93218316	AX-93216824	AX-93216147	AX-93215986
AX-93218319	AX-93216826	AX-93216148	AX-93215987
AX-93218323	AX-93216827	AX-93216150	AX-93215988
AX-93218324	AX-93216828	AX-93216152	AX-93215989
AX-93218326	AX-93216829	AX-93216153	AX-93215990
AX-93218331	AX-93216830	AX-93216154	AX-93215991
AX-93218332	AX-93216834	AX-93216155	AX-93215992
AX-93218333	AX-93216836	AX-93216156	AX-93215993
AX-93218336	AX-93216837	AX-93216157	AX-93215994
AX-93218338	AX-93216838	AX-93216158	AX-93215995
AX-93218340	AX-93216839	AX-93216159	AX-93215996
AX-93218342	AX-93216840	AX-93216160	AX-93215997
AX-93218344	AX-93216841	AX-93216161	AX-93215998
AX-93218346	AX-93216842	AX-93216162	AX-93215999
AX-93218351	AX-93216843	AX-93216163	AX-93216000
AX-93218352	AX-93216846	AX-93216164	AX-93216001
AX-93218354	AX-93216847	AX-93216165	AX-93216006
AX-93218355	AX-93216850	AX-93216168	AX-93216012
AX-93218357	AX-93216851	AX-93216169	AX-93216020
AX-93218363	AX-93216852	AX-93216170	AX-93216021
AX-93218364	AX-93216853	AX-93216171	AX-93216022
AX-93218367	AX-93216860	AX-93216172	AX-93216023
AX-93218372	AX-93216862	AX-93216173	AX-93216024
AX-93218374	AX-93216864	AX-93216174	AX-93216025
AX-93218378	AX-93216866	AX-93216175	AX-93216026
AX-93218380	AX-93216868	AX-93216176	AX-93216027
AX-93218381	AX-93216869	AX-93216177	AX-93216028
AX-93218387	AX-93216870	AX-93216178	AX-93216029
AX-93218390	AX-93216871	AX-93216179	AX-93216030
AX-93218397	AX-93216874	AX-93216180	AX-93216031
AX-93218398	AX-93216875	AX-93216181	AX-93216032
AX-93218400	AX-93216878	AX-93216182	AX-93216033
AX-93218404	AX-93216879	AX-93216183	AX-93216034
AX-93218407	AX-93216881	AX-93216188	AX-93216035
AX-93218408	AX-93216882	AX-93216189	AX-93216036
AX-93218412	AX-93216883	AX-93216190	AX-93216037
AX-93218413	AX-93216884	AX-93216191	AX-93216038
AX-93218419	AX-93216888	AX-93216193	AX-93216039
AX-93218421	AX-93216889	AX-93216194	AX-93216040
AX-93218424	AX-93216890	AX-93216195	AX-93216041
AX-93218425	AX-93216891	AX-93216197	AX-93216042
AX-93218428	AX-93216892	AX-93216200	AX-93216043
AX-93218431	AX-93216894	AX-93216201	AX-93216044
AX-93218436	AX-93216896	AX-93216203	AX-93216045
AX-93218437	AX-93216897	AX-93216204	AX-93216046
AX-93218440	AX-93216899	AX-93216206	AX-93216047
AX-93218446	AX-93216900	AX-93216207	AX-93216048
AX-93218447	AX-93216901	AX-93216208	AX-93216049
AX-93218449	AX-93216902	AX-93216209	AX-93216050
AX-93218450	AX-93216904	AX-93216210	AX-93216051
AX-93218453	AX-93216905	AX-93216211	AX-93216052
AX-93218454	AX-93216906	AX-93216214	AX-93216053
AX-93218456	AX-93216907	AX-93216215	AX-93216054
AX-93218460	AX-93216908	AX-93216216	AX-93216055
AX-93218463	AX-93216909	AX-93216217	AX-93216056
AX-93218467	AX-93216911	AX-93216218	AX-93216057
AX-93218468	AX-93216918	AX-93216220	AX-93216058
AX-93218469	AX-93216921	AX-93216221	AX-93216059
AX-93218472	AX-93216924	AX-93216222	AX-93216060
AX-93218473	AX-93216925	AX-93216223	AX-93216061
AX-93218474	AX-93216929	AX-93216224	AX-93216062
AX-93218475	AX-93216931	AX-93216225	AX-93216063
AX-93218477	AX-93216933	AX-93216226	AX-93216064
AX-93218478	AX-93216935	AX-93216227	AX-93216065
AX-93218484	AX-93216937	AX-93216228	AX-93216066
AX-93218485	AX-93216938	AX-93216229	AX-93216067
AX-93218487	AX-93216939	AX-93216230	AX-93216068
AX-93218489	AX-93216940	AX-93216231	AX-93216069
AX-93218491	AX-93216941	AX-93216233	AX-93216070
AX-93218492	AX-93216943	AX-93216234	AX-93216071
AX-93218493	AX-93216944	AX-93216235	AX-93216072
AX-93218494	AX-93216945	AX-93216236	AX-93216073
AX-93218497	AX-93216947	AX-93216237	AX-93216074
AX-93218499	AX-93216948	AX-93216238	AX-93216075
AX-93218503	AX-93216949	AX-93216239	AX-93216076
AX-93218505	AX-93216952	AX-93216240	AX-93216077
AX-93218507	AX-93216953	AX-93216241	AX-93216078
AX-93218509	AX-93216954	AX-93216245	AX-93216079
AX-93218511	AX-93216956	AX-93216247	AX-93216080
AX-93218512	AX-93216958	AX-93216248	AX-93216081
AX-93218513	AX-93216960	AX-93216249	AX-93216082
AX-93218514	AX-93216961	AX-93216250	AX-93216083
AX-93218515	AX-93216962	AX-93216251	AX-93216084
AX-93218517	AX-93216963	AX-93216252	AX-93216085
AX-93218519	AX-93216964	AX-93216253	AX-93216086
AX-93218522	AX-93216966	AX-93216254	AX-93216087
AX-93218525	AX-93216967	AX-93216255	AX-93216088
AX-93218527	AX-93216968	AX-93216256	AX-93216089
AX-93218528	AX-93216969	AX-93216257	AX-93216090
AX-93218531	AX-93216970	AX-93216258	AX-93216091
AX-93218534	AX-93216973	AX-93216259	AX-93216092
AX-93218535	AX-93216976	AX-93216260	AX-93216093
AX-93218537	AX-93216977	AX-93216261	AX-93216094
AX-93218539	AX-93216978	AX-93216262	AX-93216095
AX-93218540	AX-93216980	AX-93216263	AX-93216096
AX-93218542	AX-93216981	AX-93216264	AX-93216097
AX-93218543	AX-93216982	AX-93216265	AX-93216098
AX-93218544	AX-93216983	AX-93216266	AX-93216099
AX-93218549	AX-93216987	AX-93216267	AX-93216100
AX-93218550	AX-93216990	AX-93216268	AX-93216101
AX-93218553	AX-93216991	AX-93216269	AX-93216103
AX-93218555	AX-93216993	AX-93216270	AX-93216104
AX-93218562	AX-93216994	AX-93216271	AX-93216105
AX-93218563	AX-93216995	AX-93216272	AX-93216106
AX-93218567	AX-93216997	AX-93216273	AX-93216107
AX-93218568	AX-93216999	AX-93216274	AX-93216108
AX-93218572	AX-93217001	AX-93216275	AX-93216109
AX-93218577	AX-93217002	AX-93216276	AX-93216110
AX-93218578	AX-93217003	AX-93216278	AX-93216111
AX-93218581	AX-93217004	AX-93216280	AX-93216112
AX-93218585	AX-93217009	AX-93216288	AX-93216113
AX-93218588	AX-93217010	AX-93216289	AX-93216115
AX-93218590	AX-93217011	AX-93216290	AX-93216116
AX-93218596	AX-93217012	AX-93216291	AX-93216117
AX-93218608	AX-93217013	AX-93216292	AX-93216118
AX-93218610	AX-93217014	AX-93216295	AX-93216119
AX-93218611	AX-93217015	AX-93216296	AX-93216120
AX-93218613	AX-93217016	AX-93216298	AX-93216121
AX-93218620	AX-93217018	AX-93216299	AX-93216122
AX-93218628	AX-93217019	AX-93216300	AX-93216123
AX-93218630	AX-93217020	AX-93216301	AX-93216124
AX-93218631	AX-93217021	AX-93216303	AX-93216125
AX-93218632	AX-93217023	AX-93216304	AX-93216126
AX-93218634	AX-93217024	AX-93216305	AX-93216127
AX-93218637	AX-93217025	AX-93216307	AX-93216128
AX-93218642	AX-93217026	AX-93216308	AX-93216129
AX-93218646	AX-93217027	AX-93216309	AX-93216130
AX-93218647	AX-93217028	AX-93216310	AX-93216131
AX-93218653	AX-93217031	AX-93216311	AX-93216132
AX-93218655	AX-93217032	AX-93216312	AX-93216133
AX-93218657	AX-93217033	AX-93216313	AX-93216134
AX-93218660	AX-93217035	AX-93216314	AX-93216135
AX-93218663	AX-93217036	AX-93216315	AX-93216136
AX-93218665	AX-93217037	AX-93216316	AX-93216137
AX-93218674	AX-93217039	AX-93216317	AX-93216138
AX-93218679	AX-93217040	AX-93216318	AX-93216139
AX-93218680	AX-93217041	AX-93216319	AX-93216140
AX-93218681	AX-93217042	AX-93216321	AX-93216141
AX-93218683	AX-93217048	AX-93216327	AX-93216142
AX-93218684	AX-93217049	AX-93216328	AX-93216143
AX-93218685	AX-93217050	AX-93216329	AX-93216144
AX-93218686	AX-93217051	AX-93216330	AX-93216145
AX-93218692	AX-93217052	AX-93216331	AX-93216146
AX-93218695	AX-93217053	AX-93216332	AX-93216147
AX-93218697	AX-93217054	AX-93216333	AX-93216148
AX-93218699	AX-93217055	AX-93216334	AX-93216149
AX-93218700	AX-93217057	AX-93216335	AX-93216150
AX-93218703	AX-93217058	AX-93216336	AX-93216152
AX-93218705	AX-93217059	AX-93216337	AX-93216153
[truncated: 41,555 more rows]
