# Supplementary material for: Robustness in population-structure and demographic-inference results derived from the Aedes aegypti genotyping chip and whole-genome sequencing data
Source: G3 (Bethesda). 2024 Apr 16;14(6):jkae082. doi: 10.1093/g3journal/jkae082 (PMC11152066; doi:10.1093/g3journal/jkae082)
Supplement: jkae082_Supplementary_Data [file jkae082_supplementary_data.zip › Table_S1_G3-2024-404967.xlsx]

## Sheet: Sheet1
									ANALYSIS
Collection site	Code*	Country	Continent	Latitude	Longitud	Year of collection	SNP chip	Concordance*	Ascertainment bias*	WGS (pop gen)	Merged dataset
La Lope Forest	GabF_17	Gabon	Africa	-0.176304	11.6067	2016	Kotzakiozi et al. 2018a	-	-	this study	Y
Lunyo	Lun	Uganda	Africa	0.072055	32.4634	2012	Kotzakiozi et al. 2018a	-	-	-	-
Lunyo	Lun_2	Uganda	Africa	0.072055	32.4634	2013	-	-	-	this study	Y
Yaounde	YAOMO	Cameroon	Africa	-29.1667	24.35	2015	Kotzakiozi et al. 2018a	-	Yao09	this study	Y
Johannesburg	AFS	South_Africa	Africa	-25.9904	27.9006	2015	Kotzakiozi et al. 2018a and 2018b	AFS003	AFS003	-	-
Kaya Bomu	Ken17	Kenya	Africa	-3.9304	39.5962	2017	this study	K17F46	K17F46	-	-
Sudan (multiple locations)	SS20, SW20, SD20	Sudan	Africa	15	32	2020	this study	-	-	-	-
Luanda	Cu16	Angola	Africa	-9.7667	14.2667	2016	Kotzakiozi et al. 2018a	Cu16002	-	-	-
Europa	EUR18	France	Africa	-22.3667	40.3667	2008	Soghigian et al. 2020	Europa5	Europa5	-	-
Tapachula	TapN	Mexico	Americas	14.9025	-92.2695	2012	Evans et al. 2015	TapN005	TapN005	this study	Y
Tampa	Tam	USA	Americas	27.9681	-82.4764	2014	Pless et al. 2020	T7_25	T7_25	-	-
Puerto Rico	PR	USA	Americas	18.0068	-66.0157	2014	Gloria-Soria et al. 2022	-	-	this study	Y
Guadeloupe Island	Guad	France	Americas	16.996	-6207642	2015	this study	Guad1707	Guad1707	-	-
La Plata	LP	Argentina	Americas	-34.9211	-57.9544	2014	this study	LaPlata2	LaPlata2	-	-
Posadas	POS	Argentina	Americas	-27.3667	-55.9	2014	this study	Pos001	Pos001	-	-
El Dorado	Dor, Dor17L	Argentina	Americas	-26.4	-54.6333	2017	this study	-	-	this study	-
Cebu City	BBG	Philippines	Asia_Pacific	10.2833	123.947	2013	Gloria-Soria et al. 2017	BBG027	BBG027		-
Jeddah	ASJ001	Saudi_Arabia	Asia_Pacific	24.7115	46.7195	2012	Gloria-Soria et al. 2017	ASJ00110	ASJ00110		-
Sri Lanka (multiple locations)	FW0, BW0	Sri_Lanka	Asia_Pacific	7.42385	80.6832	2020	this study	-	-	-	-
Hanoi (F0)	Han_0	Vietnam	Asia_Pacific	21.0336	105.842	2013	Gloria-Soria et al. 2017	-	-	-	-
Hanoi (F9)	Han_4	Vietnam	Asia_Pacific	21.0336	105.842	2015	-	-	-	this study	Y
Georgia (multiple locations)	GG	Georgia	Europe	41.9614	43.3623	2015	Kotzakiozi et al. 2018b	GG15	GG15	-	-
Port Louis (F7)	Masc17	Mauritius	Africa (outgroup)	-20166768	57.5147	2017	this study	-	-	this study	Y
* individual sample used por this analysis
References not in Main manuscript:
Pless, E., Powell, J.R., Seger, K.R., Ellis, B. and Gloria‐Soria, A., 2022. Evidence for serial founder events during the colonization of North America by the yellow fever mosquito, Aedes aegypti. Ecology and Evolution, 12(5), p.e8896.
